# Supplementary material for: METTL16-mediated inhibition of MXD4 promotes leukemia through activation of the MYC-MAX axis
Source: Oncogene. 2025 Sep 14;44(43):4159–72. doi: 10.1038/s41388-025-03563-1 (PMC12537489; doi:10.1038/s41388-025-03563-1)
Supplement: Supplementary file 2 — Supplementary Table 1 [file 41388_2025_3563_MOESM2_ESM.xlsx]

## Sheet: shMETTL16
row.names	ensembl_gene	gene_name	chr	start	end	strand	gene_type	shMETTL16_1	shMETTL16_2	SCR_1	SCR_2	baseMean	log2FoldChange	lfcSE	stat	pvalue	padj
1	ENSG00000000003.15	TSPAN6	chrX	100627108	100639991	-	protein_coding	442.402	459.424	294.733	290.706	371.816	0.622673	0.195534	3.18447	0.00145019	0.0109491
2	ENSG00000000005.6	TNMD	chrX	100584936	100599885	+	protein_coding	0.872587	0	0	0	0.218147	1.39115	4.98758	0.278922	0.780304
3	ENSG00000000419.14	DPM1	chr20	50934867	50959140	-	protein_coding	1331.57	1359.89	1630.91	1527.87	1462.56	-0.231428	0.147766	-1.56617	0.117308	0.297859
4	ENSG00000000457.14	SCYL3	chr1	169849631	169894267	-	protein_coding	706.796	812.031	645.177	610.26	693.566	0.273115	0.177549	1.53825	0.123988	0.30802
5	ENSG00000000460.17	C1orf112	chr1	169662007	169854080	+	protein_coding	1990.37	2169.63	2268	2190.28	2154.57	-0.100435	0.144404	-0.695514	0.486733	0.70695
6	ENSG00000000938.13	FGR	chr1	27612064	27635185	-	protein_coding	0	0	0	0	0
7	ENSG00000000971.16	CFH	chr1	196652043	196747504	+	protein_coding	17587.9	18038.1	7818.51	7559.45	12751	1.212	0.126936	9.54817	1.32004e-21	2.48066e-19
8	ENSG00000001036.14	FUCA2	chr6	143494812	143511720	-	protein_coding	5067.11	4835.43	5200.96	5469.04	5143.13	-0.107494	0.133282	-0.806513	0.419947	0.654134
9	ENSG00000001084.13	GCLC	chr6	53497341	53616970	-	protein_coding	1456.35	1552.85	1355.95	1266.01	1407.79	0.197985	0.151318	1.30841	0.190735	0.408538
10	ENSG00000001167.15	NFYA	chr6	41072974	41102403	+	protein_coding	2215.5	2558.99	2334.5	2239.1	2337.02	0.0613597	0.153077	0.400841	0.688537	0.843915
11	ENSG00000001460.18	STPG1	chr1	24356999	24416934	-	protein_coding	426.695	373.282	466.361	461.578	431.979	-0.212353	0.194142	-1.0938	0.274041	0.508671
12	ENSG00000001461.17	NIPAL3	chr1	24415802	24472976	+	protein_coding	1983.39	2299.42	1913.07	1966.15	2040.5	0.142287	0.154753	0.919451	0.35786	0.594918
13	ENSG00000001497.18	LAS1L	chrX	65438549	65534810	-	protein_coding	3883.89	3790.25	5860.51	5949.48	4871.03	-0.621831	0.130152	-4.77774	1.77281e-06	3.81343e-05
14	ENSG00000001561.7	ENPP4	chr6	46129989	46146688	+	protein_coding	0	0	0	0	0
15	ENSG00000001617.12	SEMA3F	chr3	50155045	50189075	+	protein_coding	24.4324	21.8226	86.2633	59.9164	48.1087	-1.66012	0.478365	-3.4704	0.000519683	0.00478831
16	ENSG00000001626.17	CFTR	chr7	117287120	117715971	+	protein_coding	0.872587	1.14856	0.898576	1.10956	1.00732	0.00598328	2.63224	0.00227307	0.998186
17	ENSG00000001629.10	ANKIB1	chr7	92245974	92401383	+	protein_coding	1469.44	2094.97	2388.41	2306.78	2064.9	-0.398581	0.201715	-1.97596	0.0481589	0.160196
18	ENSG00000001630.18	CYP51A1	chr7	92084987	92134803	-	protein_coding	113.436	57.428	84.4661	71.012	81.5856	0.142833	0.42964	0.332449	0.73955	0.876563
19	ENSG00000001631.17	KRIT1	chr7	92197498	92246166	-	protein_coding	542.749	687.987	779.065	720.107	682.477	-0.287133	0.1961	-1.46422	0.143135	0.33907
20	ENSG00000002016.18	RAD52	chr12	911736	990053	-	protein_coding	465.962	452.532	583.176	576.973	519.661	-0.336649	0.177366	-1.89805	0.0576894	0.181849
21	ENSG00000002079.14	MYH16	chr7	99238829	99311130	+	transcribed_unitary_pseudogene	1.74517	2.29712	3.5943	0	1.90915	0.130562	2.25059	0.0580123	0.953739
22	ENSG00000002330.14	BAD	chr11	64269830	64284704	-	protein_coding	459.853	221.672	162.642	164.215	252.096	1.06373	0.35007	3.03862	0.00237667	0.0162509
23	ENSG00000002549.13	LAP3	chr4	17577198	17607972	+	protein_coding	2326.32	2318.94	3333.72	3297.62	2819.15	-0.513555	0.134343	-3.82273	0.000131985	0.00155019
24	ENSG00000002586.20	CD99	chrX	2691187	2741309	+	protein_coding	0	0	0	0	0
25	ENSG00000002586.20_PAR_Y	CD99	chrY	2691187	2741309	+	protein_coding	0	0	0	0	0
26	ENSG00000002587.10	HS3ST1	chr4	11393150	11429564	-	protein_coding	0	0	0	0	0
27	ENSG00000002726.21	AOC1	chr7	150824627	150861504	+	protein_coding	0	0	0.898576	0	0.224644	-1.39591	4.98985	-0.27975	0.779669
28	ENSG00000002745.13	WNT16	chr7	121325367	121341104	+	protein_coding	0.872587	0	0.898576	0	0.442791	-0.00827254	4.56214	-0.0018133	0.998553
29	ENSG00000002746.15	HECW1	chr7	43112629	43566001	+	protein_coding	1.74517	1.14856	2.69573	1.10956	1.67476	-0.398372	2.1286	-0.187152	0.851541
30	ENSG00000002822.16	MAD1L1	chr7	1815793	2233243	-	protein_coding	13.9614	18.3769	17.0729	8.87651	14.5719	0.300281	0.799877	0.375409	0.707356	0.855913
31	ENSG00000002834.18	LASP1	chr17	38869859	38921770	+	protein_coding	10095	9788.02	6928.02	7130.05	8485.26	0.500214	0.128123	3.90418	9.45448e-05	0.00116737
32	ENSG00000002919.15	SNX11	chr17	48103357	48123601	+	protein_coding	879.568	1084.24	844.661	884.322	923.198	0.182639	0.181298	1.0074	0.313743	0.552498
33	ENSG00000002933.9	TMEM176A	chr7	150800403	150805118	+	protein_coding	2.61776	4.59424	0	2.21913	2.35778	1.75112	2.10626	0.831388	0.405754
34	ENSG00000003056.8	M6PR	chr12	8940361	8949761	-	protein_coding	5074.97	5136.36	3165.68	3359.76	4184.19	0.646156	0.133828	4.82824	1.37747e-06	3.05526e-05
35	ENSG00000003096.14	KLHL13	chrX	117897813	118117340	-	protein_coding	157.066	223.969	186.005	203.05	192.522	-0.0339912	0.281162	-0.120895	0.903774	0.961194
36	ENSG00000003137.9	CYP26B1	chr2	72129238	72147862	-	protein_coding	0.872587	1.14856	4.49288	4.43825	2.73807	-2.15735	1.83665	-1.17461	0.24015
37	ENSG00000003147.19	ICA1	chr7	8113184	8262687	-	protein_coding	1695.44	1701.02	1665.06	1614.41	1668.98	0.050397	0.142389	0.35394	0.723384	0.866738
38	ENSG00000003249.15	DBNDD1	chr16	90004871	90019890	-	protein_coding	376.085	277.951	343.256	340.636	334.482	-0.0610296	0.234573	-0.260174	0.79473	0.909379
39	ENSG00000003393.16	ALS2	chr2	201700267	201782112	-	protein_coding	2287.05	2955.24	2750.54	2768.36	2690.3	-0.0748273	0.175176	-0.427156	0.669266	0.831605
40	ENSG00000003400.15	CASP10	chr2	201182898	201229406	+	protein_coding	2786.17	3059.76	2466.59	2475.44	2696.99	0.242011	0.141929	1.70516	0.088165	0.245595
41	ENSG00000003402.21	CFLAR	chr2	201116154	201176687	+	protein_coding	10553.1	11361.5	8933.64	8844.33	9923.15	0.301711	0.131134	2.30079	0.0214035	0.0889696
42	ENSG00000003436.16	TFPI	chr2	187464230	187565760	-	protein_coding	8003.37	8041.06	12562.1	13290.3	10474.2	-0.688193	0.128809	-5.34272	9.15607e-08	2.70896e-06
43	ENSG00000003509.16	NDUFAF7	chr2	37231631	37253403	+	protein_coding	882.186	976.275	1383.81	1481.27	1180.88	-0.625041	0.159064	-3.92948	8.51292e-05	0.00107044
44	ENSG00000003756.17	RBM5	chr3	50088919	50119021	+	protein_coding	3894.36	4294.46	4037.3	4085.41	4077.88	0.0114616	0.138967	0.082477	0.934267	0.975105
45	ENSG00000003987.14	MTMR7	chr8	17296794	17413528	-	protein_coding	0.872587	0	0.898576	0	0.442791	-0.00827254	4.56214	-0.0018133	0.998553
46	ENSG00000003989.18	SLC7A2	chr8	17497088	17570573	+	protein_coding	8.72587	5.7428	11.6815	8.87651	8.75666	-0.499786	0.986096	-0.506833	0.612272
47	ENSG00000004059.11	ARF5	chr7	127588386	127591700	+	protein_coding	4074.11	3023.01	3924.98	3827.99	3712.52	-0.127034	0.183478	-0.692367	0.488707	0.708312
48	ENSG00000004139.14	SARM1	chr17	28364356	28404049	+	protein_coding	47.1197	65.4679	26.9573	14.4243	38.4923	1.42589	0.550508	2.59014	0.00959374	0.048568
49	ENSG00000004142.12	POLDIP2	chr17	28346633	28357527	-	protein_coding	3669.23	3886.72	4917.9	5206.07	4419.98	-0.422164	0.135847	-3.10764	0.0018859	0.0134715
50	ENSG00000004399.13	PLXND1	chr3	129555214	129606676	-	protein_coding	2191.07	1749.26	1690.22	1624.4	1813.74	0.250134	0.172844	1.44716	0.147851	0.346224
51	ENSG00000004455.17	AK2	chr1	33007940	33080996	-	protein_coding	12096.7	12345.9	15985.7	16043.2	14117.8	-0.389997	0.125162	-3.11593	0.00183366	0.0131699
52	ENSG00000004468.13	CD38	chr4	15778275	15853232	+	protein_coding	0.872587	1.14856	0	0	0.505287	2.45667	4.24767	0.578356	0.563024
53	ENSG00000004478.8	FKBP4	chr12	2794970	2805423	+	protein_coding	2984.25	2761.14	4986.2	5409.12	4035.18	-0.855057	0.141557	-6.04035	1.53777e-09	6.72566e-08
54	ENSG00000004487.18	KDM1A	chr1	23019443	23083689	+	protein_coding	7373.36	7528.81	8873.43	8995.23	8192.71	-0.261931	0.127098	-2.06085	0.0393172	0.138889
55	ENSG00000004534.15	RBM6	chr3	49940007	50100045	+	protein_coding	4250.37	4140.56	4403.02	4261.83	4263.95	-0.0463393	0.131842	-0.351476	0.725232	0.868153
56	ENSG00000004660.15	CAMKK1	chr17	3860315	3894891	-	protein_coding	157.066	124.044	215.658	239.666	184.108	-0.690025	0.266638	-2.58788	0.00965699	0.0487613
57	ENSG00000004700.16	RECQL	chr12	21468910	21501669	-	protein_coding	1768.73	1965.18	1810.63	1851.86	1849.1	0.0274246	0.148674	0.184461	0.853652	0.937372
58	ENSG00000004766.17	VPS50	chr7	93232340	93361123	+	protein_coding	2143.95	2273	2230.26	2270.17	2229.34	-0.0272298	0.140147	-0.194295	0.845945	0.933624
59	ENSG00000004776.13	HSPB6	chr19	35754566	35758079	-	protein_coding	45.3745	20.6741	25.1601	33.2869	31.1239	0.192958	0.61081	0.315905	0.752075	0.884845
60	ENSG00000004777.19	ARHGAP33	chr19	35774532	35788822	+	protein_coding	651.823	403.144	810.515	735.64	650.281	-0.548928	0.252138	-2.1771	0.0294732	0.112706
61	ENSG00000004779.10	NDUFAB1	chr16	23581014	23596316	-	protein_coding	2649.17	2058.22	2972.49	3183.34	2715.8	-0.386201	0.176193	-2.19192	0.0283853	0.109494
62	ENSG00000004799.8	PDK4	chr7	95583499	95596516	-	protein_coding	143.977	116.004	89.8576	85.4364	108.819	0.571299	0.316651	1.80419	0.071201	0.211205
63	ENSG00000004809.14	SLC22A16	chr6	110424687	110476641	-	protein_coding	0	0	0	0	0
64	ENSG00000004838.14	ZMYND10	chr3	50341110	50345732	-	protein_coding	50.6101	57.428	44.0302	90.9842	60.7631	-0.316326	0.477354	-0.662665	0.507545	0.72215
65	ENSG00000004846.17	ABCB5	chr7	20615667	20777038	+	protein_coding	0	0	0	0	0
66	ENSG00000004848.8	ARX	chrX	25003694	25016420	-	protein_coding	0	0	0	1.10956	0.277391	-1.54978	4.97986	-0.31121	0.755641
67	ENSG00000004864.14	SLC25A13	chr7	96120220	96322147	-	protein_coding	3712.86	3959.08	4629.46	4522.58	4206	-0.254738	0.134576	-1.89289	0.0583724	0.18306
68	ENSG00000004866.22	ST7	chr7	116953238	117230176	+	protein_coding	1832.43	1866.41	2065.83	2149.22	1978.47	-0.188429	0.140368	-1.34239	0.17947	0.392722
69	ENSG00000004897.12	CDC27	chr17	47117703	47189422	-	protein_coding	4648.27	5633.68	5551.4	5370.29	5300.91	-0.0874351	0.15668	-0.55805	0.57681	0.774074
70	ENSG00000004939.16	SLC4A1	chr17	44248390	44268141	-	protein_coding	41.0116	36.7539	386.388	382.799	211.738	-3.30054	0.279112	-11.8251	2.89395e-32	1.26896e-29
71	ENSG00000004948.16	CALCR	chr7	93424486	93574730	-	protein_coding	0.872587	0	4.49288	3.32869	2.17354	-3.00443	2.29252	-1.31054	0.190015
72	ENSG00000004961.15	HCCS	chrX	11111301	11123086	+	protein_coding	1779.21	1447.18	1704.6	1734.25	1666.31	-0.0910238	0.16891	-0.538891	0.589962	0.781846
73	ENSG00000004975.12	DVL2	chr17	7225342	7234517	-	protein_coding	2625.61	2300.56	2885.33	2829.39	2660.22	-0.21376	0.148553	-1.43895	0.150166	0.349719
74	ENSG00000005001.10	PRSS22	chr16	2852730	2858170	-	protein_coding	4.36294	8.03991	6.29003	12.2052	7.72452	-0.582925	1.08273	-0.538385	0.590311
75	ENSG00000005007.13	UPF1	chr19	18831959	18868230	+	protein_coding	8025.18	6166.61	6307.1	6004.96	6625.96	0.205198	0.173289	1.18414	0.236359	0.465535
76	ENSG00000005020.13	SKAP2	chr7	26667068	26995239	-	protein_coding	1728.6	2020.32	1195.11	1232.72	1544.19	0.626285	0.160769	3.89554	9.79784e-05	0.00120282
77	ENSG00000005022.6	SLC25A5	chrX	119468422	119471396	+	protein_coding	11164.8	10819.4	13504.7	14763.8	12563.2	-0.362643	0.133457	-2.7173	0.00658172	0.0361445
78	ENSG00000005059.16	MCUB	chr4	109560209	109688719	+	protein_coding	551.475	550.16	656.859	741.188	624.92	-0.342856	0.177227	-1.93456	0.0530443	0.171444
79	ENSG00000005073.6	HOXA11	chr7	27181157	27185232	-	protein_coding	2.61776	5.7428	9.88433	6.65738	6.22557	-1.01445	1.19619	-0.84807	0.396399
80	ENSG00000005075.16	POLR2J	chr7	102473128	102478922	-	protein_coding	1871.7	1326.59	1609.35	1616.63	1606.07	-0.0113437	0.201543	-0.056284	0.955116	0.982698
81	ENSG00000005100.13	DHX33	chr17	5440917	5468982	-	protein_coding	1650.93	2065.11	2985.07	2833.82	2383.73	-0.647933	0.169789	-3.81611	0.000135569	0.00158359
82	ENSG00000005102.14	MEOX1	chr17	43640389	43661922	-	protein_coding	0	0	0	0	0
83	ENSG00000005108.17	THSD7A	chr7	11370365	11832198	-	protein_coding	0	1.14856	0.898576	0	0.511784	0.176415	4.34832	0.0405709	0.967638
84	ENSG00000005156.12	LIG3	chr17	34980512	35009743	+	protein_coding	3327.17	3862.6	3437.05	3371.96	3499.7	0.0780771	0.149498	0.522261	0.601489	0.789352
85	ENSG00000005175.10	RPAP3	chr12	47661249	47706030	-	protein_coding	2879.54	3175.77	2906.89	2760.59	2930.7	0.095026	0.143675	0.661394	0.50836	0.722597
86	ENSG00000005187.12	ACSM3	chr16	20610243	20797581	+	protein_coding	41849.3	42860.8	37970.2	37596.4	40069.2	0.164773	0.123822	1.33073	0.183279	0.397697
87	ENSG00000005189.20	REXO5	chr16	20806429	20849665	+	protein_coding	2836.78	2973.62	2917.67	2910.38	2909.61	-0.00456794	0.135687	-0.0336652	0.973144	0.990227
88	ENSG00000005194.15	CIAPIN1	chr16	57428187	57447420	-	protein_coding	3073.25	3238.94	3174.67	3530.63	3254.37	-0.0870851	0.144061	-0.604501	0.545511	0.75123
89	ENSG00000005206.17	SPPL2B	chr19	2328615	2355095	+	protein_coding	2561.04	1387.46	1726.16	1783.07	1864.43	0.171065	0.267096	0.640463	0.521872	0.73278
90	ENSG00000005238.20	FAM214B	chr9	35104112	35116341	-	protein_coding	736.463	716.701	438.505	485.989	594.414	0.653808	0.177339	3.68676	0.00022713	0.00241702
91	ENSG00000005243.10	COPZ2	chr17	48026167	48038030	-	protein_coding	3.49035	3.44568	2.69573	5.54782	3.79489	-0.235869	1.45898	-0.161667	0.871568
92	ENSG00000005249.13	PRKAR2B	chr7	107044705	107161811	+	protein_coding	5500.79	6004.67	8413.36	8166.39	7021.3	-0.527308	0.135018	-3.90548	9.40399e-05	0.00116198
93	ENSG00000005302.19	MSL3	chrX	11758159	11775772	+	protein_coding	1426.68	1564.34	1687.52	1765.32	1610.96	-0.207527	0.150062	-1.38294	0.166684	0.375403
94	ENSG00000005339.15	CREBBP	chr16	3725054	3880713	-	protein_coding	3461.55	3415.81	2857.47	2306.78	3010.41	0.412844	0.16436	2.51183	0.0120108	0.0579726
95	ENSG00000005379.17	TSPOAP1	chr17	58301228	58328795	-	protein_coding	140.487	135.53	207.571	203.05	171.659	-0.572524	0.25404	-2.25368	0.0242163	0.0973554
96	ENSG00000005381.8	MPO	chr17	58269855	58280935	-	protein_coding	1.74517	3.44568	1.79715	0	1.747	1.46511	2.33525	0.627389	0.530405
97	ENSG00000005421.9	PON1	chr7	95297676	95324532	-	protein_coding	0	0	0	0	0
98	ENSG00000005436.14	GCFC2	chr2	75652000	75710985	-	protein_coding	878.695	861.419	1092.67	1054.09	971.717	-0.303002	0.155192	-1.95243	0.050887	0.16624
99	ENSG00000005448.17	WDR54	chr2	74421678	74425755	+	protein_coding	93.3668	90.7362	161.744	166.434	128.07	-0.83287	0.286344	-2.90863	0.00363013	0.0225495
100	ENSG00000005469.12	CROT	chr7	87345664	87399794	+	protein_coding	70.6796	80.3991	124.003	77.6694	88.1879	-0.424181	0.380558	-1.11463	0.265009	0.499274
101	ENSG00000005471.19	ABCB4	chr7	87401696	87480435	-	protein_coding	11.3436	11.4856	4.49288	11.0956	9.60443	0.567596	0.980071	0.579137	0.562496
102	ENSG00000005483.22	KMT2E	chr7	104940943	105115019	+	protein_coding	3538.34	4289.87	3745.26	3733.68	3826.79	0.0654344	0.157887	0.414439	0.678553	0.837889
103	ENSG00000005486.17	RHBDD2	chr7	75842602	75888926	+	protein_coding	5193.64	4153.19	2810.74	2684.03	3710.4	0.766678	0.16666	4.60025	4.21976e-06	8.07183e-05
104	ENSG00000005513.10	SOX8	chr16	981770	986979	+	protein_coding	7.85328	3.44568	14.3772	11.0956	9.19295	-1.15127	1.00641	-1.14394	0.252648
105	ENSG00000005700.15	IBTK	chr6	82169986	82247754	-	protein_coding	2801.88	3442.23	2557.35	2413.3	2803.69	0.328426	0.165096	1.98931	0.0466673	0.156666
106	ENSG00000005801.18	ZNF195	chr11	3339261	3379222	-	protein_coding	3031.37	3506.55	4530.62	4442.69	3877.81	-0.45726	0.147981	-3.08998	0.0020017	0.014145
107	ENSG00000005810.19	MYCBP2	chr13	77042474	77327094	-	protein_coding	1616.9	2507.3	1883.41	1698.74	1926.59	0.202263	0.226403	0.893377	0.371655	0.608956
108	ENSG00000005812.11	FBXL3	chr13	76992598	77027195	-	protein_coding	656.185	776.426	439.403	439.387	577.85	0.703643	0.187924	3.74429	0.000180903	0.00200755
109	ENSG00000005844.19	ITGAL	chr16	30472658	30523567	+	protein_coding	4.36294	5.7428	0.898576	3.32869	3.58325	1.28415	1.57864	0.813454	0.415958
110	ENSG00000005882.12	PDK2	chr17	50094737	50112152	+	protein_coding	553.22	445.641	395.373	429.401	455.909	0.27911	0.207333	1.34619	0.178241	0.390845
111	ENSG00000005884.18	ITGA3	chr17	50055968	50090481	+	protein_coding	226	200.998	25.1601	17.753	117.478	3.30186	0.366409	9.01142	2.03402e-19	2.92301e-17
112	ENSG00000005889.16	ZFX	chrX	24149173	24216255	+	protein_coding	1581.13	2006.53	1462.88	1424.68	1618.81	0.31222	0.176921	1.76475	0.0776064	0.224739
113	ENSG00000005893.16	LAMP2	chrX	120426148	120469365	-	protein_coding	13899.4	16580.6	9843	10172.5	12623.9	0.606666	0.150509	4.03077	5.55935e-05	0.000746236
114	ENSG00000005961.19	ITGA2B	chr17	44372180	44389649	-	protein_coding	3361.21	2728.98	690.106	805.543	1896.46	2.02712	0.181249	11.1842	4.87352e-29	1.57249e-26
115	ENSG00000005981.13	ASB4	chr7	95478444	95540233	+	protein_coding	2.61776	0	0	2.21913	1.20922	0.300234	3.11547	0.0963689	0.923228
116	ENSG00000006007.12	GDE1	chr16	19501693	19522123	-	protein_coding	2088.1	1983.56	1662.36	1714.28	1862.08	0.270428	0.142702	1.89506	0.0580842	0.182672
117	ENSG00000006015.18	REX1BD	chr19	18588685	18592337	+	protein_coding	1428.43	470.909	605.64	555.891	765.216	0.709834	0.727961	0.9751	0.329511	0.567528
118	ENSG00000006016.12	CRLF1	chr19	18572220	18607741	-	protein_coding	5.23552	1.14856	11.6815	7.76694	6.45813	-1.56746	1.25337	-1.2506	0.211082
119	ENSG00000006025.12	OSBPL7	chr17	47807372	47821834	-	protein_coding	1314.12	1093.43	1098.06	1210.53	1179.03	0.0620191	0.174755	0.354891	0.722671	0.866344
120	ENSG00000006042.12	TMEM98	chr17	32927910	32945106	+	protein_coding	2771.34	2742.76	2734.37	2750.61	2749.77	0.00770172	0.134507	0.0572588	0.954339	0.982236
121	ENSG00000006047.13	YBX2	chr17	7288263	7294639	-	protein_coding	316.749	226.266	212.962	250.761	251.685	0.232927	0.265358	0.877784	0.380061	0.616609
122	ENSG00000006059.4	KRT33A	chr17	41346092	41350828	-	protein_coding	0	0	0	0	0
123	ENSG00000006062.18	MAP3K14	chr17	45263119	45317029	-	protein_coding	642.224	582.319	520.275	594.726	584.886	0.137257	0.185777	0.738825	0.460013	0.688313
124	ENSG00000006071.16	ABCC8	chr11	17392498	17476894	-	protein_coding	1.74517	3.44568	0	1.10956	1.5751	2.31653	2.55496	0.906681	0.364575
125	ENSG00000006116.4	CACNG3	chr16	24256335	24362412	+	protein_coding	0	0	0	0	0
126	ENSG00000006118.15	TMEM132A	chr11	60924460	60937159	+	protein_coding	27.9228	8.03991	72.7846	53.259	40.5016	-1.78294	0.625244	-2.85159	0.00435008	0.0259563
127	ENSG00000006125.18	AP2B1	chr17	35578046	35726413	+	protein_coding	13402.1	15882.3	12692.4	12565.8	13635.6	0.213263	0.148201	1.43901	0.150147	0.349719
128	ENSG00000006128.12	TAC1	chr7	97732084	97740472	+	protein_coding	0.872587	3.44568	0.898576	2.21913	1.85899	0.461205	2.09558	0.220084	0.825805
129	ENSG00000006194.10	ZNF263	chr16	3263800	3301401	+	protein_coding	1554.95	1551.7	1462.88	1500.13	1517.42	0.0684406	0.143894	0.475634	0.634335	0.810382
130	ENSG00000006210.7	CX3CL1	chr16	57372477	57385044	+	protein_coding	0	0	0	0	0
131	ENSG00000006282.21	SPATA20	chr17	50543058	50555852	+	protein_coding	1852.5	1498.87	1045.04	1145.07	1385.37	0.615	0.177364	3.46745	0.00052543	0.00482367
132	ENSG00000006283.18	CACNA1G	chr17	50560715	50627474	+	protein_coding	1.74517	3.44568	2.69573	5.54782	3.3586	-0.67599	1.57341	-0.429633	0.667463
133	ENSG00000006327.14	TNFRSF12A	chr16	3018445	3022383	+	protein_coding	1960.7	1421.92	819.501	787.79	1247.48	1.0743	0.201599	5.32888	9.88188e-08	2.90861e-06
134	ENSG00000006377.11	DLX6	chr7	97005553	97011040	+	protein_coding	0	0	0	0	0
135	ENSG00000006432.16	MAP3K9	chr14	70722526	70809534	-	protein_coding	16.5792	16.0798	17.9715	17.753	17.0959	-0.128881	0.701711	-0.183667	0.854275	0.937372
136	ENSG00000006451.8	RALA	chr7	39623565	39708120	+	protein_coding	9458.84	9659.38	5269.25	5242.69	7407.54	0.862883	0.127513	6.76702	1.31462e-11	8.20483e-10
137	ENSG00000006453.14	BAIAP2L1	chr7	98291650	98401090	-	protein_coding	3069.76	2956.39	4004.05	3892.35	3480.64	-0.389878	0.133985	-2.90987	0.00361577	0.0224876
138	ENSG00000006459.11	KDM7A	chr7	140084746	140176983	-	protein_coding	1564.55	2318.94	1844.78	1676.55	1851.2	0.140153	0.215296	0.650981	0.515059	0.727833
139	ENSG00000006468.14	ETV1	chr7	13891229	13991425	-	protein_coding	1171.88	1423.06	603.843	554.782	938.393	1.16165	0.182064	6.38048	1.7653e-10	9.09291e-09
140	ENSG00000006530.18	AGK	chr7	141551278	141655244	+	protein_coding	2358.6	2550.95	3309.45	3212.19	2857.8	-0.410054	0.139884	-2.93138	0.00337455	0.0213103
141	ENSG00000006534.17	ALDH3B1	chr11	68008578	68029282	+	protein_coding	9.59846	3.44568	2.69573	9.98607	6.43148	0.0774172	1.26257	0.0613172	0.951107
142	ENSG00000006555.11	TTC22	chr1	54779712	54801323	-	protein_coding	0	0	1.79715	0	0.449288	-2.30174	4.90338	-0.469418	0.638771
143	ENSG00000006576.16	PHTF2	chr7	77798792	77957503	+	protein_coding	3889.99	5024.95	3342.7	3183.34	3860.24	0.449547	0.173996	2.58366	0.00977591	0.0492279
144	ENSG00000006606.9	CCL26	chr7	75769533	75789896	-	protein_coding	24.4324	19.5255	23.363	17.753	21.2685	0.0964994	0.646105	0.149356	0.881273	0.949991
145	ENSG00000006607.14	FARP2	chr2	241356285	241494841	+	protein_coding	1044.49	1285.24	1682.13	1712.06	1430.98	-0.544096	0.171124	-3.17953	0.00147512	0.0110932
146	ENSG00000006611.17	USH1C	chr11	17493895	17544416	-	protein_coding	2.61776	1.14856	7.1886	9.98607	5.23525	-2.14923	1.37395	-1.56427	0.117755
147	ENSG00000006625.18	GGCT	chr7	30496621	30504841	-	protein_coding	1072.41	993.504	1640.8	1675.44	1345.54	-0.682016	0.150685	-4.52611	6.00792e-06	0.000108952
148	ENSG00000006634.8	DBF4	chr7	87876216	87909553	+	protein_coding	2761.74	2804.78	3754.25	3649.35	3242.53	-0.411584	0.133632	-3.07997	0.00207019	0.0145032
149	ENSG00000006638.13	TBXA2R	chr19	3594507	3606875	-	protein_coding	3585.46	2160.44	1931.94	2004.98	2420.7	0.546146	0.238927	2.28582	0.0222646	0.091658
150	ENSG00000006652.15	IFRD1	chr7	112422887	112481017	+	protein_coding	646.587	738.524	707.179	740.079	708.092	-0.0642875	0.175229	-0.366878	0.71371	0.860366
151	ENSG00000006659.13	LGALS14	chr19	39704481	39709444	+	protein_coding	0	0	0	0	0
152	ENSG00000006695.12	COX10	chr17	14069490	14231736	+	protein_coding	1362.98	1353	1548.25	1533.42	1449.41	-0.182228	0.144454	-1.2615	0.207129	0.428569
153	ENSG00000006704.11	GTF2IRD1	chr7	74453790	74602605	+	protein_coding	1886.53	1429.96	1859.15	1785.29	1740.23	-0.135141	0.184975	-0.730592	0.465028	0.691547
154	ENSG00000006712.15	PAF1	chr19	39385629	39391154	-	protein_coding	2375.18	1698.72	2127.83	2017.19	2054.73	-0.0242075	0.197744	-0.122418	0.902568	0.960753
155	ENSG00000006715.16	VPS41	chr7	38722974	38932394	-	protein_coding	3578.48	4096.91	3787.5	3883.47	3836.59	0.000538819	0.146282	0.00368342	0.997061	0.998315
156	ENSG00000006740.18	ARHGAP44	chr17	12789498	12991643	+	protein_coding	4.36294	5.7428	17.9715	8.87651	9.23844	-1.42802	1.01899	-1.40141	0.161092
157	ENSG00000006744.19	ELAC2	chr17	12991612	13018065	-	protein_coding	4820.17	4720.58	5539.72	5739.77	5205.06	-0.241416	0.130445	-1.85071	0.0642114	0.196328
158	ENSG00000006747.15	SCIN	chr7	12570577	12660182	+	protein_coding	5.23552	16.0798	39.5373	33.2869	23.5349	-1.80851	0.723764	-2.49876	0.0124628	0.0595659
159	ENSG00000006756.16	ARSD	chrX	2903972	2929349	-	protein_coding	27.9228	29.8625	20.6672	15.5339	23.4966	0.667188	0.616678	1.08191	0.279294	0.51456
160	ENSG00000006757.12	PNPLA4	chrX	7898247	7927739	-	protein_coding	660.548	583.468	803.327	771.146	704.622	-0.338793	0.173976	-1.94736	0.0514919	0.167567
161	ENSG00000006788.14	MYH13	chr17	10300865	10373130	-	protein_coding	0	0	0	0	0
162	ENSG00000006831.10	ADIPOR2	chr12	1688574	1788674	+	protein_coding	3831.53	4148.6	4014.84	4041.03	4009	-0.0138363	0.136354	-0.101473	0.919175	0.968721
163	ENSG00000006837.12	CDKL3	chr5	134286350	134371047	-	protein_coding	53.2278	45.9424	62.9003	67.6834	57.4385	-0.392255	0.404541	-0.969629	0.332231	0.570259
164	ENSG00000007001.13	UPP2	chr2	157876702	158136154	+	protein_coding	2.61776	1.14856	0.898576	0	1.16622	1.96137	2.82017	0.695479	0.486755
165	ENSG00000007038.11	PRSS21	chr16	2817180	2826304	+	protein_coding	5063.62	4197.98	4194.55	4424.94	4470.27	0.104076	0.157526	0.660692	0.50881	0.722597
166	ENSG00000007047.16	MARK4	chr19	45079288	45305284	+	protein_coding	2773.08	2105.31	2290.47	2180.29	2337.29	0.126481	0.182084	0.694631	0.487287	0.707314
167	ENSG00000007062.12	PROM1	chr4	15963076	16084378	-	protein_coding	0	1.14856	0	0	0.28714	1.5918	4.97498	0.319962	0.748997
168	ENSG00000007080.11	CCDC124	chr19	17933015	17943991	+	protein_coding	2215.5	782.169	1533.87	1506.79	1509.58	-0.0202843	0.707418	-0.0286737	0.977125	0.99193
169	ENSG00000007129.18	CEACAM21	chr19	41549518	41586844	+	protein_coding	5.23552	4.59424	1.79715	1.10956	3.18412	1.7446	1.6587	1.05179	0.292897
170	ENSG00000007168.14	PAFAH1B1	chr17	2593210	2685615	+	protein_coding	6455.4	7649.4	5695.17	5679.85	6369.96	0.310093	0.150296	2.06321	0.039093	0.138441
171	ENSG00000007171.18	NOS2	chr17	27756766	27800529	-	protein_coding	0	0	0	0	0
172	ENSG00000007174.18	DNAH9	chr17	11598470	11969748	+	protein_coding	0	0	0.898576	0	0.224644	-1.39591	4.98985	-0.27975	0.779669
173	ENSG00000007202.15	KIAA0100	chr17	28614446	28645454	-	protein_coding	7260.8	8884.1	8219.27	8066.52	8107.67	-0.0127602	0.156889	-0.0813325	0.935178	0.975293
174	ENSG00000007216.16	SLC13A2	chr17	28473293	28497781	+	protein_coding	0	0	0	0	0
175	ENSG00000007237.19	GAS7	chr17	9910606	10198606	-	protein_coding	0	2.29712	0	0	0.57428	2.62812	4.83784	0.543242	0.586963
176	ENSG00000007255.10	TRAPPC6A	chr19	45162928	45178237	-	protein_coding	2105.55	1421.92	1079.19	1064.07	1417.68	0.719765	0.215958	3.33289	0.000859483	0.00723894
177	ENSG00000007264.15	MATK	chr19	3777970	3802129	-	protein_coding	2608.16	1398.95	1477.26	1486.81	1742.8	0.435845	0.27025	1.61275	0.106799	0.279903
178	ENSG00000007306.15	CEACAM7	chr19	41673303	41706976	-	protein_coding	0	0	0	0	0
179	ENSG00000007312.13	CD79B	chr17	63928740	63932336	-	protein_coding	0.872587	2.29712	0.898576	2.21913	1.57185	0.0171202	2.21125	0.00774231	0.993823
180	ENSG00000007314.12	SCN4A	chr17	63938554	63972918	-	protein_coding	23.5599	14.9313	121.308	113.175	68.2436	-2.58727	0.433195	-5.97253	2.33605e-09	9.79138e-08
181	ENSG00000007341.19	ST7L	chr1	112523514	112620825	-	protein_coding	1133.49	1068.16	1115.13	1068.51	1096.32	0.0120578	0.15442	0.0780844	0.937761	0.976133
182	ENSG00000007350.17	TKTL1	chrX	154295795	154330350	+	protein_coding	81.1506	94.1818	58.4074	51.0399	71.1949	0.674541	0.37322	1.80735	0.070707	0.210373
183	ENSG00000007372.25	PAX6	chr11	31784779	31817961	-	protein_coding	1155.31	1228.96	892.286	853.254	1032.45	0.449099	0.156458	2.87041	0.00409935	0.0248328
184	ENSG00000007376.8	RPUSD1	chr16	784974	788397	-	protein_coding	1241.69	524.892	874.314	827.734	867.158	0.0552719	0.337115	0.163956	0.869766	0.944746
185	ENSG00000007384.15	RHBDF1	chr16	58059	76355	-	protein_coding	314.131	205.592	274.964	318.445	278.283	-0.185869	0.274555	-0.676983	0.498417	0.715412
186	ENSG00000007392.17	LUC7L	chr16	188969	229463	-	protein_coding	2411.83	2081.19	2610.36	2586.39	2422.44	-0.209366	0.152157	-1.37599	0.168826	0.37789
187	ENSG00000007402.12	CACNA2D2	chr3	50362613	50504244	-	protein_coding	42.7568	29.8625	128.496	104.299	76.3536	-1.67133	0.395136	-4.22976	2.33939e-05	0.000353097
188	ENSG00000007516.14	BAIAP3	chr16	1333638	1349441	+	protein_coding	699.815	333.082	153.656	156.448	335.75	1.73853	0.343033	5.06813	4.01752e-07	1.02281e-05
189	ENSG00000007520.4	TSR3	chr16	1349240	1351878	-	protein_coding	1314.99	700.621	899.474	892.089	951.793	0.171581	0.27967	0.613512	0.539538	0.746371
190	ENSG00000007541.17	PIGQ	chr16	566995	584109	+	protein_coding	2279.2	1467.86	1435.03	1381.41	1640.87	0.412746	0.225892	1.82718	0.0676722	0.204317
191	ENSG00000007545.16	CRAMP1	chr16	1612337	1677908	+	protein_coding	1035.76	957.898	922.837	895.418	952.978	0.133301	0.159115	0.837764	0.402163	0.637629
192	ENSG00000007866.22	TEAD3	chr6	35473597	35497079	-	protein_coding	1217.26	973.978	1047.74	1033	1067.99	0.0758776	0.179913	0.421747	0.67321	0.834183
193	ENSG00000007908.16	SELE	chr1	169722640	169764705	-	protein_coding	0	0	0	0	0
194	ENSG00000007923.17	DNAJC11	chr1	6634168	6701924	-	protein_coding	3664.87	3328.52	5019.44	4985.27	4249.53	-0.516331	0.13837	-3.73152	0.000190328	0.00209311
195	ENSG00000007933.13	FMO3	chr1	171090901	171117819	+	protein_coding	0	0	0	0	0
196	ENSG00000007944.15	MYLIP	chr6	16129086	16148248	+	protein_coding	2477.27	2657.77	2649	2670.72	2613.69	-0.0512419	0.139233	-0.368031	0.71285	0.859644
197	ENSG00000007952.18	NOX1	chrX	100843324	100874359	-	protein_coding	0	0	0	0	0
198	ENSG00000007968.7	E2F2	chr1	23506438	23531233	-	protein_coding	1999.97	2062.81	1745.03	1830.78	1909.65	0.184249	0.142	1.29753	0.194448	0.412818
199	ENSG00000008018.9	PSMB1	chr6	170535120	170553307	-	protein_coding	8683.11	8089.3	9272.4	9771.92	8954.19	-0.183123	0.133399	-1.37275	0.169829	0.379394
200	ENSG00000008056.14	SYN1	chrX	47571901	47619857	-	protein_coding	27.0502	22.9712	14.3772	25.52	22.4796	0.339694	0.654122	0.519313	0.603542	0.790289
201	ENSG00000008083.14	JARID2	chr6	15246069	15522042	+	protein_coding	4424.89	4732.06	3299.57	3309.83	3941.59	0.47019	0.135032	3.48205	0.000497591	0.0046171
202	ENSG00000008086.13	CDKL5	chrX	18425583	18653629	+	protein_coding	8.72587	6.89135	6.29003	5.54782	6.86377	0.40241	1.09098	0.36885	0.71224
203	ENSG00000008118.10	CAMK1G	chr1	209583714	209613939	+	protein_coding	0	0	1.79715	0	0.449288	-2.30174	4.90338	-0.469418	0.638771
204	ENSG00000008128.23	CDK11A	chr1	1702379	1724357	-	protein_coding	74.1699	73.5078	86.2633	88.7651	80.6765	-0.244482	0.343828	-0.71106	0.477047	0.700219
205	ENSG00000008130.15	NADK	chr1	1751232	1780457	-	protein_coding	3098.56	2718.64	3621.26	3500.67	3234.78	-0.291586	0.147065	-1.9827	0.0474008	0.158307
206	ENSG00000008196.13	TFAP2B	chr6	50818723	50847619	+	protein_coding	981.66	844.191	967.766	1018.58	953.049	-0.120084	0.169833	-0.707072	0.479522	0.702141
207	ENSG00000008197.5	TFAP2D	chr6	50713526	50773033	+	protein_coding	0	0	0	0	0
208	ENSG00000008226.20	DLEC1	chr3	38039205	38124025	+	protein_coding	2.61776	3.44568	4.49288	0	2.63908	0.393926	1.98379	0.198572	0.842597
209	ENSG00000008256.16	CYTH3	chr7	6161776	6272644	-	protein_coding	1143.96	1117.55	1107.05	1009.7	1094.56	0.095053	0.156802	0.606196	0.544384	0.750223
210	ENSG00000008277.15	ADAM22	chr7	87934143	88202889	+	protein_coding	14.834	14.9313	47.6245	45.4921	30.7205	-1.64625	0.558622	-2.94699	0.00320888	0.0205064
211	ENSG00000008282.9	SYPL1	chr7	106090505	106112576	-	protein_coding	4592.43	5340.8	3306.76	3520.64	4190.16	0.540776	0.151117	3.57851	0.000345553	0.00341974
212	ENSG00000008283.16	CYB561	chr17	63432304	63446354	-	protein_coding	2715.49	2524.53	2840.4	2981.4	2765.45	-0.151467	0.14073	-1.0763	0.281795	0.51728
213	ENSG00000008294.22	SPAG9	chr17	50962174	51120868	-	protein_coding	4871.65	6075.88	5747.29	5447.96	5535.69	-0.032647	0.163905	-0.199182	0.84212	0.93198
214	ENSG00000008300.17	CELSR3	chr3	48636463	48662886	-	protein_coding	75.9151	58.5765	97.0462	88.7651	80.0757	-0.461654	0.360472	-1.28069	0.200302	0.419919
215	ENSG00000008311.16	AASS	chr7	122064583	122144308	-	protein_coding	154.448	198.701	238.123	231.899	205.792	-0.41712	0.256349	-1.62715	0.103704	0.27457
216	ENSG00000008323.16	PLEKHG6	chr12	6310436	6328506	+	protein_coding	6.9807	5.7428	19.7687	24.4104	14.2256	-1.78519	0.819344	-2.1788	0.0293463	0.112296
217	ENSG00000008324.12	SS18L2	chr3	42581840	42596934	+	protein_coding	671.019	683.393	761.094	635.78	687.821	-0.0459194	0.182805	-0.251194	0.801664	0.912616
218	ENSG00000008382.16	MPND	chr19	4343527	4360086	+	protein_coding	318.494	282.546	307.313	274.062	295.604	0.048415	0.219227	0.220844	0.825214	0.92344
219	ENSG00000008394.13	MGST1	chr12	16347142	16609259	+	protein_coding	2460.7	2542.91	2895.21	2981.4	2720.05	-0.232076	0.136209	-1.70382	0.088414	0.245928
220	ENSG00000008405.12	CRY1	chr12	106991364	107093549	-	protein_coding	917.962	922.293	823.095	754.503	854.463	0.221479	0.162512	1.36284	0.172932	0.383319
221	ENSG00000008438.5	PGLYRP1	chr19	46019153	46023053	-	protein_coding	0	0	0	0	0
222	ENSG00000008441.19	NFIX	chr19	12995475	13098796	+	protein_coding	760.023	635.153	1153.77	1058.52	901.868	-0.663854	0.178549	-3.71805	0.000200763	0.00218475
223	ENSG00000008513.16	ST3GAL1	chr8	133454848	133571940	-	protein_coding	2614.27	3055.17	744.919	846.597	1815.24	1.83326	0.168284	10.8938	1.2334e-27	3.70041e-25
224	ENSG00000008516.18	MMP25	chr16	3046062	3060726	+	protein_coding	1.74517	4.59424	3.5943	0	2.48343	0.765508	2.05159	0.37313	0.709052
225	ENSG00000008517.19	IL32	chr16	3065297	3082192	+	protein_coding	11.3436	8.03991	5.39145	9.98607	8.69027	0.353399	1.00388	0.352033	0.724813
226	ENSG00000008710.20	PKD1	chr16	2088708	2135898	-	protein_coding	2383.91	1438	1789.96	1586.68	1799.64	0.179415	0.244204	0.734691	0.462528	0.689743
227	ENSG00000008735.14	MAPK8IP2	chr22	50600793	50613981	+	protein_coding	23.5599	14.9313	72.7846	71.012	45.5719	-1.88479	0.490481	-3.84274	0.000121666	0.00144991
228	ENSG00000008838.21	MED24	chr17	40019097	40061215	-	protein_coding	3576.73	3478.99	3889.04	3945.61	3722.59	-0.150948	0.13224	-1.14147	0.253674	0.485515
229	ENSG00000008853.18	RHOBTB2	chr8	22987417	23020509	+	protein_coding	184.988	174.581	127.598	146.462	158.407	0.394915	0.267116	1.47844	0.13929	0.332831
230	ENSG00000008869.12	HEATR5B	chr2	36968383	37084372	-	protein_coding	1744.3	2340.76	1894.2	1849.64	1957.23	0.124939	0.18753	0.666236	0.50526	0.720326
231	ENSG00000008952.17	SEC62	chr3	169966635	169998373	+	protein_coding	3911.81	4233.59	3726.39	3730.35	3900.54	0.127225	0.136487	0.932141	0.351264	0.58812
232	ENSG00000008988.11	RPS20	chr8	56067254	56074510	-	protein_coding	30770	25587.6	27656.4	29571	28396.2	-0.0220199	0.153254	-0.143682	0.885751	0.951931
233	ENSG00000009307.17	CSDE1	chr1	114716913	114758676	-	protein_coding	18348.8	19945.9	23239.9	23195.4	21182.5	-0.278133	0.130697	-2.12807	0.0333314	0.122967
234	ENSG00000009335.18	UBE3C	chr7	157138916	157269370	+	protein_coding	5168.33	6072.43	4705.84	4714.53	5165.29	0.25462	0.149399	1.7043	0.0883244	0.245839
235	ENSG00000009413.16	REV3L	chr6	111299028	111483715	-	protein_coding	1353.38	1973.22	1750.43	1596.66	1668.42	-0.0100809	0.212074	-0.0475349	0.962087	0.984807
236	ENSG00000009694.13	TENM1	chrX	124375903	124963817	-	protein_coding	28.7954	41.3481	26.9573	17.753	28.7134	0.635309	0.589005	1.07861	0.28076	0.516195
237	ENSG00000009709.12	PAX7	chr1	18630846	18748866	+	protein_coding	0.872587	0	0	0	0.218147	1.39115	4.98758	0.278922	0.780304
238	ENSG00000009724.17	MASP2	chr1	11026523	11047239	-	protein_coding	0.872587	0	0.898576	0	0.442791	-0.00827254	4.56214	-0.0018133	0.998553
239	ENSG00000009765.15	IYD	chr6	150368892	150405969	+	protein_coding	1.74517	2.29712	0	0	1.01057	3.4568	3.22493	1.0719	0.283765
240	ENSG00000009780.16	FAM76A	chr1	27725961	27763116	+	protein_coding	294.062	304.368	297.429	285.158	295.254	0.0376465	0.209569	0.179638	0.857437	0.938374
241	ENSG00000009790.15	TRAF3IP3	chr1	209756032	209782320	+	protein_coding	0.872587	3.44568	1.79715	0	1.52885	1.19582	2.50982	0.476456	0.633749
242	ENSG00000009830.13	POMT2	chr14	77274956	77320883	-	protein_coding	793.182	831.557	966.867	983.073	893.67	-0.263592	0.15807	-1.66756	0.0954035	0.259009
243	ENSG00000009844.16	VTA1	chr6	142147162	142224685	+	protein_coding	2352.49	2471.7	2496.24	2469.89	2447.58	-0.0420928	0.137977	-0.305072	0.760311	0.889598
244	ENSG00000009950.16	MLXIPL	chr7	73593194	73624543	-	protein_coding	790.564	537.526	911.156	895.418	783.666	-0.441599	0.222919	-1.98099	0.0475924	0.158713
245	ENSG00000009954.11	BAZ1B	chr7	73440406	73522293	-	protein_coding	11743.3	13443.9	13394.2	12909.8	12872.8	-0.0627227	0.141864	-0.442133	0.658393	0.824546
246	ENSG00000010017.13	RANBP9	chr6	13621498	13711835	-	protein_coding	5218.07	5358.03	5620.59	5457.94	5413.66	-0.0670701	0.130065	-0.515668	0.606087	0.791719
247	ENSG00000010030.14	ETV7	chr6	36354091	36387800	-	protein_coding	6.9807	20.6741	16.1744	9.98607	13.4538	0.0541523	0.895392	0.0604789	0.951774	0.981294
248	ENSG00000010072.16	SPRTN	chr1	231337104	231355023	+	protein_coding	839.429	878.648	1010.9	961.991	922.741	-0.20027	0.158467	-1.2638	0.206303	0.427554
249	ENSG00000010165.20	METTL13	chr1	171781660	171814023	+	protein_coding	2714.62	2728.98	3009.33	3254.35	2926.82	-0.202266	0.138957	-1.4556	0.145503	0.34264
250	ENSG00000010219.14	DYRK4	chr12	4562208	4615302	+	protein_coding	575.907	504.217	615.524	543.686	559.834	-0.101483	0.190064	-0.53394	0.593383	0.784323
251	ENSG00000010244.19	ZNF207	chr17	32350132	32381885	+	protein_coding	9448.37	10945.8	10308.5	9947.23	10162.5	0.00965816	0.144767	0.0667154	0.946808	0.979099
252	ENSG00000010256.11	UQCRC1	chr3	48599002	48610976	-	protein_coding	5080.2	4676.93	5493.89	5880.69	5282.93	-0.221003	0.138763	-1.59266	0.111236	0.287657
253	ENSG00000010270.14	STARD3NL	chr7	38178245	38230670	+	protein_coding	2088.97	2082.34	1674.05	1717.6	1890.74	0.298651	0.140103	2.13166	0.0330349	0.1222
254	ENSG00000010278.15	CD9	chr12	6199715	6238271	+	protein_coding	1430.17	1419.62	673.932	712.34	1059.02	1.0402	0.154756	6.72159	1.7975e-11	1.09391e-09
255	ENSG00000010282.15	HHATL	chr3	42692663	42702824	-	protein_coding	0.872587	0	0	1.10956	0.495538	-0.150579	4.39397	-0.0342696	0.972662
256	ENSG00000010292.13	NCAPD2	chr12	6493356	6531955	+	protein_coding	7094.13	7883.71	8552.64	8219.64	7937.53	-0.163442	0.137915	-1.18509	0.235981	0.465025
257	ENSG00000010295.20	IFFO1	chr12	6538961	6556073	-	protein_coding	19.1969	16.0798	8.08718	3.32869	11.6732	1.60732	0.92341	1.74063	0.081748	0.23333
258	ENSG00000010310.9	GIPR	chr19	45668221	45683722	+	protein_coding	1979.03	1719.39	1260.7	1378.08	1584.3	0.488052	0.161521	3.0216	0.00251443	0.0170025
259	ENSG00000010318.22	PHF7	chr3	52410660	52423641	+	protein_coding	489.521	520.297	554.421	549.234	528.368	-0.129064	0.17795	-0.725286	0.468276	0.694054
260	ENSG00000010319.7	SEMA3G	chr3	52433035	52445103	-	protein_coding	1.74517	0	0	0	0.436294	2.26822	4.90714	0.462228	0.643918
261	ENSG00000010322.16	NISCH	chr3	52455118	52493068	+	protein_coding	4313.2	3655.86	3233.08	3050.19	3563.08	0.343133	0.154642	2.21889	0.0264944	0.1043
262	ENSG00000010327.10	STAB1	chr3	52495338	52524495	+	protein_coding	12.2162	14.9313	22.4644	38.8347	22.1116	-1.17446	0.675351	-1.73904	0.082028	0.233949
263	ENSG00000010361.14	FUZ	chr19	49806866	49817376	-	protein_coding	248.687	179.175	294.733	294.034	254.157	-0.455818	0.254021	-1.79441	0.0727475	0.21464
264	ENSG00000010379.16	SLC6A13	chr12	220621	262873	-	protein_coding	55.8456	72.3592	77.2775	75.4503	70.2332	-0.258611	0.378044	-0.684076	0.493927	0.711836
265	ENSG00000010404.18	IDS	chrX	149476988	149521096	-	protein_coding	399.645	401.996	149.164	148.681	274.871	1.42826	0.21913	6.51785	7.13222e-11	3.96e-09
266	ENSG00000010438.17	PRSS3	chr9	33750679	33799231	+	protein_coding	0.872587	0	0.898576	0	0.442791	-0.00827254	4.56214	-0.0018133	0.998553
267	ENSG00000010539.12	ZNF200	chr16	3222325	3236221	-	protein_coding	654.44	735.078	812.312	742.298	736.032	-0.163695	0.175039	-0.935188	0.349691	0.586684
268	ENSG00000010610.10	CD4	chr12	6786858	6820799	+	protein_coding	2.61776	1.14856	0.898576	1.10956	1.44361	0.930614	2.29905	0.404783	0.685637
269	ENSG00000010626.15	LRRC23	chr12	6873569	6914241	+	protein_coding	246.942	189.512	158.149	200.831	198.859	0.287901	0.277433	1.03773	0.299396	0.536235
270	ENSG00000010671.17	BTK	chrX	101349447	101390796	-	protein_coding	13381.1	13751.7	11730	11727	12647.5	0.209995	0.125768	1.6697	0.0949793	0.258358
271	ENSG00000010704.19	HFE	chr6	26087281	26098343	+	protein_coding	101.22	107.965	62.0017	73.2312	86.1044	0.631368	0.342355	1.84419	0.0651556	0.198508
272	ENSG00000010803.16	SCMH1	chr1	41027200	41242154	-	protein_coding	2794.02	2962.13	3051.56	2836.04	2910.94	-0.0329843	0.141082	-0.233796	0.815144	0.91905
273	ENSG00000010810.17	FYN	chr6	111660332	111873452	-	protein_coding	2498.22	2546.36	3602.39	3553.93	3050.22	-0.504607	0.133837	-3.77031	0.000163048	0.0018441
274	ENSG00000010818.10	HIVEP2	chr6	142751469	142956698	-	protein_coding	704.178	971.681	495.115	442.716	653.422	0.835055	0.219341	3.8071	0.000140605	0.0016254
275	ENSG00000010932.17	FMO1	chr1	171248471	171285978	+	protein_coding	0.872587	0	0.898576	0	0.442791	-0.00827254	4.56214	-0.0018133	0.998553
276	ENSG00000011007.13	ELOA	chr1	23743448	23762059	+	protein_coding	3056.67	3325.08	3853.09	3723.69	3489.63	-0.24799	0.139003	-1.78407	0.074413	0.218124
277	ENSG00000011009.11	LYPLA2	chr1	23791145	23795539	+	protein_coding	3156.15	2674.99	2597.78	2695.13	2781.01	0.140295	0.155298	0.903392	0.366318	0.603274
278	ENSG00000011021.23	CLCN6	chr1	11806096	11848079	+	protein_coding	1141.34	1257.67	1441.32	1373.64	1303.49	-0.231592	0.154783	-1.49624	0.134592	0.325559
279	ENSG00000011028.14	MRC2	chr17	62627670	62693597	+	protein_coding	9200.56	6529.56	2825.12	2848.25	5350.87	1.4715	0.193438	7.60711	2.80283e-14	2.52269e-12
280	ENSG00000011052.21	NME1-NME2	chr17	51153590	51171744	+	protein_coding	0	0	0	0	0
281	ENSG00000011083.9	SLC6A7	chr5	150190062	150222788	+	protein_coding	0	0	0	0	0
282	ENSG00000011105.14	TSPAN9	chr12	3077355	3286564	+	protein_coding	53.2278	71.2107	64.6974	48.8208	59.4892	0.122698	0.421816	0.290881	0.771142	0.895025
283	ENSG00000011114.15	BTBD7	chr14	93237550	93333092	-	protein_coding	898.765	1247.34	716.165	705.682	891.987	0.59241	0.208192	2.8455	0.00443424	0.0263848
284	ENSG00000011132.12	APBA3	chr19	3750772	3761692	-	protein_coding	1025.29	582.319	579.581	566.987	688.544	0.489451	0.27135	1.80377	0.0712681	0.211296
285	ENSG00000011143.19	MKS1	chr17	58205441	58219605	-	protein_coding	1593.34	1612.58	1807.93	1807.48	1705.33	-0.1735	0.141378	-1.2272	0.219746	0.445013
286	ENSG00000011198.10	ABHD5	chr3	43690108	43734371	+	protein_coding	1417.08	1625.21	1541.96	1543.4	1531.91	-0.0210374	0.156376	-0.134531	0.892983	0.955278
287	ENSG00000011201.12	ANOS1	chrX	8528874	8732137	-	protein_coding	0	0	0	0	0
288	ENSG00000011243.19	AKAP8L	chr19	15380050	15419141	-	protein_coding	5349.83	4014.21	4211.62	4646.85	4555.63	0.0805521	0.18359	0.438762	0.660834	0.826514
289	ENSG00000011258.16	MBTD1	chr17	51177425	51260163	-	protein_coding	2536.61	3209.07	2654.39	2652.97	2763.26	0.113899	0.170052	0.669791	0.502991	0.718421
290	ENSG00000011260.14	UTP18	chr17	51260546	51297936	+	protein_coding	2420.56	2162.74	2403.69	2367.81	2338.7	-0.0576311	0.146511	-0.393358	0.694055	0.847002
291	ENSG00000011275.19	RNF216	chr7	5620047	5781696	-	protein_coding	3450.21	3447.97	3171.07	3130.08	3299.83	0.130566	0.132599	0.984672	0.324785	0.563931
292	ENSG00000011295.16	TTC19	chr17	15999784	16045015	+	protein_coding	2420.56	2379.81	3117.16	3031.33	2737.21	-0.357085	0.135438	-2.63651	0.00837625	0.0437248
293	ENSG00000011304.22	PTBP1	chr19	797075	812327	+	protein_coding	22091.3	16304.9	18954.6	17811.8	18790.7	0.0626599	0.181746	0.344768	0.730269	0.870799
294	ENSG00000011332.22	DPF1	chr19	38211006	38229714	-	protein_coding	97.7298	60.8736	147.366	170.873	119.211	-0.993823	0.34514	-2.87948	0.00398337	0.0243024
295	ENSG00000011347.10	SYT7	chr11	61513714	61581148	-	protein_coding	1.74517	1.14856	20.6672	21.0817	11.1607	-3.82233	1.16699	-3.27538	0.0010552	0.00856023
296	ENSG00000011376.12	LARS2	chr3	45388561	45554726	+	protein_coding	2130.86	2495.82	2867.35	2954.77	2612.2	-0.332093	0.153983	-2.15669	0.03103	0.116839
297	ENSG00000011405.14	PIK3C2A	chr11	17077730	17207986	-	protein_coding	1732.96	2607.23	1936.43	1788.62	2016.31	0.219539	0.217303	1.01029	0.312356	0.55109
298	ENSG00000011422.12	PLAUR	chr19	43646095	43670547	-	protein_coding	664.911	552.457	582.277	675.724	618.842	-0.0447829	0.196866	-0.227479	0.820051	0.920853
299	ENSG00000011426.11	ANLN	chr7	36389821	36453791	+	protein_coding	3198.9	3575.46	3081.22	2939.23	3198.7	0.169771	0.14464	1.17375	0.240494	0.470883
300	ENSG00000011451.21	WIZ	chr19	15419978	15449956	-	protein_coding	2801	1802.09	2176.35	2080.43	2214.97	0.113558	0.223124	0.508945	0.61079	0.794852
301	ENSG00000011454.18	RABGAP1	chr9	122940833	123104866	+	protein_coding	1575.89	1707.91	1509.61	1413.58	1551.75	0.167064	0.150936	1.10685	0.268358	0.503049
302	ENSG00000011465.18	DCN	chr12	91140484	91183217	-	protein_coding	8.72587	9.18847	9.88433	6.65738	8.61401	0.106166	0.98344	0.107954	0.914032
303	ENSG00000011478.13	QPCTL	chr19	45692403	45703989	+	protein_coding	803.653	685.69	666.743	683.491	709.894	0.143035	0.178464	0.801482	0.422853	0.656785
304	ENSG00000011485.15	PPP5C	chr19	46347087	46392981	+	protein_coding	3931	3385.95	4338.32	4171.96	3956.81	-0.217651	0.149368	-1.45715	0.145075	0.342055
305	ENSG00000011523.14	CEP68	chr2	65056366	65087004	+	protein_coding	1382.18	1629.81	1702.8	1678.77	1598.39	-0.167903	0.160869	-1.04373	0.296611	0.533369
306	ENSG00000011566.15	MAP4K3	chr2	39249266	39437301	-	protein_coding	1253.04	1634.4	1045.94	975.306	1227.17	0.513171	0.189346	2.71023	0.00672369	0.0366994
307	ENSG00000011590.14	ZBTB32	chr19	35704558	35717038	+	protein_coding	0	0	0	1.10956	0.277391	-1.54978	4.97986	-0.31121	0.755641
308	ENSG00000011600.12	TYROBP	chr19	35904401	35908295	-	protein_coding	25.305	12.6342	3.5943	3.32869	11.2155	2.4609	1.00361	2.45204	0.014205	0.0657961
309	ENSG00000011638.11	LDAF1	chr16	21158377	21180616	+	protein_coding	424.95	521.446	466.361	488.208	475.241	-0.0142366	0.20127	-0.0707339	0.94361	0.977447
310	ENSG00000011677.13	GABRA3	chrX	152166234	152451315	-	protein_coding	332.456	343.419	380.097	371.704	356.919	-0.154347	0.197043	-0.783318	0.43344	0.66633
311	ENSG00000012048.23	BRCA1	chr17	43044295	43170245	-	protein_coding	5156.12	6659.35	6433.8	5679.85	5982.28	-0.0363437	0.177768	-0.204445	0.838006	0.929541
312	ENSG00000012061.16	ERCC1	chr19	45407334	45478828	-	protein_coding	5334.12	4563.23	2608.56	2699.57	3801.37	0.899214	0.151223	5.94628	2.74302e-09	1.13032e-07
313	ENSG00000012124.17	CD22	chr19	35319261	35347361	+	protein_coding	12.2162	12.6342	17.0729	11.0956	13.2547	-0.189022	0.808682	-0.23374	0.815186	0.91905
314	ENSG00000012171.20	SEMA3B	chr3	50267558	50277546	+	protein_coding	167.537	106.816	46.7259	39.9443	90.2557	1.66394	0.390488	4.26117	2.03358e-05	0.000312175
315	ENSG00000012174.12	MBTPS2	chrX	21839617	21885423	+	protein_coding	1824.58	2514.2	1764.8	1673.22	1944.2	0.334779	0.195084	1.71607	0.086149	0.241521
316	ENSG00000012211.13	PRICKLE3	chrX	49174802	49186528	-	protein_coding	836.811	591.508	708.078	737.86	718.564	-0.015384	0.216958	-0.0709078	0.943471	0.977393
317	ENSG00000012223.13	LTF	chr3	46435645	46485234	-	protein_coding	3.49035	1.14856	3.5943	3.32869	2.89047	-0.549425	1.67909	-0.327215	0.743505
318	ENSG00000012232.9	EXTL3	chr8	28600469	28755599	+	protein_coding	2063.67	2297.12	1869.94	1744.23	1993.74	0.270209	0.150957	1.78997	0.0734583	0.216029
319	ENSG00000012504.15	NR1H4	chr12	100473708	100564414	+	protein_coding	0	2.29712	0	1.10956	0.85167	1.08534	3.6227	0.299594	0.764487
320	ENSG00000012660.14	ELOVL5	chr6	53267398	53349179	-	protein_coding	20414.2	21857.1	16138.4	16255.1	18666.2	0.383936	0.128849	2.97972	0.00288508	0.01886
321	ENSG00000012779.12	ALOX5	chr10	45374176	45446119	+	protein_coding	1090.73	1013.03	432.215	505.961	760.485	1.16711	0.17915	6.51471	7.2829e-11	4.03058e-09
322	ENSG00000012817.16	KDM5D	chrY	19703865	19744939	-	protein_coding	0	0	0	0	0
323	ENSG00000012822.16	CALCOCO1	chr12	53708517	53727745	-	protein_coding	3858.58	3854.56	3083.91	3261.01	3514.52	0.281874	0.134666	2.09313	0.0363376	0.131215
324	ENSG00000012963.15	UBR7	chr14	93207241	93229215	+	protein_coding	2590.71	2707.15	2603.17	2522.04	2605.77	0.0475144	0.137549	0.345437	0.729766	0.870577
325	ENSG00000012983.12	MAP4K5	chr14	50418501	50561126	-	protein_coding	1409.23	1571.23	1917.56	1890.7	1697.18	-0.354315	0.150248	-2.35821	0.0183635	0.0794219
326	ENSG00000013016.16	EHD3	chr2	31234152	31269451	+	protein_coding	2.61776	5.7428	10.7829	5.54782	6.17282	-0.998549	1.2175	-0.820162	0.412124
327	ENSG00000013275.8	PSMC4	chr19	39971165	39981764	+	protein_coding	4835.01	4435.74	5471.43	5693.17	5108.83	-0.26791	0.136955	-1.95619	0.0504424	0.165094
328	ENSG00000013288.9	MAN2B2	chr4	6575189	6623362	+	protein_coding	2185.83	1656.22	1248.12	1221.63	1577.95	0.638294	0.186541	3.42174	0.000622208	0.00553034
329	ENSG00000013293.6	SLC7A14	chr3	170459548	170586075	-	protein_coding	0	0	0	0	0
330	ENSG00000013297.12	CLDN11	chr3	170418868	170454733	+	protein_coding	6.9807	5.7428	2.69573	2.21913	4.40959	1.37037	1.38752	0.987639	0.32333
331	ENSG00000013306.16	SLC25A39	chr17	44319625	44324870	-	protein_coding	8671.77	7042.96	11286.1	11622.7	9655.88	-0.543549	0.158116	-3.43765	0.000586783	0.00527003
332	ENSG00000013364.19	MVP	chr16	29820394	29848039	+	protein_coding	189.351	112.559	41.3345	47.7112	97.739	1.76946	0.394436	4.48606	7.25523e-06	0.000127515
333	ENSG00000013374.17	NUB1	chr7	151341772	151378449	+	protein_coding	4280.91	4253.11	3765.93	3647.13	3986.77	0.203096	0.131759	1.54142	0.123214	0.306549
334	ENSG00000013375.16	PGM3	chr6	83161150	83193936	-	protein_coding	4434.49	5475.18	3763.23	3738.12	4352.76	0.401337	0.161482	2.48534	0.0129428	0.0614477
335	ENSG00000013392.8	RWDD2A	chr6	83193357	83198935	+	protein_coding	462.471	447.938	371.112	379.471	415.248	0.279179	0.188645	1.47992	0.138896	0.332389
336	ENSG00000013441.17	CLK1	chr2	200853009	200864691	-	protein_coding	2783.55	2780.66	1718.98	1668.78	2237.99	0.715707	0.138008	5.18598	2.14884e-07	5.84217e-06
337	ENSG00000013503.10	POLR3B	chr12	106357748	106510198	+	protein_coding	1445.88	1593.05	1542.85	1342.57	1481.09	0.0737069	0.162934	0.452373	0.651	0.820818
338	ENSG00000013523.11	ANGEL1	chr14	76786009	76826246	-	protein_coding	1115.17	1392.05	1160.06	1203.88	1217.79	0.0838957	0.177773	0.471925	0.63698	0.811517
339	ENSG00000013561.18	RNF14	chr5	141958328	141990292	+	protein_coding	2896.12	3260.76	3008.43	3035.76	3050.27	0.0262895	0.144685	0.181702	0.855817	0.937979
340	ENSG00000013563.14	DNASE1L1	chrX	154401236	154412112	-	protein_coding	883.058	748.861	646.974	673.505	738.099	0.307119	0.178968	1.71606	0.0861515	0.241521
341	ENSG00000013573.17	DDX11	chr12	31073860	31104799	+	protein_coding	3073.25	3060.91	3891.73	4105.38	3532.82	-0.382481	0.13447	-2.84435	0.00445018	0.0264338
342	ENSG00000013583.10	HEBP1	chr12	12974870	13000265	-	protein_coding	376.958	411.184	443.896	461.578	423.404	-0.201081	0.191058	-1.05246	0.29259	0.528869
343	ENSG00000013588.9	GPRC5A	chr12	12891559	12917937	+	protein_coding	226.873	245.792	221.948	236.337	232.737	0.0440565	0.229488	0.191978	0.84776	0.934602
344	ENSG00000013619.15	MAMLD1	chrX	150361422	150514178	+	protein_coding	2.61776	1.14856	0.898576	3.32869	1.9984	-0.124104	2.01288	-0.0616547	0.950838
345	ENSG00000013725.14	CD6	chr11	60971680	61020377	+	protein_coding	0	0	0	0	0
346	ENSG00000013810.21	TACC3	chr4	1712858	1745171	+	protein_coding	6586.29	4918.13	7078.98	6762.79	6336.55	-0.266551	0.180213	-1.47909	0.139117	0.332779
347	ENSG00000014123.10	UFL1	chr6	96521595	96555276	+	protein_coding	2771.34	3489.32	2523.2	2438.82	2805.67	0.334781	0.169516	1.97492	0.0482768	0.160463
348	ENSG00000014138.9	POLA2	chr11	65261920	65305589	+	protein_coding	635.243	518	654.163	667.957	618.841	-0.195019	0.190346	-1.02455	0.305577	0.542647
349	ENSG00000014164.7	ZC3H3	chr8	143437659	143541447	-	protein_coding	1883.04	1129.03	1200.5	1107.34	1329.98	0.385161	0.247408	1.55679	0.11952	0.301463
350	ENSG00000014216.16	CAPN1	chr11	65180566	65212006	+	protein_coding	10170.9	8351.17	7500.41	7628.25	8412.68	0.292156	0.155712	1.87626	0.06062	0.188381
351	ENSG00000014257.16	ACP3	chr3	132317369	132368298	+	protein_coding	46.2471	67.765	49.4217	43.273	51.6767	0.289352	0.446841	0.64755	0.517276	0.72957
352	ENSG00000014641.21	MDH1	chr2	63588609	63607197	+	protein_coding	5269.55	5606.12	6197.48	6507.59	5895.18	-0.224363	0.133796	-1.67691	0.093561	0.255712
353	ENSG00000014824.14	SLC30A9	chr4	41990502	42090461	+	protein_coding	4548.8	4645.92	5293.51	5258.22	4936.61	-0.198671	0.129638	-1.53251	0.125398	0.310028
354	ENSG00000014914.21	MTMR11	chr1	149928651	149936879	-	protein_coding	54.1004	53.9823	56.6103	55.4782	55.0428	-0.0527986	0.40664	-0.129841	0.896692	0.957438
355	ENSG00000014919.13	COX15	chr10	99710868	99732127	-	protein_coding	1460.71	1736.62	1723.47	1867.39	1697.05	-0.16802	0.165156	-1.01734	0.308992	0.547231
356	ENSG00000015133.20	CCDC88C	chr14	91271323	91417844	-	protein_coding	1136.11	1055.53	1276.88	1104.02	1143.13	-0.119693	0.166534	-0.718734	0.472305	0.697064
357	ENSG00000015153.15	YAF2	chr12	42157104	42238349	-	protein_coding	861.243	984.315	971.36	1001.94	954.714	-0.097452	0.166112	-0.586666	0.557428	0.760963
358	ENSG00000015171.20	ZMYND11	chr10	134465	254637	+	protein_coding	1491.25	1667.71	1692.92	1615.52	1616.85	-0.0675208	0.152845	-0.44176	0.658663	0.824721
359	ENSG00000015285.11	WAS	chrX	48676596	48691427	+	protein_coding	1688.46	1355.3	692.802	762.27	1124.71	1.06627	0.183733	5.80335	6.50023e-09	2.47573e-07
360	ENSG00000015413.10	DPEP1	chr16	89613308	89638456	+	protein_coding	0.872587	1.14856	0.898576	1.10956	1.00732	0.00598328	2.63224	0.00227307	0.998186
361	ENSG00000015475.19	BID	chr22	17734138	17774770	-	protein_coding	2092.46	1598.79	1995.74	2047.14	1933.53	-0.130301	0.181474	-0.718015	0.472748	0.697351
362	ENSG00000015479.20	MATR3	chr5	139293674	139331677	+	protein_coding	104.71	138.976	96.1476	112.066	112.975	0.224507	0.323486	0.694024	0.487667	0.707705
363	ENSG00000015520.15	NPC1L1	chr7	44512535	44541330	-	protein_coding	4.36294	3.44568	0.898576	2.21913	2.73158	1.35438	1.75839	0.770237	0.441159
364	ENSG00000015532.10	XYLT2	chr17	50346126	50363138	+	protein_coding	1253.91	942.967	735.035	827.734	939.911	0.493248	0.20213	2.44026	0.0146768	0.0674222
365	ENSG00000015568.13	RGPD5	chr2	109792758	109857705	+	protein_coding	1.74517	1.14856	6.29003	0	2.29594	-1.13093	2.21437	-0.510723	0.609545
366	ENSG00000015592.17	STMN4	chr8	27235308	27258420	-	protein_coding	0	0	0	0	0
367	ENSG00000015676.18	NUDCD3	chr7	44379119	44490658	-	protein_coding	3431.88	3674.24	3724.6	3764.75	3648.87	-0.0759672	0.135766	-0.559545	0.57579	0.773373
368	ENSG00000016082.15	ISL1	chr5	51383448	51394730	+	protein_coding	0	0	0	0	0
369	ENSG00000016391.11	CHDH	chr3	53812335	53846419	-	protein_coding	393.537	411.184	663.149	650.204	529.518	-0.707541	0.177881	-3.9776	6.9615e-05	0.000899159
370	ENSG00000016402.14	IL20RA	chr6	136999971	137045180	-	protein_coding	0	0	0	0	0
371	ENSG00000016490.16	CLCA1	chr1	86468368	86500259	+	protein_coding	26.1776	35.6053	168.932	148.681	94.8492	-2.37591	0.367114	-6.47187	9.67997e-11	5.18925e-09
372	ENSG00000016602.9	CLCA4	chr1	86547078	86580754	+	protein_coding	0	0	0	0	0
373	ENSG00000016864.19	GLT8D1	chr3	52694486	52706032	-	protein_coding	1766.99	1797.5	1437.72	1420.24	1605.61	0.318542	0.142754	2.2314	0.0256544	0.101719
374	ENSG00000017260.20	ATP2C1	chr3	130850595	131016712	+	protein_coding	2010.44	2215.57	2038.87	2199.15	2116.01	-0.00426801	0.149319	-0.0285832	0.977197	0.99193
375	ENSG00000017427.17	IGF1	chr12	102395874	102481744	-	protein_coding	616.046	867.162	204.875	156.448	461.133	2.03243	0.255117	7.96663	1.63058e-15	1.72357e-13
376	ENSG00000017483.16	SLC38A5	chrX	48458537	48470260	-	protein_coding	2361.22	2143.21	3293.28	3406.36	2801.02	-0.572226	0.14284	-4.00607	6.17382e-05	0.000816539
377	ENSG00000017797.13	RALBP1	chr18	9475009	9538114	+	protein_coding	4205.87	4046.37	3795.58	3738.12	3946.49	0.131502	0.132433	0.992967	0.320726	0.559495
378	ENSG00000018189.13	RUFY3	chr4	70704204	70808619	+	protein_coding	1924.05	2224.76	2009.22	1908.45	2016.62	0.0819344	0.155582	0.52663	0.59845	0.787057
379	ENSG00000018236.15	CNTN1	chr12	40692439	41072415	+	protein_coding	0	2.29712	0	0	0.57428	2.62812	4.83784	0.543242	0.586963
380	ENSG00000018280.17	SLC11A1	chr2	218382029	218396894	+	protein_coding	533.151	426.115	265.08	286.267	377.653	0.80195	0.218484	3.67052	0.000242056	0.00255518
381	ENSG00000018408.15	WWTR1	chr3	149517235	149736714	-	protein_coding	69.807	65.4679	30.5516	34.3965	50.0557	1.06248	0.435259	2.44102	0.0146458	0.0673275
382	ENSG00000018510.18	AGPS	chr2	177392746	177567024	+	protein_coding	4016.52	4655.11	4229.6	4169.74	4267.74	0.0456805	0.147703	0.309273	0.757114	0.887518
383	ENSG00000018607.8	ZNF806	chr2	132304806	132326855	+	transcribed_unprocessed_pseudogene	0	0	0	0	0
384	ENSG00000018610.15	STEEP1	chrX	119538149	119565409	-	protein_coding	1677.98	1642.44	1842.98	2088.2	1812.9	-0.243042	0.152139	-1.5975	0.110154	0.285631
385	ENSG00000018625.15	ATP1A2	chr1	160115759	160143591	+	protein_coding	0.872587	0	0	2.21913	0.772928	-1.17618	3.72554	-0.315706	0.752226
386	ENSG00000018699.13	TTC27	chr2	32628032	32821051	+	protein_coding	1752.15	1706.76	2431.55	2477.65	2092.03	-0.504944	0.13897	-3.63347	0.000279635	0.00286521
387	ENSG00000018869.18	ZNF582	chr19	56375846	56393538	-	protein_coding	54.1004	78.102	52.1174	37.7251	55.5112	0.545916	0.447076	1.22108	0.222055	0.448032
388	ENSG00000019102.12	VSIG2	chr11	124747474	124752255	-	protein_coding	2.61776	3.44568	1.79715	0	1.96515	1.69175	2.22017	0.761991	0.446065
389	ENSG00000019144.20	PHLDB1	chr11	118606440	118658031	+	protein_coding	2509.56	2130.58	1925.65	1977.24	2135.76	0.250302	0.157312	1.59112	0.111582	0.288244
390	ENSG00000019169.11	MARCO	chr2	118942194	118994660	+	protein_coding	0	0	0	0	0
391	ENSG00000019186.10	CYP24A1	chr20	54153446	54173986	-	protein_coding	0	0	0	0	0
392	ENSG00000019485.14	PRDM11	chr11	45095806	45235110	+	protein_coding	119.544	106.816	95.249	92.0937	103.426	0.274511	0.312669	0.877959	0.379966	0.616548
393	ENSG00000019505.8	SYT13	chr11	45240302	45286341	-	protein_coding	0.872587	0	0.898576	2.21913	0.997572	-1.67187	2.97269	-0.56241	0.573837
394	ENSG00000019549.13	SNAI2	chr8	48917598	48921740	-	protein_coding	0	1.14856	3.5943	0	1.18572	-1.76362	3.22545	-0.546782	0.584528
395	ENSG00000019582.17	CD74	chr5	150401637	150412969	-	protein_coding	0.872587	1.14856	0.898576	1.10956	1.00732	0.00598328	2.63224	0.00227307	0.998186
396	ENSG00000019991.18	HGF	chr7	81699010	81770438	-	protein_coding	0	0	0	0	0
397	ENSG00000019995.6	ZRANB1	chr10	124942123	124988189	+	protein_coding	136.124	161.947	146.468	136.476	145.254	0.0710165	0.2792	0.254358	0.799219	0.911309
398	ENSG00000020129.16	NCDN	chr1	35557473	35567274	+	protein_coding	1584.62	1168.08	1673.15	1502.35	1482.05	-0.205245	0.19737	-1.0399	0.298386	0.535323
399	ENSG00000020181.18	ADGRA2	chr8	37784191	37844896	+	protein_coding	394.409	329.636	90.7561	90.9842	226.447	1.9961	0.253351	7.87879	3.30573e-15	3.32537e-13
400	ENSG00000020219.9	CCT8L1P	chr7	152445477	152447150	+	processed_pseudogene	0	0	0	0	0
401	ENSG00000020256.20	ZFP64	chr20	52051663	52204308	-	protein_coding	481.668	424.967	493.318	449.373	462.332	-0.055585	0.193963	-0.286576	0.774437	0.896659
402	ENSG00000020426.11	MNAT1	chr14	60734742	60969965	+	protein_coding	726.865	694.878	857.241	836.611	778.899	-0.252329	0.162459	-1.55319	0.120378	0.302512
403	ENSG00000020577.14	SAMD4A	chr14	54566117	54793315	+	protein_coding	210.293	257.277	261.486	284.048	253.276	-0.224773	0.236321	-0.951132	0.341537	0.579313
404	ENSG00000020633.19	RUNX3	chr1	24899511	24965121	-	protein_coding	34.0309	33.3082	27.8558	27.7391	30.7335	0.276884	0.532321	0.520145	0.602963	0.789893
405	ENSG00000020922.13	MRE11	chr11	94415570	94493885	-	protein_coding	2934.51	3495.07	3919.59	3770.3	3529.86	-0.258769	0.155349	-1.66572	0.0957684	0.259711
406	ENSG00000021300.14	PLEKHB1	chr11	73646178	73662819	+	protein_coding	26.1776	10.337	15.2758	14.4243	16.5537	0.312903	0.789781	0.39619	0.691965	0.846168
407	ENSG00000021355.13	SERPINB1	chr6	2832332	2841959	-	protein_coding	7591.51	7642.51	4855	5158.36	6311.85	0.60547	0.131287	4.61182	3.99164e-06	7.66978e-05
408	ENSG00000021461.18	CYP3A43	chr7	99828013	99866093	+	protein_coding	1.74517	4.59424	8.08718	6.65738	5.27099	-1.25243	1.30495	-0.959752	0.33718
409	ENSG00000021488.13	SLC7A9	chr19	32830509	32869767	-	protein_coding	1.74517	1.14856	0	0	0.723433	2.98255	3.68161	0.810121	0.417871
410	ENSG00000021574.13	SPAST	chr2	32063556	32157637	+	protein_coding	1703.29	1933.03	1747.73	1672.11	1764.04	0.0877639	0.153701	0.571004	0.567997	0.768067
411	ENSG00000021645.20	NRXN3	chr14	78170373	79868291	+	protein_coding	2.61776	12.6342	4.49288	3.32869	5.76837	0.934869	1.32864	0.703627	0.481665
412	ENSG00000021762.20	OSBPL5	chr11	3087107	3166739	-	protein_coding	708.541	437.601	516.681	504.851	541.918	0.168538	0.256618	0.656768	0.51133	0.724856
413	ENSG00000021776.11	AQR	chr15	34851782	34969742	-	protein_coding	2269.6	2870.25	2755.03	2651.86	2636.68	-0.0737941	0.170978	-0.4316	0.666032	0.829859
414	ENSG00000021826.18	CPS1	chr2	210477682	210679107	+	protein_coding	1029.65	1234.7	1113.34	1185.01	1140.68	-0.0223276	0.17207	-0.129759	0.896757	0.957448
415	ENSG00000021852.13	C8B	chr1	56929207	56966140	-	protein_coding	0.872587	0	0	0	0.218147	1.39115	4.98758	0.278922	0.780304
416	ENSG00000022267.19	FHL1	chrX	136146702	136211359	+	protein_coding	7.85328	0	4.49288	6.65738	4.75089	-0.464012	1.62506	-0.285536	0.775233
417	ENSG00000022277.13	RTF2	chr20	56468585	56519449	+	protein_coding	1561.93	1525.29	1771.99	1767.53	1656.69	-0.197103	0.142237	-1.38574	0.165827	0.374315
418	ENSG00000022355.18	GABRA1	chr5	161847063	161899981	+	protein_coding	0	0	0	0	0
419	ENSG00000022556.16	NLRP2	chr19	54953130	55001142	+	protein_coding	3385.64	3310.15	3778.51	3953.37	3606.92	-0.207386	0.133954	-1.54819	0.121577	0.304005
420	ENSG00000022567.10	SLC45A4	chr8	141207166	141308305	-	protein_coding	972.935	813.18	735.933	676.834	799.72	0.339004	0.181819	1.86451	0.0622503	0.192329
421	ENSG00000022840.17	RNF10	chr12	120533480	120577588	+	protein_coding	7323.62	7580.49	7589.37	7930.05	7605.88	-0.0583676	0.129816	-0.449619	0.652985	0.822247
422	ENSG00000022976.16	ZNF839	chr14	102317377	102342702	+	protein_coding	698.942	729.335	852.748	784.461	766.372	-0.197989	0.166671	-1.1879	0.234872	0.463483
423	ENSG00000023041.12	ZDHHC6	chr10	112424428	112447572	-	protein_coding	1299.28	1361.04	1681.23	1657.69	1499.81	-0.328183	0.145511	-2.25538	0.0241095	0.097171
424	ENSG00000023171.20	GRAMD1B	chr11	123358428	123627774	+	protein_coding	0	0	0	0	0
425	ENSG00000023191.17	RNH1	chr11	494512	507300	-	protein_coding	4761.71	2685.33	2625.64	2434.38	3126.76	0.55793	0.254604	2.19137	0.0284253	0.109575
426	ENSG00000023228.14	NDUFS1	chr2	206114817	206159509	-	protein_coding	7751.19	9106.93	10270.7	10070.4	9299.81	-0.271152	0.147347	-1.84023	0.0657347	0.199855
427	ENSG00000023287.13	RB1CC1	chr8	52622458	52745843	-	protein_coding	3274.82	4311.69	3790.19	3714.82	3772.88	0.015082	0.177624	0.0849102	0.932333	0.974383
428	ENSG00000023318.9	ERP44	chr9	99979185	100099052	-	protein_coding	4974.62	4606.87	4473.11	4664.6	4679.8	0.0686733	0.136376	0.503558	0.614572	0.796861
429	ENSG00000023330.15	ALAS1	chr3	52198086	52214327	+	protein_coding	1492.12	1475.9	1356.85	1432.45	1439.33	0.0899574	0.146779	0.612877	0.539957	0.746804
430	ENSG00000023445.16	BIRC3	chr11	102317450	102339403	+	protein_coding	18.3243	27.5654	14.3772	14.4243	18.6728	0.664102	0.696259	0.953813	0.340178	0.578212
431	ENSG00000023516.9	AKAP11	chr13	42272152	42323261	+	protein_coding	4172.71	6580.1	5277.33	4920.91	5237.76	0.0760001	0.222751	0.341189	0.732961	0.872138
432	ENSG00000023572.10	GLRX2	chr1	193090866	193106114	-	protein_coding	1325.46	1496.57	1336.18	1376.97	1383.8	0.0561783	0.156195	0.359669	0.719095	0.863874
433	ENSG00000023608.5	SNAPC1	chr14	61762420	61796428	+	protein_coding	82.8958	63.1708	73.6832	54.3686	68.5296	0.190132	0.400144	0.475159	0.634674	0.810469
434	ENSG00000023697.13	DERA	chr12	15911302	16037381	+	protein_coding	703.305	830.408	435.809	440.497	602.505	0.806301	0.186359	4.32661	1.5142e-05	0.000243368
435	ENSG00000023734.11	STRAP	chr12	15882387	15903478	+	protein_coding	3877.78	3761.53	5607.11	5878.47	4781.22	-0.588141	0.132444	-4.44067	8.96794e-06	0.000153055
436	ENSG00000023839.12	ABCC2	chr10	99782640	99852594	+	protein_coding	19.1969	14.9313	9.88433	14.4243	14.6092	0.502495	0.777209	0.646537	0.517931	0.729895
437	ENSG00000023892.11	DEF6	chr6	35297818	35321771	+	protein_coding	3811.46	2908.15	2507.92	2652.97	2970.13	0.381381	0.179432	2.1255	0.0335453	0.123582
438	ENSG00000023902.14	PLEKHO1	chr1	150149183	150164720	+	protein_coding	389.174	367.539	133.888	140.915	257.879	1.46308	0.226351	6.46375	1.02138e-10	5.44134e-09
439	ENSG00000023909.10	GCLM	chr1	93885199	93909456	-	protein_coding	1945	2158.14	2221.28	2141.46	2116.47	-0.0891117	0.14719	-0.605421	0.544899	0.75069
440	ENSG00000024048.11	UBR2	chr6	42564029	42693505	+	protein_coding	3919.66	4857.26	4191.86	4084.3	4263.27	0.084334	0.162661	0.518464	0.604135	0.790367
441	ENSG00000024422.12	EHD2	chr19	47713422	47743134	+	protein_coding	4328.9	3078.14	2225.77	2347.84	2995.16	0.696151	0.196647	3.5401	0.000399972	0.00385131
442	ENSG00000024526.17	DEPDC1	chr1	68474152	68497221	-	protein_coding	1569.78	1815.87	1796.25	1709.84	1722.94	-0.0513232	0.157584	-0.325688	0.744661	0.87997
443	ENSG00000024862.18	CCDC28A	chr6	138773769	138793319	+	protein_coding	663.166	714.404	788.051	804.433	742.514	-0.20981	0.16602	-1.26377	0.206314	0.427554
444	ENSG00000025039.15	RRAGD	chr6	89364616	89412273	-	protein_coding	955.483	932.63	755.702	805.543	862.339	0.274955	0.160516	1.71294	0.0867234	0.242726
445	ENSG00000025156.13	HSF2	chr6	122399551	122433119	+	protein_coding	1262.63	1305.91	1479.06	1460.19	1376.95	-0.19481	0.146367	-1.33096	0.183202	0.39763
446	ENSG00000025293.17	PHF20	chr20	35771974	35950370	+	protein_coding	2664.88	3212.52	2491.75	2498.74	2716.97	0.235485	0.159281	1.47842	0.139294	0.332831
447	ENSG00000025423.11	HSD17B6	chr12	56752161	56787790	+	protein_coding	13.9614	16.0798	24.2615	31.0678	21.3426	-0.881773	0.649394	-1.35784	0.174515	0.385678
448	ENSG00000025434.19	NR1H3	chr11	47248300	47269033	+	protein_coding	574.162	506.515	584.074	527.043	547.948	-0.0395488	0.187698	-0.210705	0.833118	0.926811
449	ENSG00000025708.14	TYMP	chr22	50525752	50530032	-	protein_coding	24.4324	2.29712	4.49288	4.43825	8.91517	1.59884	1.26093	1.26798	0.204803
450	ENSG00000025770.19	NCAPH2	chr22	50508224	50524780	+	protein_coding	3368.19	2932.27	2945.53	2849.36	3023.84	0.121003	0.149124	0.81143	0.417119	0.651607
451	ENSG00000025772.8	TOMM34	chr20	44942130	44960397	-	protein_coding	2279.2	2230.5	2640.02	2608.58	2439.57	-0.218834	0.136395	-1.60441	0.108623	0.282845
452	ENSG00000025796.14	SEC63	chr6	107867756	107958208	-	protein_coding	6384.72	6618	7379.1	7148.92	6882.68	-0.160134	0.129471	-1.23684	0.216148	0.440198
453	ENSG00000025800.14	KPNA6	chr1	32108056	32176563	+	protein_coding	3892.61	4664.3	4073.24	4038.81	4167.24	0.076644	0.154803	0.495108	0.620524	0.800426
454	ENSG00000026025.16	VIM	chr10	17228241	17237593	+	protein_coding	95302.2	72786.5	37463.4	39976.5	61382.1	1.11811	0.172719	6.47357	9.57149e-11	5.14723e-09
455	ENSG00000026036.22	RTEL1-TNFRSF6B	chr20	63659300	63698684	+	protein_coding	85.5135	73.5078	88.0604	105.409	88.1226	-0.277074	0.343265	-0.807172	0.419568	0.653701
456	ENSG00000026103.23	FAS	chr10	88953813	89029605	+	protein_coding	0	0	0.898576	0	0.224644	-1.39591	4.98985	-0.27975	0.779669
457	ENSG00000026297.17	RNASET2	chr6	166922113	166957191	-	protein_coding	458.981	284.843	253.398	265.186	315.602	0.524165	0.27754	1.88861	0.0589442	0.184378
458	ENSG00000026508.21	CD44	chr11	35138882	35232402	+	protein_coding	2712.87	2859.91	542.74	575.863	1672.85	2.31721	0.15053	15.3936	1.80587e-53	2.80747e-50
459	ENSG00000026559.14	KCNG1	chr20	51003656	51023107	-	protein_coding	109.946	63.1708	9.88433	22.1913	51.2981	2.45794	0.563091	4.36508	1.27076e-05	0.000208153
460	ENSG00000026652.15	AGPAT4	chr6	161129967	161274061	-	protein_coding	2066.29	2508.45	2657.99	2670.72	2475.86	-0.220755	0.161466	-1.36719	0.171566	0.381522
461	ENSG00000026751.17	SLAMF7	chr1	160739057	160754821	+	protein_coding	156.193	151.61	48.5231	52.1495	102.119	1.61467	0.324954	4.96892	6.7326e-07	1.61027e-05
462	ENSG00000026950.17	BTN3A1	chr6	26402237	26415208	+	protein_coding	931.923	1154.3	531.058	555.891	793.294	0.939741	0.187522	5.01137	5.40445e-07	1.3279e-05
463	ENSG00000027001.10	MIPEP	chr13	23730189	23889400	-	protein_coding	442.402	445.641	656.859	681.272	556.543	-0.591337	0.175002	-3.37904	0.000727404	0.00628567
464	ENSG00000027075.17	PRKCH	chr14	61187559	61550976	+	protein_coding	0.872587	0	0	0	0.218147	1.39115	4.98758	0.278922	0.780304
465	ENSG00000027644.5	INSRR	chr1	156840063	156859117	-	protein_coding	67.1892	56.2794	46.7259	39.9443	52.5347	0.510897	0.426677	1.19739	0.231156	0.459948
466	ENSG00000027697.15	IFNGR1	chr6	137197485	137219449	-	protein_coding	2613.4	2748.5	1769.3	1776.41	2226.9	0.596487	0.139441	4.2777	1.88836e-05	0.000294375
467	ENSG00000027847.14	B4GALT7	chr5	177600132	177610330	+	protein_coding	935.413	647.787	814.109	809.981	801.823	-0.0348251	0.218615	-0.159299	0.873433	0.946563
468	ENSG00000027869.12	SH2D2A	chr1	156806243	156816848	-	protein_coding	533.151	433.007	441.201	468.236	468.898	0.0899425	0.203112	0.442822	0.657895	0.824467
469	ENSG00000028116.18	VRK2	chr2	57907629	58159920	+	protein_coding	1607.31	1769.93	1821.41	1733.14	1732.95	-0.0745486	0.149753	-0.49781	0.618618	0.799198
470	ENSG00000028137.19	TNFRSF1B	chr1	12166991	12209228	+	protein_coding	2470.29	2258.07	2281.48	2393.33	2350.79	0.0169632	0.144605	0.117307	0.906617	0.962532
471	ENSG00000028203.19	VEZT	chr12	95217746	95302799	+	protein_coding	2233.82	2416.57	1919.36	1831.89	2100.41	0.309458	0.144612	2.13992	0.032361	0.120515
472	ENSG00000028277.22	POU2F2	chr19	42086110	42196585	-	protein_coding	64.5714	41.3481	44.9288	52.1495	50.7495	0.136234	0.457729	0.29763	0.765985	0.892553
473	ENSG00000028310.18	BRD9	chr5	850291	892801	-	protein_coding	2877.79	2621.01	3527.81	3707.05	3183.42	-0.395392	0.142112	-2.78226	0.00539824	0.0310303
474	ENSG00000028528.15	SNX1	chr15	64094123	64146090	+	protein_coding	3906.57	4173.86	4189.16	4150.88	4105.12	-0.045827	0.134569	-0.340546	0.733445	0.872431
475	ENSG00000028839.10	TBPL1	chr6	133952170	133990432	+	protein_coding	4061.89	4238.18	3562.85	3530.63	3848.39	0.226487	0.132793	1.70556	0.0880904	0.24549
476	ENSG00000029153.15	ARNTL2	chr12	27332836	27425289	+	protein_coding	1493	1788.31	1228.35	1187.23	1424.22	0.440912	0.166776	2.64374	0.00819963	0.0430077
477	ENSG00000029363.17	BCLAF1	chr6	136256627	136289851	-	protein_coding	5999.91	6885.61	8127.62	7668.19	7170.33	-0.294055	0.145435	-2.0219	0.0431871	0.148361
478	ENSG00000029364.12	SLC39A9	chr14	69398015	69462390	+	protein_coding	3112.52	3951.04	2876.34	2758.37	3174.57	0.325493	0.170744	1.90632	0.0566081	0.179669
479	ENSG00000029534.21	ANK1	chr8	41653220	41896762	-	protein_coding	4487.72	4688.42	5167.71	4905.38	4812.31	-0.13475	0.13362	-1.00846	0.313236	0.551833
480	ENSG00000029559.7	IBSP	chr4	87799554	87812435	+	protein_coding	0	1.14856	0	0	0.28714	1.5918	4.97498	0.319962	0.748997
481	ENSG00000029639.11	TFB1M	chr6	155256134	155314493	-	protein_coding	760.896	747.712	752.108	803.324	766.01	-0.0434209	0.164193	-0.26445	0.791433	0.906868
482	ENSG00000029725.17	RABEP1	chr17	5282265	5386340	+	protein_coding	4160.5	4642.48	4246.67	4331.73	4345.34	0.0370577	0.140659	0.263458	0.792197	0.907392
483	ENSG00000029993.15	HMGB3	chrX	150980509	150990771	+	protein_coding	1410.97	1255.38	1843.88	2049.36	1639.9	-0.545055	0.159173	-3.42429	0.000616405	0.00548161
484	ENSG00000030066.13	NUP160	chr11	47778087	47848555	-	protein_coding	4992.07	5838.13	6819.29	6689.56	6084.76	-0.319139	0.147796	-2.15932	0.0308256	0.116242
485	ENSG00000030110.14	BAK1	chr6	33572547	33580293	-	protein_coding	1318.48	1293.28	904.866	922.047	1109.67	0.515889	0.151143	3.41325	0.000641934	0.00567031
486	ENSG00000030304.15	MUSK	chr9	110668779	110806558	+	protein_coding	0	0	0	0	0
487	ENSG00000030419.17	IKZF2	chr2	212999691	213152427	-	protein_coding	1348.15	2176.52	768.282	715.668	1252.15	1.24682	0.241354	5.16597	2.39201e-07	6.44185e-06
488	ENSG00000030582.18	GRN	chr17	44345246	44353106	+	protein_coding	7267.78	5216.76	4759.75	5107.32	5587.9	0.339806	0.191722	1.77239	0.0763301	0.222145
489	ENSG00000031003.11	FAM13B	chr5	137937960	138051961	-	protein_coding	1511.32	1789.46	1207.69	1119.55	1407	0.503059	0.167266	3.00755	0.00263364	0.0175998
490	ENSG00000031081.11	ARHGAP31	chr3	119294383	119420714	+	protein_coding	145.722	167.69	75.4804	84.3268	118.305	0.971795	0.304646	3.18992	0.00142311	0.0108019
491	ENSG00000031691.7	CENPQ	chr6	49463370	49493107	+	protein_coding	944.139	1029.11	713.469	757.832	861.137	0.423277	0.164652	2.57073	0.0101483	0.0508338
492	ENSG00000031698.13	SARS1	chr1	109213918	109238182	+	protein_coding	29331.1	27257.6	24575.1	25417.9	26645.4	0.178833	0.129985	1.3758	0.168884	0.37789
493	ENSG00000031823.14	RANBP3	chr19	5916139	5978142	-	protein_coding	3114.26	2490.08	2675.96	2585.28	2716.39	0.0916508	0.168091	0.545246	0.585584	0.779366
494	ENSG00000032219.19	ARID4A	chr14	58298504	58373887	+	protein_coding	1148.32	1272.6	895.88	824.405	1035.3	0.491684	0.163664	3.00422	0.00266263	0.0177539
495	ENSG00000032389.13	EIPR1	chr2	3188925	3377830	-	protein_coding	1515.68	1353	1716.28	1771.97	1589.23	-0.28129	0.152581	-1.84355	0.0652492	0.19872
496	ENSG00000032444.17	PNPLA6	chr19	7534004	7561764	+	protein_coding	2185.83	1230.11	1187.02	1248.26	1462.8	0.48929	0.26097	1.87489	0.0608075	0.188861
497	ENSG00000032742.18	IFT88	chr13	20567138	20691444	+	protein_coding	914.471	1048.63	1066.61	1023.02	1013.18	-0.0913883	0.165634	-0.551748	0.581121	0.776811
498	ENSG00000033011.14	ALG1	chr16	5033702	5087379	+	protein_coding	976.425	882.093	1010	1070.73	984.811	-0.161743	0.16238	-0.996077	0.319213	0.558165
499	ENSG00000033030.15	ZCCHC8	chr12	122471599	122501073	-	protein_coding	2873.43	2956.39	3428.07	3355.32	3153.3	-0.218722	0.134051	-1.63163	0.102757	0.273078
500	ENSG00000033050.9	ABCF2	chr7	151211484	151227205	-	protein_coding	1167.52	1194.5	1649.78	1609.98	1405.45	-0.465042	0.145971	-3.18586	0.00144327	0.0109209
501	ENSG00000033100.17	CHPF2	chr7	151232483	151240979	+	protein_coding	3948.46	3543.3	1786.37	1755.33	2758.36	1.08108	0.14478	7.46704	8.2019e-14	7.08388e-12
502	ENSG00000033122.21	LRRC7	chr1	69567922	70151945	+	protein_coding	17.4517	16.0798	21.5658	26.6295	20.4317	-0.517719	0.653375	-0.792377	0.428141	0.661574
503	ENSG00000033170.17	FUT8	chr14	65410592	65744121	+	protein_coding	1822.83	1889.38	1548.25	1461.29	1680.44	0.302259	0.145167	2.08214	0.0373296	0.133887
504	ENSG00000033178.13	UBA6	chr4	67612652	67701155	-	protein_coding	5364.67	6743.19	6482.32	6142.54	6183.18	-0.060659	0.165406	-0.366728	0.713822	0.86038
505	ENSG00000033327.13	GAB2	chr11	78215293	78418348	-	protein_coding	11216.2	13012	8851.87	8751.13	10457.8	0.460738	0.144244	3.19416	0.00140237	0.0106919
506	ENSG00000033627.17	ATP6V0A1	chr17	42458844	42522582	+	protein_coding	15957.9	16259	13377.1	13599.9	14798.5	0.256083	0.125243	2.04468	0.0408859	0.142769
507	ENSG00000033800.14	PIAS1	chr15	68054309	68198603	+	protein_coding	2210.26	2720.94	2031.68	1923.98	2221.72	0.317241	0.167487	1.89412	0.0582089	0.182827
508	ENSG00000033867.17	SLC4A7	chr3	27372721	27484420	-	protein_coding	1276.59	1776.82	1029.77	1011.92	1273.78	0.579498	0.202294	2.86463	0.00417498	0.0251851
509	ENSG00000034053.15	APBA2	chr15	28884483	29118315	+	protein_coding	3052.31	2120.24	1873.53	1733.14	2194.8	0.520732	0.205818	2.53006	0.0114044	0.0557854
510	ENSG00000034152.19	MAP2K3	chr17	21284672	21315232	+	protein_coding	429.313	375.579	461.868	443.825	427.646	-0.168812	0.195321	-0.864279	0.387434	0.623733
511	ENSG00000034239.11	EFCAB1	chr8	48710789	48735311	-	protein_coding	0	0	0	0	0
512	ENSG00000034510.6	TMSB10	chr2	84905656	84906671	+	protein_coding	30644.4	25282.1	10676.9	11992.2	19648.9	1.30293	0.160725	8.10654	5.20829e-16	5.70942e-14
513	ENSG00000034533.12	ASTE1	chr3	131013875	131027649	-	protein_coding	148.34	198.701	200.382	209.707	189.283	-0.245071	0.26962	-0.908947	0.363378	0.600942
514	ENSG00000034677.13	RNF19A	chr8	100257060	100336218	-	protein_coding	1300.15	1477.05	1066.61	1010.81	1213.66	0.417787	0.161192	2.59185	0.00954609	0.0484127
515	ENSG00000034693.15	PEX3	chr6	143450805	143490616	+	protein_coding	379.575	399.699	450.186	409.429	409.722	-0.143219	0.194015	-0.738186	0.460401	0.688348
516	ENSG00000034713.8	GABARAPL2	chr16	75566375	75577881	+	protein_coding	3661.38	3232.05	3344.5	3520.64	3439.64	0.0063889	0.146571	0.0435892	0.965232	0.986005
517	ENSG00000034971.17	MYOC	chr1	171635417	171652688	-	protein_coding	0	0	0	0	0
518	ENSG00000035115.22	SH3YL1	chr2	217730	266398	-	protein_coding	188.479	236.603	165.338	173.092	190.878	0.326181	0.260406	1.25259	0.210355	0.432381
519	ENSG00000035141.8	FAM136A	chr2	70295975	70302090	-	protein_coding	3322.81	3228.6	4511.75	4201.92	3816.27	-0.411516	0.136409	-3.01678	0.00255475	0.0172071
520	ENSG00000035403.18	VCL	chr10	73995193	74121363	+	protein_coding	11248.5	13373.8	7433.02	7782.48	9959.46	0.694341	0.15099	4.59859	4.25369e-06	8.11857e-05
521	ENSG00000035499.13	DEPDC1B	chr5	60596912	60700190	-	protein_coding	2134.35	2367.18	2440.53	2408.86	2337.73	-0.107882	0.145037	-0.743827	0.456981	0.685332
522	ENSG00000035664.11	DAPK2	chr15	63907036	64072033	-	protein_coding	271.375	267.614	190.498	205.269	233.689	0.446936	0.227981	1.96041	0.049948	0.163946
523	ENSG00000035681.9	NSMAF	chr8	58583508	58659853	-	protein_coding	2322.83	2454.47	3213.31	3308.72	2824.83	-0.449301	0.137517	-3.26724	0.00108602	0.00873998
524	ENSG00000035687.10	ADSS2	chr1	244408494	244451909	-	protein_coding	3236.43	2890.92	4168.49	4185.27	3620.28	-0.446781	0.142195	-3.14203	0.00167784	0.0122305
525	ENSG00000035720.8	STAP1	chr4	67558727	67607337	+	protein_coding	3118.63	2918.49	1650.68	1597.77	2321.39	0.89418	0.141516	6.31856	2.64012e-10	1.32401e-08
526	ENSG00000035862.12	TIMP2	chr17	78852977	78925387	-	protein_coding	8.72587	9.18847	2.69573	2.21913	5.7073	1.85847	1.26576	1.46827	0.142032
527	ENSG00000035928.17	RFC1	chr4	39287456	39366375	-	protein_coding	4054.91	4666.6	4234.99	4513.7	4367.55	-0.00468638	0.148791	-0.0314965	0.974874	0.990746
528	ENSG00000036054.13	TBC1D23	chr3	100260992	100325251	+	protein_coding	2298.39	2547.5	2367.75	2432.16	2411.45	0.0134229	0.145002	0.0925705	0.926245	0.971956
529	ENSG00000036257.14	CUL3	chr2	224470150	224585397	-	protein_coding	4455.43	4531.07	5078.75	5015.23	4770.12	-0.167733	0.129823	-1.29202	0.19635	0.415105
530	ENSG00000036448.10	MYOM2	chr8	2045046	2165552	+	protein_coding	26.1776	21.8226	11.6815	13.3148	18.2491	0.948	0.696116	1.36184	0.173248	0.383856
531	ENSG00000036473.8	OTC	chrX	38352586	38421446	+	protein_coding	0	0	0	0	0
532	ENSG00000036530.9	CYP46A1	chr14	99684298	99727301	+	protein_coding	0	0	0.898576	0	0.224644	-1.39591	4.98985	-0.27975	0.779669
533	ENSG00000036549.13	ZZZ3	chr1	77562416	77683419	-	protein_coding	2064.54	2374.07	1921.15	1830.78	2047.64	0.241755	0.154263	1.56716	0.117076	0.297581
534	ENSG00000036565.15	SLC18A1	chr8	20144855	20183206	-	protein_coding	0	0	0	0	0
535	ENSG00000036672.16	USP2	chr11	119355215	119381711	-	protein_coding	593.359	538.674	748.513	787.79	667.084	-0.439031	0.173197	-2.53486	0.0112492	0.0552796
536	ENSG00000036828.17	CASR	chr3	122183668	122291629	+	protein_coding	0	0	0	0	0
537	ENSG00000037042.9	TUBG2	chr17	42659284	42667006	+	protein_coding	158.811	148.164	137.482	165.325	152.445	0.0234967	0.275353	0.085333	0.931997	0.97427
538	ENSG00000037241.7	RPL26L1	chr5	172958729	172969771	+	protein_coding	837.684	741.969	1133.1	1241.6	988.589	-0.586593	0.167919	-3.49332	0.000477054	0.00447755
539	ENSG00000037280.16	FLT4	chr5	180601506	180649624	-	protein_coding	6.9807	8.03991	17.9715	24.4104	14.3506	-1.4977	0.80561	-1.85909	0.0630142	0.193675
540	ENSG00000037474.15	NSUN2	chr5	6599239	6633291	-	protein_coding	6310.55	6458.35	9523.1	9257.09	7887.27	-0.556653	0.128008	-4.34856	1.37032e-05	0.000222332
541	ENSG00000037637.11	FBXO42	chr1	16246840	16352480	-	protein_coding	1583.75	1753.85	1414.36	1423.57	1543.88	0.233444	0.150858	1.54744	0.121756	0.304056
542	ENSG00000037749.13	MFAP3	chr5	154038959	154220478	+	protein_coding	2019.17	2584.26	1598.57	1616.63	1954.66	0.51712	0.176449	2.93071	0.0033819	0.0213262
543	ENSG00000037757.14	MRI1	chr19	13764522	13774282	+	protein_coding	1385.67	1166.94	1319.11	1340.35	1303.02	-0.0580838	0.165671	-0.350598	0.72589	0.868231
544	ENSG00000037897.17	METTL1	chr12	57768471	57772119	-	protein_coding	449.382	460.572	653.264	651.314	553.633	-0.5201	0.174616	-2.97853	0.00289635	0.0189131
545	ENSG00000037965.6	HOXC8	chr12	54008985	54012769	+	protein_coding	130.015	144.718	124.902	114.285	128.48	0.196523	0.287939	0.682516	0.494912	0.712645
546	ENSG00000038002.9	AGA	chr4	177430774	177442437	-	protein_coding	1987.75	2022.61	1114.23	1045.21	1542.45	0.892565	0.146944	6.0742	1.2461e-09	5.57843e-08
547	ENSG00000038210.14	PI4K2B	chr4	25160663	25279204	+	protein_coding	1829.82	2127.13	1939.13	1836.33	1933.1	0.0669161	0.15729	0.425431	0.670523	0.832482
548	ENSG00000038219.13	BOD1L1	chr4	13568738	13627725	-	protein_coding	2915.31	3932.67	3278	2951.44	3269.36	0.135921	0.188803	0.719908	0.471582	0.696478
549	ENSG00000038274.17	MAT2B	chr5	163503114	163519354	+	protein_coding	2770.46	3196.44	2288.67	2221.35	2619.23	0.403323	0.151288	2.66593	0.0076776	0.0408319
550	ENSG00000038295.8	TLL1	chr4	165873237	166104457	+	protein_coding	0	0	0	0	0
551	ENSG00000038358.15	EDC4	chr16	67873052	67884499	+	protein_coding	4467.65	3871.79	4878.37	4743.38	4490.3	-0.206064	0.146876	-1.40298	0.160623	0.366545
552	ENSG00000038382.21	TRIO	chr5	14143342	14532128	+	protein_coding	1643.08	2200.64	1785.47	1542.29	1792.87	0.206776	0.196273	1.05351	0.292106	0.528434
553	ENSG00000038427.16	VCAN	chr5	83471618	83582303	+	protein_coding	4.36294	9.18847	8.98576	12.2052	8.68559	-0.660669	1.01693	-0.64967	0.515906
554	ENSG00000038532.16	CLEC16A	chr16	10944564	11182186	+	protein_coding	3459.81	3398.59	2628.33	2571.97	3014.67	0.399263	0.134142	2.97642	0.00291633	0.0190134
555	ENSG00000038945.15	MSR1	chr8	16107878	16567490	-	protein_coding	25.305	31.0111	17.9715	17.753	23.0102	0.652232	0.618928	1.05381	0.29197	0.528302
556	ENSG00000039068.20	CDH1	chr16	68737292	68835537	+	protein_coding	0.872587	0	1.79715	0	0.667435	-0.919455	3.89468	-0.23608	0.813371
557	ENSG00000039123.16	MTREX	chr5	55307989	55425579	+	protein_coding	6774.77	7556.37	8017.99	7731.44	7520.14	-0.136349	0.138536	-0.984211	0.325012	0.564002
558	ENSG00000039139.11	DNAH5	chr5	13690328	14011818	-	protein_coding	54.973	41.3481	68.2917	46.6017	52.8036	-0.253715	0.452283	-0.560966	0.574821	0.772678
559	ENSG00000039319.17	ZFYVE16	chr5	80408013	80483379	+	protein_coding	1775.71	2382.11	1483.55	1322.6	1740.99	0.56612	0.194115	2.91641	0.0035408	0.0221151
560	ENSG00000039523.20	RIPOR1	chr16	67518418	67546788	+	protein_coding	786.201	671.907	1046.84	1068.51	893.365	-0.535199	0.171222	-3.12577	0.00177343	0.0128072
561	ENSG00000039537.14	C6	chr5	41142116	41261438	-	protein_coding	0	0	0	0	0
562	ENSG00000039560.14	RAI14	chr5	34656328	34832612	+	protein_coding	2527.01	2851.87	3485.57	3267.66	3033.03	-0.328835	0.148009	-2.22173	0.0263018	0.103685
563	ENSG00000039600.11	SOX30	chr5	157625679	157671480	-	protein_coding	2.61776	6.89135	9.88433	5.54782	6.23532	-0.732597	1.21233	-0.604287	0.545653
564	ENSG00000039650.12	PNKP	chr19	49859882	49878351	-	protein_coding	1958.96	1342.67	1570.71	1593.33	1616.42	0.0625017	0.209882	0.297795	0.76586	0.892529
565	ENSG00000039987.7	BEST2	chr19	12751702	12758458	+	protein_coding	0	0	0	1.10956	0.277391	-1.54978	4.97986	-0.31121	0.755641
566	ENSG00000040199.18	PHLPP2	chr16	71637835	71724701	-	protein_coding	465.962	554.754	628.104	645.766	573.646	-0.321417	0.18806	-1.70912	0.0874288	0.244221
567	ENSG00000040275.17	SPDL1	chr5	169583636	169604778	+	protein_coding	2196.3	2425.76	3063.24	2959.21	2661.13	-0.382332	0.143731	-2.66005	0.00781299	0.0414294
568	ENSG00000040341.18	STAU2	chr8	73420369	73747708	-	protein_coding	2147.44	2598.04	2126.03	2022.73	2223.56	0.193107	0.163375	1.18198	0.237212	0.466486
569	ENSG00000040487.13	SLC66A1	chr1	19312326	19329300	+	protein_coding	1268.74	900.47	974.056	986.402	1032.42	0.147527	0.207999	0.709269	0.478158	0.70116
570	ENSG00000040531.16	CTNS	chr17	3636459	3663103	+	protein_coding	1494.74	1262.27	1025.27	1100.69	1220.74	0.376244	0.169312	2.2222	0.0262701	0.103584
571	ENSG00000040608.14	RTN4R	chr22	20241415	20283246	-	protein_coding	20.0695	3.44568	12.5801	14.4243	12.6299	-0.173456	0.99029	-0.175157	0.860957	0.940391
572	ENSG00000040633.13	PHF23	chr17	7235029	7239722	-	protein_coding	2245.17	2101.86	2260.82	2183.62	2197.87	-0.0317817	0.141813	-0.22411	0.822672	0.922162
573	ENSG00000040731.10	CDH10	chr5	24487100	24644978	-	protein_coding	0	1.14856	0	0	0.28714	1.5918	4.97498	0.319962	0.748997
574	ENSG00000040933.16	INPP4A	chr2	98444854	98594392	+	protein_coding	1061.07	1535.62	1433.23	1365.87	1348.95	-0.109725	0.210813	-0.520485	0.602725	0.789703
575	ENSG00000041353.10	RAB27B	chr18	54717860	54895516	+	protein_coding	13.0888	18.3769	5.39145	4.43825	10.3239	1.66681	0.951829	1.75117	0.0799169	0.229382
576	ENSG00000041357.16	PSMA4	chr15	78540405	78552417	+	protein_coding	10132.5	9125.3	9361.36	9650.98	9567.53	0.018653	0.136642	0.136511	0.891418	0.954639
577	ENSG00000041515.16	MYO16	chr13	108596152	109208005	+	protein_coding	0.872587	4.59424	3.5943	6.65738	3.92963	-0.940275	1.54744	-0.607633	0.543431
578	ENSG00000041802.11	LSG1	chr3	194640791	194672463	-	protein_coding	1398.76	1501.17	1769.3	1797.49	1616.68	-0.299013	0.146268	-2.04429	0.0409249	0.142828
579	ENSG00000041880.15	PARP3	chr3	51942345	51948867	+	protein_coding	364.741	298.625	397.17	390.566	362.776	-0.245331	0.212143	-1.15645	0.247499	0.478779
580	ENSG00000041982.16	TNC	chr9	115019575	115118257	-	protein_coding	14.834	14.9313	3.5943	2.21913	8.89467	2.33844	1.07256	2.18025	0.0292387
581	ENSG00000041988.16	THAP3	chr1	6624868	6635586	+	protein_coding	595.977	434.155	554.421	555.891	535.111	-0.105476	0.217954	-0.483938	0.62843	0.806331
582	ENSG00000042062.13	RIPOR3	chr20	50586108	50691542	-	protein_coding	1893.51	1744.66	2228.47	2289.03	2038.92	-0.311772	0.144217	-2.16183	0.0306315	0.115763
583	ENSG00000042088.14	TDP1	chr14	89954939	90044764	+	protein_coding	1041.87	1057.82	1184.32	1216.08	1125.02	-0.193076	0.150713	-1.28109	0.200163	0.419844
584	ENSG00000042286.15	AIFM2	chr10	70098223	70132934	-	protein_coding	820.232	748.861	793.442	788.899	787.859	-0.0112968	0.165433	-0.0682862	0.945558	0.978457
585	ENSG00000042304.13	C2orf83	chr2	227610090	227648606	-	transcribed_unprocessed_pseudogene	0	0	0	0	0
586	ENSG00000042317.17	SPATA7	chr14	88384924	88470350	+	protein_coding	197.205	200.998	207.571	207.488	203.315	-0.0601719	0.23704	-0.253847	0.799614	0.911392
587	ENSG00000042429.12	MED17	chr11	93784227	93814963	+	protein_coding	239.089	234.306	228.238	226.351	231.996	0.0587147	0.226192	0.259579	0.795189	0.909693
588	ENSG00000042445.14	RETSAT	chr2	85341955	85354531	-	protein_coding	1434.53	1525.29	1118.73	1119.55	1299.52	0.402738	0.14959	2.69229	0.00709642	0.0382706
589	ENSG00000042493.16	CAPG	chr2	85394753	85418432	-	protein_coding	1137.85	987.761	625.409	722.326	868.337	0.659224	0.180458	3.65307	0.000259122	0.00268886
590	ENSG00000042753.12	AP2S1	chr19	46838136	46850846	-	protein_coding	4098.54	3348.05	3162.99	3275.43	3471.25	0.210371	0.161449	1.30301	0.19257	0.410312
591	ENSG00000042781.14	USH2A	chr1	215622891	216423448	-	protein_coding	0	1.14856	0.898576	0	0.511784	0.176415	4.34832	0.0405709	0.967638
592	ENSG00000042813.8	ZPBP	chr7	49850421	50121329	-	protein_coding	0	1.14856	0	0	0.28714	1.5918	4.97498	0.319962	0.748997
593	ENSG00000042832.12	TG	chr8	132866958	133134903	+	protein_coding	0	2.29712	3.5943	0	1.47286	-0.709123	2.92545	-0.242398	0.808472
594	ENSG00000042980.13	ADAM28	chr8	24294069	24359014	+	protein_coding	0	0	0	0	0
595	ENSG00000043039.7	BARX2	chr11	129375848	129452279	+	protein_coding	0	0	0	0	0
596	ENSG00000043093.15	DCUN1D1	chr3	182938074	182985953	-	protein_coding	1377.82	1591.9	1438.62	1465.73	1468.52	0.0313896	0.158621	0.197891	0.843131	0.932583
597	ENSG00000043143.22	JADE2	chr5	134524312	134583230	+	protein_coding	1243.44	1170.38	770.079	790.009	993.477	0.630327	0.156732	4.02168	5.77839e-05	0.000770797
598	ENSG00000043355.12	ZIC2	chr13	99981784	99986765	+	protein_coding	659.676	477.801	609.234	655.752	600.616	-0.150446	0.217415	-0.691975	0.488953	0.708364
599	ENSG00000043462.13	LCP2	chr5	170246233	170297815	-	protein_coding	6506.01	6504.29	2075.71	2036.05	4280.51	1.66174	0.131515	12.6354	1.34778e-36	7.94774e-34
600	ENSG00000043514.17	TRIT1	chr1	39838110	39883511	-	protein_coding	1927.54	1959.44	2635.52	2655.18	2294.42	-0.444877	0.137032	-3.24652	0.00116824	0.0092749
601	ENSG00000043591.6	ADRB1	chr10	114043866	114046904	+	protein_coding	5.23552	2.29712	1.79715	2.21913	2.88723	0.928941	1.68504	0.551288	0.581436
602	ENSG00000044012.4	GUCA2B	chr1	42153410	42155820	+	protein_coding	0	0	0	0	0
603	ENSG00000044090.13	CUL7	chr6	43037617	43053943	-	protein_coding	3068.89	3073.54	2041.56	2249.08	2608.27	0.517958	0.142683	3.63013	0.000283276	0.00289385
604	ENSG00000044115.21	CTNNA1	chr5	138610967	138935034	+	protein_coding	13263.3	13936.6	11144.1	10929.2	12318.3	0.301236	0.1279	2.35524	0.0185109	0.0798774
605	ENSG00000044446.12	PHKA2	chrX	18892298	18984114	-	protein_coding	833.321	792.506	1115.13	1125.1	966.514	-0.461903	0.156034	-2.96027	0.00307371	0.019798
606	ENSG00000044459.15	CNTLN	chr9	17134982	17503923	+	protein_coding	377.83	415.778	416.041	429.401	409.763	-0.0922912	0.193204	-0.477689	0.632872	0.809457
607	ENSG00000044524.11	EPHA3	chr3	89107621	89482134	+	protein_coding	0	0	0	0	0
608	ENSG00000044574.9	HSPA5	chr9	125234853	125241382	-	protein_coding	34448.9	31027.2	25953.6	26048.1	29369.4	0.332447	0.133807	2.48454	0.012972	0.0615351
609	ENSG00000046604.14	DSG2	chr18	31498177	31549008	+	protein_coding	6259.07	8177.74	7478.84	7395.24	7327.72	-0.0433125	0.172856	-0.25057	0.802147	0.912736
610	ENSG00000046647.14	GEMIN8	chrX	14006726	14029893	-	protein_coding	780.965	778.723	667.642	653.533	720.216	0.239276	0.163802	1.46077	0.144078	0.340316
611	ENSG00000046651.16	OFD1	chrX	13734743	13777955	+	protein_coding	2258.26	2156.99	2725.38	2824.95	2491.39	-0.329748	0.138514	-2.38061	0.017284	0.0760612
612	ENSG00000046653.15	GPM6B	chrX	13770939	13938638	-	protein_coding	0	1.14856	0	0	0.28714	1.5918	4.97498	0.319962	0.748997
613	ENSG00000046774.10	MAGEC2	chrX	142202342	142205290	-	protein_coding	2591.58	2920.79	2167.36	2252.41	2483.04	0.318412	0.147991	2.15156	0.0314318	0.117954
614	ENSG00000046889.19	PREX2	chr8	67952046	68237032	+	protein_coding	0	0	0	0	0
615	ENSG00000047056.17	WDR37	chr10	1049538	1132384	+	protein_coding	1287.94	1456.37	990.23	991.95	1181.62	0.468628	0.159363	2.94063	0.00327541	0.0208603
616	ENSG00000047188.16	YTHDC2	chr5	113513694	113595285	+	protein_coding	2066.29	2583.11	2982.37	2737.29	2592.27	-0.299723	0.171356	-1.74912	0.0802701	0.23028
617	ENSG00000047230.15	CTPS2	chrX	16587999	16712936	-	protein_coding	1079.39	1155.45	1027.97	978.635	1060.36	0.15458	0.156347	0.988699	0.322811	0.56186
618	ENSG00000047249.18	ATP6V1H	chr8	53715543	53843558	-	protein_coding	1855.12	1751.55	1972.37	2009.42	1897.12	-0.142352	0.142405	-0.999631	0.317489	0.556403
619	ENSG00000047315.17	POLR2B	chr4	56977722	57031158	+	protein_coding	9056.58	9771.94	8953.41	8533.65	9078.9	0.10649	0.133626	0.796925	0.425494	0.659272
620	ENSG00000047346.13	FAM214A	chr15	52581317	52709817	-	protein_coding	914.471	1100.32	843.762	827.734	921.572	0.268137	0.175878	1.52456	0.127368	0.313308
621	ENSG00000047365.13	ARAP2	chr4	35948221	36244514	-	protein_coding	102.965	136.679	114.119	102.08	113.961	0.142136	0.319828	0.444413	0.656744	0.824268
622	ENSG00000047410.14	TPR	chr1	186311652	186375693	-	protein_coding	14669.1	16965.4	17450.3	16802.1	16471.7	-0.114821	0.143526	-0.800001	0.42371	0.657639
623	ENSG00000047457.14	CP	chr3	149162410	149221829	-	protein_coding	1.74517	1.14856	1.79715	1.10956	1.45011	-0.00503577	2.2424	-0.00224571	0.998208
624	ENSG00000047578.14	KATNIP	chr16	27550133	27780344	+	protein_coding	1048.85	1142.82	903.068	841.049	983.946	0.328416	0.161744	2.03047	0.0423089	0.146174
625	ENSG00000047579.20	DTNBP1	chr6	15522807	15663058	-	protein_coding	1889.15	1635.55	1696.51	1818.57	1759.95	0.00486252	0.1585	0.0306784	0.975526	0.991193
626	ENSG00000047597.7	XK	chrX	37685791	37732130	+	protein_coding	4013.9	5142.1	3650.91	3567.25	4093.54	0.342668	0.170752	2.00682	0.0447685	0.152204
627	ENSG00000047617.17	ANO2	chr12	5531869	5946232	-	protein_coding	0.872587	0	0	0	0.218147	1.39115	4.98758	0.278922	0.780304
628	ENSG00000047621.12	C12orf4	chr12	4487735	4538508	-	protein_coding	984.278	1076.2	1055.83	1074.06	1047.59	-0.0484163	0.157375	-0.307648	0.75835	0.888322
629	ENSG00000047634.15	SCML1	chrX	17737449	17754988	+	protein_coding	0	0	0	0	0
630	ENSG00000047644.20	WWC3	chrX	10015254	10144474	+	protein_coding	386.556	416.927	513.087	488.208	451.194	-0.319072	0.187597	-1.70084	0.0889738	0.246683
631	ENSG00000047648.23	ARHGAP6	chrX	11117651	11665920	-	protein_coding	3806.22	3659.31	3646.42	3715.93	3706.97	0.0202488	0.133103	0.152129	0.879085	0.948968
632	ENSG00000047662.5	FAM184B	chr4	17629306	17781621	-	protein_coding	2.61776	2.29712	0.898576	2.21913	2.00815	0.681001	1.96788	0.346058	0.729299
633	ENSG00000047849.22	MAP4	chr3	47850690	48089272	-	protein_coding	11161.3	11904.8	11514.3	11043.5	11406	0.0320425	0.130977	0.244643	0.806733	0.914365
634	ENSG00000047932.14	GOPC	chr6	117560269	117602542	-	protein_coding	1512.19	1702.16	1764.8	1710.95	1672.53	-0.113569	0.152468	-0.744874	0.456348	0.684839
635	ENSG00000047936.11	ROS1	chr6	117287353	117425942	-	protein_coding	0	0	0	0	0
636	ENSG00000048028.11	USP28	chr11	113797874	113875570	-	protein_coding	1503.47	1703.31	1674.05	1599.99	1620.2	-0.0308003	0.154733	-0.199054	0.842221	0.93198
637	ENSG00000048052.24	HDAC9	chr7	18086949	19002416	+	protein_coding	560.201	698.324	307.313	307.349	468.297	1.03211	0.206759	4.99183	5.9809e-07	1.45077e-05
638	ENSG00000048140.18	TSPAN17	chr5	176647387	176659054	+	protein_coding	1817.6	1773.38	1949.01	1987.23	1881.8	-0.132219	0.140394	-0.941771	0.34631	0.583415
639	ENSG00000048162.22	NOP16	chr5	176383946	176388927	-	protein_coding	1411.85	1176.12	2648.1	2446.59	1920.66	-0.976305	0.165308	-5.90596	3.5059e-09	1.38663e-07
640	ENSG00000048342.18	CC2D2A	chr4	15469865	15601552	+	protein_coding	119.544	132.084	229.137	193.064	168.457	-0.750675	0.26839	-2.79695	0.00515871	0.0299181
641	ENSG00000048392.13	RRM2B	chr8	102204502	102238961	-	protein_coding	1652.68	2147.81	1486.24	1400.27	1671.75	0.395812	0.183279	2.15961	0.0308028	0.116205
642	ENSG00000048405.11	ZNF800	chr7	127346790	127431924	-	protein_coding	1514.81	1835.4	1376.62	1192.78	1479.9	0.381515	0.178028	2.14301	0.0321127	0.119788
643	ENSG00000048462.11	TNFRSF17	chr16	11965210	11968068	+	protein_coding	0	0	0	0	0
644	ENSG00000048471.14	SNX29	chr16	11976734	12574287	+	protein_coding	730.355	808.586	556.218	624.684	679.961	0.382142	0.178836	2.13683	0.0326119	0.121167
645	ENSG00000048540.16	LMO3	chr12	16548372	16610594	-	protein_coding	1.74517	2.29712	4.49288	4.43825	3.24336	-1.15395	1.58421	-0.728406	0.466365
646	ENSG00000048544.6	MRPS10	chr6	42206807	42217861	-	protein_coding	3931.88	3931.52	4247.57	4236.31	4086.82	-0.109577	0.130554	-0.839325	0.401287	0.636941
647	ENSG00000048545.17	GUCA1A	chr6	42155406	42181338	+	protein_coding	0	0	0	0	0
648	ENSG00000048649.14	RSF1	chr11	77660009	77820869	-	protein_coding	3732.93	4774.56	3899.82	3756.98	4041.07	0.151529	0.170778	0.88729	0.374923	0.611615
649	ENSG00000048707.15	VPS13D	chr1	12230030	12512047	+	protein_coding	2841.14	4095.76	3602.39	3203.31	3435.65	0.0269062	0.205279	0.131071	0.895719	0.956818
650	ENSG00000048740.19	CELF2	chr10	10798397	11336675	+	protein_coding	18479.6	22376.2	22244.2	20620.1	20930.1	-0.0693379	0.155835	-0.444945	0.656359	0.824112
651	ENSG00000048828.17	FAM120A	chr9	93451685	93566112	+	protein_coding	3886.5	4010.77	5638.56	5470.15	4751.49	-0.492411	0.131285	-3.7507	0.00017634	0.00196712
652	ENSG00000048991.17	R3HDM1	chr2	135531455	135725270	+	protein_coding	3238.17	3500.81	5068.86	4774.45	4145.57	-0.546962	0.13888	-3.93839	8.20302e-05	0.00103911
653	ENSG00000049089.15	COL9A2	chr1	40300489	40317813	-	protein_coding	266.139	163.095	90.7561	100.97	155.24	1.16866	0.332101	3.51898	0.000433209	0.00413712
654	ENSG00000049130.16	KITLG	chr12	88492793	88580851	-	protein_coding	12.2162	13.7827	1.79715	6.65738	8.61336	1.6513	1.09406	1.50932	0.131216
655	ENSG00000049167.16	ERCC8	chr5	60866454	60945073	-	protein_coding	986.896	1219.77	1169.05	1231.62	1151.83	-0.122605	0.177197	-0.691914	0.488991	0.708364
656	ENSG00000049192.15	ADAMTS6	chr5	65148738	65481920	-	protein_coding	34.0309	39.051	59.306	65.4642	49.463	-0.774148	0.435571	-1.77732	0.075516	0.220413
657	ENSG00000049239.13	H6PD	chr1	9234774	9271337	+	protein_coding	3547.07	3443.38	1728.86	1749.78	2617.27	1.00701	0.136391	7.3833	1.54411e-13	1.28184e-11
658	ENSG00000049245.13	VAMP3	chr1	7771296	7781432	+	protein_coding	2338.53	2462.51	2046.96	2169.2	2254.3	0.187415	0.141814	1.32156	0.186315	0.402444
659	ENSG00000049246.15	PER3	chr1	7784291	7845177	+	protein_coding	1717.25	1972.08	2050.55	2041.6	1945.37	-0.150176	0.153035	-0.981313	0.326439	0.565023
660	ENSG00000049247.14	UTS2	chr1	7843083	7853512	-	protein_coding	13.0888	12.6342	6.29003	6.65738	9.66759	0.992551	0.937505	1.05871	0.28973	0.525583
661	ENSG00000049249.9	TNFRSF9	chr1	7915871	7943165	-	protein_coding	30.5405	34.4568	12.5801	11.0956	22.1683	1.45134	0.647194	2.2425	0.0249288	0.0996511
662	ENSG00000049283.19	EPN3	chr17	50532682	50543750	+	protein_coding	0	0	0	1.10956	0.277391	-1.54978	4.97986	-0.31121	0.755641
663	ENSG00000049323.16	LTBP1	chr2	32946953	33399509	+	protein_coding	1335.93	1596.5	1927.44	1968.37	1707.06	-0.410707	0.162628	-2.52544	0.0115553	0.056459
664	ENSG00000049449.10	RCN1	chr11	32091074	32105722	+	protein_coding	1058.45	856.825	821.298	837.72	893.573	0.208718	0.181705	1.14866	0.250695	0.482513
665	ENSG00000049540.19	ELN	chr7	74027789	74069907	+	protein_coding	0.872587	0	0	1.10956	0.495538	-0.150579	4.39397	-0.0342696	0.972662
666	ENSG00000049541.11	RFC2	chr7	74231499	74254458	-	protein_coding	5604.63	5032.99	6476.03	6438.8	5888.11	-0.279643	0.138286	-2.02221	0.0431545	0.148285
667	ENSG00000049618.24	ARID1B	chr6	156776020	157210779	+	protein_coding	4197.14	4802.13	3743.47	3658.23	4100.24	0.281613	0.145722	1.93254	0.0532924	0.172051
668	ENSG00000049656.14	CLPTM1L	chr5	1317752	1345099	-	protein_coding	6314.04	5629.09	7235.33	7394.13	6643.15	-0.292467	0.139347	-2.09884	0.0358307	0.129791
669	ENSG00000049759.20	NEDD4L	chr18	58044226	58401540	+	protein_coding	2597.69	2971.32	4068.75	3907.88	3386.41	-0.518887	0.147684	-3.51349	0.000442268	0.00420413
670	ENSG00000049768.17	FOXP3	chrX	49250438	49270477	-	protein_coding	13.9614	12.6342	19.7687	23.3008	17.4163	-0.689958	0.705055	-0.978587	0.327784	0.565692
671	ENSG00000049769.14	PPP1R3F	chrX	49269793	49301461	+	protein_coding	136.996	74.6563	68.2917	68.7929	87.1843	0.633876	0.406757	1.55837	0.119146	0.300785
672	ENSG00000049860.14	HEXB	chr5	74640023	74722647	+	protein_coding	4628.2	4478.23	3580.82	3809.13	4124.1	0.301548	0.134938	2.23471	0.0254361	0.101042
673	ENSG00000049883.15	PTCD2	chr5	72320367	72368395	+	protein_coding	930.178	1123.29	1507.81	1416.91	1244.55	-0.511745	0.171588	-2.9824	0.00285996	0.0187388
674	ENSG00000050030.16	NEXMIF	chrX	74732856	74925472	-	protein_coding	0	1.14856	0	2.21913	0.841921	-1.01129	3.63285	-0.278374	0.780725
675	ENSG00000050130.18	JKAMP	chr14	59484443	59505410	+	protein_coding	1082.01	1075.05	967.766	1082.93	1051.94	0.0736741	0.160095	0.460189	0.64538	0.816791
676	ENSG00000050165.19	DKK3	chr11	11956207	12009769	-	protein_coding	0.872587	2.29712	2.69573	4.43825	2.57592	-1.19609	1.80565	-0.662414	0.507706
677	ENSG00000050327.15	ARHGEF5	chr7	144355288	144380632	+	protein_coding	4.36294	3.44568	2.69573	0	2.62608	1.48674	1.96446	0.756816	0.44916
678	ENSG00000050344.9	NFE2L3	chr7	26152198	26187137	+	protein_coding	771.367	735.078	794.341	898.746	799.883	-0.167256	0.170426	-0.981395	0.326398	0.565023
679	ENSG00000050393.12	MCUR1	chr6	13786557	13814568	-	protein_coding	2398.74	2493.52	2778.4	2746.17	2604.21	-0.175571	0.136443	-1.28677	0.198175	0.417431
680	ENSG00000050405.14	LIMA1	chr12	50175788	50283520	-	protein_coding	3164	3603.03	1645.29	1583.35	2498.92	1.06708	0.150318	7.09877	1.25872e-12	9.23839e-11
681	ENSG00000050426.16	LETMD1	chr12	51047962	51060424	+	protein_coding	7279.99	7775.75	6902.86	7150.03	7277.16	0.099389	0.132283	0.751337	0.45245	0.681885
682	ENSG00000050438.17	SLC4A8	chr12	51391317	51515763	+	protein_coding	39.2664	50.5366	19.7687	23.3008	33.2181	1.05953	0.535404	1.97894	0.0478225	0.159293
683	ENSG00000050555.19	LAMC3	chr9	131009174	131094473	+	protein_coding	0.872587	0	8.08718	5.54782	3.6269	-3.80048	2.00605	-1.89451	0.0581575
684	ENSG00000050628.21	PTGER3	chr1	70852353	71047816	-	protein_coding	1764.37	2053.62	2201.51	2118.16	2034.42	-0.178897	0.155885	-1.14762	0.251125	0.482797
685	ENSG00000050730.16	TNIP3	chr4	121131408	121227466	-	protein_coding	0	1.14856	0	0	0.28714	1.5918	4.97498	0.319962	0.748997
686	ENSG00000050748.18	MAPK9	chr5	180233143	180292099	-	protein_coding	2191.94	2523.38	2413.57	2512.05	2410.24	-0.0633734	0.151995	-0.416944	0.676719	0.836497
687	ENSG00000050767.18	COL23A1	chr5	178237476	178590393	-	protein_coding	2992.97	2123.69	2060.43	1933.97	2277.77	0.35779	0.199453	1.79385	0.0728365	0.214798
688	ENSG00000050820.17	BCAR1	chr16	75228181	75268053	-	protein_coding	1748.66	753.455	690.106	683.491	968.929	0.866375	0.331545	2.61315	0.00897129	0.0462103
689	ENSG00000051009.11	FHIP1B	chr11	6211345	6234711	-	protein_coding	1616.03	1659.67	1568.91	1596.66	1610.32	0.0492563	0.143069	0.344283	0.730634	0.870928
690	ENSG00000051108.15	HERPUD1	chr16	56932142	56944864	+	protein_coding	4729.42	4534.51	2849.38	2831.61	3736.23	0.70557	0.133152	5.29897	1.16459e-07	3.3528e-06
691	ENSG00000051128.19	HOMER3	chr19	18929201	18941261	-	protein_coding	61.9537	47.0909	55.7117	55.4782	55.0586	-0.0223465	0.41962	-0.0532542	0.957529	0.983641
692	ENSG00000051180.17	RAD51	chr15	40694774	40732340	+	protein_coding	1828.07	1705.61	1965.18	1957.27	1864.03	-0.150208	0.143592	-1.04608	0.295525	0.532012
693	ENSG00000051341.15	POLQ	chr3	121431431	121545988	-	protein_coding	1320.22	1682.64	1799.85	1671	1618.43	-0.210189	0.179721	-1.16953	0.24219	0.472493
694	ENSG00000051382.9	PIK3CB	chr3	138652698	138834928	-	protein_coding	4086.33	4897.46	3418.18	3303.17	3926.28	0.418162	0.156002	2.68049	0.00735142	0.0393726
695	ENSG00000051523.11	CYBA	chr16	88643289	88651054	-	protein_coding	6197.99	2732.42	2341.69	2554.21	3456.58	0.867281	0.562768	1.5411	0.123293	0.306681
696	ENSG00000051596.10	THOC3	chr5	175917873	176034680	-	protein_coding	1054.96	604.142	1003.71	1029.67	923.121	-0.291456	0.261877	-1.11295	0.265731	0.500011
697	ENSG00000051620.11	HEBP2	chr6	138403531	138422197	+	protein_coding	1719	1572.38	1768.4	1726.48	1696.56	-0.0861395	0.147809	-0.582777	0.560043	0.762645
698	ENSG00000051825.15	MPHOSPH9	chr12	123152320	123244014	-	protein_coding	1964.19	2546.36	2500.74	2416.63	2356.98	-0.125404	0.177569	-0.706226	0.480048	0.702478
699	ENSG00000052126.15	PLEKHA5	chr12	19129733	19376400	+	protein_coding	1551.46	1703.31	1833.99	1871.83	1740.15	-0.1877	0.147821	-1.26978	0.204164	0.424695
700	ENSG00000052344.16	PRSS8	chr16	31131433	31135727	-	protein_coding	1183.23	810.883	1034.26	1079.61	1026.99	-0.0823546	0.216745	-0.37996	0.703975	0.853746
701	ENSG00000052723.12	SIKE1	chr1	114769479	114780685	-	protein_coding	1892.64	2378.67	2256.32	2236.88	2191.13	-0.0738465	0.170547	-0.432997	0.665017	0.829365
702	ENSG00000052749.14	RRP12	chr10	97356358	97426076	-	protein_coding	1731.21	1533.33	2393.81	2286.81	1986.29	-0.519289	0.151255	-3.4332	0.0005965	0.00532398
703	ENSG00000052795.13	FNIP2	chr4	158769026	158908050	+	protein_coding	2184.09	3098.81	1521.29	1509.01	2078.3	0.801173	0.201031	3.98531	6.73907e-05	0.000874392
704	ENSG00000052802.13	MSMO1	chr4	165327667	165343164	+	protein_coding	820.232	879.796	906.663	942.019	887.178	-0.121343	0.160658	-0.755287	0.450077	0.680008
705	ENSG00000052841.15	TTC17	chr11	43358920	43494933	+	protein_coding	5325.4	5952.98	4973.62	4780	5258	0.209279	0.140773	1.48665	0.137108	0.329626
706	ENSG00000052850.8	ALX4	chr11	44260440	44310139	-	protein_coding	82.8958	76.9535	38.6388	43.273	60.4402	0.968433	0.399047	2.42687	0.0152299	0.0692493
707	ENSG00000053108.17	FSTL4	chr5	133196455	133612541	-	protein_coding	3.49035	2.29712	5.39145	5.54782	4.18168	-0.904347	1.39732	-0.647202	0.517501
708	ENSG00000053254.16	FOXN3	chr14	89124871	89619149	-	protein_coding	1675.37	2260.36	1815.12	1674.33	1856.3	0.172579	0.191802	0.899777	0.368239	0.605098
709	ENSG00000053328.9	METTL24	chr6	110243940	110358349	-	protein_coding	0	0	0	0	0
710	ENSG00000053371.13	AKR7A2	chr1	19303965	19312144	-	protein_coding	2080.25	1695.27	2168.26	2011.64	1988.86	-0.146212	0.169106	-0.864616	0.38725	0.623633
711	ENSG00000053372.5	MRTO4	chr1	19251805	19260128	+	protein_coding	3444.1	3125.23	5305.19	5421.33	4323.96	-0.707014	0.138766	-5.09501	3.4872e-07	9.00824e-06
712	ENSG00000053438.11	NNAT	chr20	37521206	37523690	+	protein_coding	0	0	0	0	0
713	ENSG00000053501.14	USE1	chr19	17215346	17219829	+	protein_coding	768.749	607.588	748.513	760.051	721.225	-0.130346	0.191637	-0.680173	0.496395	0.714129
714	ENSG00000053524.13	MCF2L2	chr3	183178041	183428778	-	protein_coding	194.587	203.295	265.08	214.146	219.277	-0.271426	0.247287	-1.09761	0.272373	0.506899
715	ENSG00000053702.15	NRIP2	chr12	2825348	2835544	-	protein_coding	0	0	0	0	0
716	ENSG00000053747.17	LAMA3	chr18	23689453	23956222	+	protein_coding	50.6101	45.9424	217.455	204.16	129.542	-2.12341	0.305437	-6.95203	3.60061e-12	2.40523e-10
717	ENSG00000053770.12	AP5M1	chr14	57268924	57298742	+	protein_coding	1104.7	1374.83	1447.61	1408.04	1333.79	-0.205039	0.175052	-1.1713	0.241476	0.471833
718	ENSG00000053900.11	ANAPC4	chr4	25377263	25418498	+	protein_coding	1499.1	1737.77	2219.48	2188.06	1911.1	-0.446195	0.155056	-2.87764	0.00400658	0.0243918
719	ENSG00000053918.18	KCNQ1	chr11	2444684	2849105	+	protein_coding	42.7568	43.6452	11.6815	12.2052	27.5722	1.85591	0.595738	3.11532	0.00183748	0.0131871
720	ENSG00000054116.12	TRAPPC3	chr1	36136570	36156053	-	protein_coding	2810.6	2542.91	2798.16	2914.82	2766.62	-0.0932761	0.143792	-0.648689	0.51654	0.728884
721	ENSG00000054118.15	THRAP3	chr1	36224432	36305357	+	protein_coding	8903.88	9261.98	8910.28	8569.16	8911.32	0.0554749	0.129158	0.429511	0.667551	0.830783
722	ENSG00000054148.18	PHPT1	chr9	136848724	136851027	+	protein_coding	1978.15	1528.73	2264.41	2090.42	1965.43	-0.311684	0.181142	-1.72066	0.0853125	0.240176
723	ENSG00000054179.12	ENTPD2	chr9	137048107	137054061	-	protein_coding	0	1.14856	4.49288	4.43825	2.51992	-3.11035	2.20013	-1.41371	0.157447
724	ENSG00000054219.11	LY75	chr2	159803355	159904756	-	protein_coding	0	0	0	0	0
725	ENSG00000054267.22	ARID4B	chr1	235131634	235328219	-	protein_coding	2517.41	3187.25	1869.04	1785.29	2339.75	0.641832	0.173095	3.70798	0.000208919	0.00225693
726	ENSG00000054277.14	OPN3	chr1	241590102	241677376	-	protein_coding	1257.4	1305.91	790.747	834.392	1047.11	0.657613	0.15525	4.23582	2.27721e-05	0.000345542
727	ENSG00000054282.16	SDCCAG8	chr1	243256034	243500091	+	protein_coding	2339.41	2315.5	2005.62	2044.93	2176.36	0.200762	0.137813	1.45677	0.145179	0.342206
728	ENSG00000054356.14	PTPRN	chr2	219289623	219309648	-	protein_coding	13.9614	13.7827	7.1886	17.753	13.1714	0.168533	0.858244	0.19637	0.844321	0.933216
729	ENSG00000054392.13	HHAT	chr1	210328252	210676296	+	protein_coding	144.849	168.838	74.5818	72.1216	115.098	1.0934	0.30778	3.55253	0.000381543	0.00370515
730	ENSG00000054523.19	KIF1B	chr1	10210570	10381603	+	protein_coding	2218.12	3098.81	2467.49	2411.08	2548.87	0.123415	0.19501	0.632868	0.52682	0.736969
731	ENSG00000054598.9	FOXC1	chr6	1609915	1613897	+	protein_coding	130.888	111.41	256.993	233.008	183.075	-1.0132	0.260133	-3.89494	9.82231e-05	0.0012041
732	ENSG00000054611.14	TBC1D22A	chr22	46762617	47175699	+	protein_coding	1088.99	848.785	773.674	883.212	898.665	0.227954	0.196559	1.15972	0.246162	0.477227
733	ENSG00000054654.20	SYNE2	chr14	63761899	64226433	+	protein_coding	2.61776	3.44568	0	3.32869	2.34803	0.903212	2.08884	0.432398	0.665452
734	ENSG00000054690.14	PLEKHH1	chr14	67533290	67589612	+	protein_coding	1136.11	1410.43	1668.65	1655.47	1467.67	-0.385633	0.172565	-2.23471	0.0254364	0.101042
735	ENSG00000054793.14	ATP9A	chr20	51596514	51768390	-	protein_coding	6.9807	13.7827	6.29003	3.32869	7.59553	1.08338	1.10805	0.977734	0.328206
736	ENSG00000054796.13	SPO11	chr20	57329803	57343994	+	protein_coding	0	0	0	0	0
737	ENSG00000054803.4	CBLN4	chr20	55997357	56005519	-	protein_coding	0	0	0	0	0
738	ENSG00000054938.17	CHRDL2	chr11	74696429	74731426	-	protein_coding	0	0	0.898576	0	0.224644	-1.39591	4.98985	-0.27975	0.779669
739	ENSG00000054965.11	FAM168A	chr11	73400487	73598189	-	protein_coding	1801.89	2279.89	1290.35	1224.96	1649.27	0.697491	0.177353	3.9328	8.39636e-05	0.00106124
740	ENSG00000054967.13	RELT	chr11	73376399	73397474	+	protein_coding	1966.81	1542.51	1021.68	1030.78	1390.45	0.774765	0.180476	4.2929	1.76354e-05	0.00027719
741	ENSG00000054983.17	GALC	chr14	87837820	87993665	-	protein_coding	4366.43	5178.85	3180.06	3189.99	3978.83	0.583171	0.153037	3.81066	0.000138595	0.00160794
742	ENSG00000055044.11	NOP58	chr2	202265736	202303661	+	protein_coding	6697.11	6204.52	8270.49	8836.56	7502.17	-0.40684	0.136137	-2.98846	0.00280384	0.0184594
743	ENSG00000055070.17	SZRD1	chr1	16352575	16398145	+	protein_coding	8899.52	8948.42	6654.85	6560.85	7765.91	0.433476	0.12695	3.41453	0.000638921	0.00565066
744	ENSG00000055118.17	KCNH2	chr7	150944961	150978321	-	protein_coding	14233.6	8743.98	12438.1	12372.7	11947.1	-0.110575	0.227324	-0.48642	0.626669	0.804887
745	ENSG00000055130.18	CUL1	chr7	148697914	148801110	+	protein_coding	5650	5769.21	7291.94	7019.1	6432.56	-0.325761	0.129447	-2.51656	0.0118507	0.0574806
746	ENSG00000055147.19	FAM114A2	chr5	153990148	154038936	-	protein_coding	1597.71	1699.87	1434.13	1384.73	1529.11	0.22575	0.14718	1.53384	0.125069	0.309503
747	ENSG00000055163.20	CYFIP2	chr5	157266079	157395595	+	protein_coding	139.614	141.273	27.8558	22.1913	82.7335	2.48061	0.382743	6.48114	9.10344e-11	4.92651e-09
748	ENSG00000055208.19	TAB2	chr6	149218641	149411613	+	protein_coding	4574.97	5356.88	3698.54	3487.36	4279.44	0.466498	0.15201	3.06887	0.00214868	0.0149673
749	ENSG00000055211.14	GINM1	chr6	149566294	149591748	+	protein_coding	997.367	923.442	765.586	740.079	856.618	0.351682	0.16234	2.16633	0.0302862	0.114978
750	ENSG00000055332.19	EIF2AK2	chr2	37099210	37157522	-	protein_coding	2136.97	2531.42	2292.27	2417.74	2344.6	-0.0132575	0.158592	-0.0835951	0.933378	0.974939
751	ENSG00000055483.20	USP36	chr17	78787381	78841441	-	protein_coding	3050.56	3183.81	3535.89	3490.69	3315.24	-0.172769	0.134185	-1.28754	0.197906	0.417199
752	ENSG00000055609.21	KMT2C	chr7	152134922	152436644	-	protein_coding	3989.47	6086.21	4513.55	4011.07	4650.07	0.240717	0.217668	1.10589	0.268774	0.503312
753	ENSG00000055732.13	MCOLN3	chr1	85018082	85048500	-	protein_coding	26.1776	31.0111	58.4074	67.6834	45.8199	-1.14404	0.45938	-2.4904	0.0127601	0.0607151
754	ENSG00000055813.6	CCDC85A	chr2	56183990	56386172	+	protein_coding	5.23552	1.14856	0.898576	1.10956	2.09806	1.69767	2.08078	0.815881	0.414568
755	ENSG00000055917.16	PUM2	chr2	20248691	20352234	-	protein_coding	5704.97	7075.12	5139.85	4706.77	5656.68	0.375841	0.165478	2.27124	0.0231325	0.094188
756	ENSG00000055950.17	MRPL43	chr10	100969458	100987515	-	protein_coding	645.714	427.264	479.839	444.935	499.438	0.216655	0.24443	0.886368	0.375419	0.612171
757	ENSG00000055955.17	ITIH4	chr3	52812962	52830688	-	protein_coding	6.10811	3.44568	4.49288	6.65738	5.17601	-0.201263	1.26469	-0.15914	0.873558
758	ENSG00000055957.11	ITIH1	chr3	52777595	52792068	+	protein_coding	0	0	0	2.21913	0.554782	-2.57827	4.88291	-0.528018	0.597487
759	ENSG00000056050.7	HPF1	chr4	169729470	169757944	-	protein_coding	1341.17	1280.64	1193.31	1274.89	1272.5	0.0877908	0.151747	0.578532	0.562905	0.764426
760	ENSG00000056097.16	ZFR	chr5	32354350	32444740	-	protein_coding	7236.36	8649.8	7987.44	7668.19	7885.45	0.0208537	0.152432	0.136807	0.891184	0.954537
761	ENSG00000056277.16	ZNF280C	chrX	130202707	130268899	-	protein_coding	341.182	444.492	371.112	256.309	353.274	0.319906	0.265178	1.20638	0.22767	0.45574
762	ENSG00000056291.19	NPFFR2	chr4	72031902	72148305	+	protein_coding	3.49035	3.44568	6.29003	0	3.30651	0.112813	1.84711	0.0610752	0.951299
763	ENSG00000056487.16	PHF21B	chr22	44881162	45010005	-	protein_coding	1.74517	1.14856	5.39145	9.98607	4.56781	-2.38198	1.49832	-1.58977	0.111887
764	ENSG00000056558.11	TRAF1	chr9	120902393	120929173	-	protein_coding	5.23552	10.337	0	4.43825	5.0027	1.8547	1.59918	1.15978	0.246138
765	ENSG00000056586.16	RC3H2	chr9	122844556	122905359	-	protein_coding	2514.8	3438.79	2388.41	2267.95	2652.49	0.35386	0.190368	1.85882	0.063053	0.193724
766	ENSG00000056736.10	IL17RB	chr3	53846568	53865794	+	protein_coding	128.27	134.381	271.37	271.843	201.466	-1.04952	0.242054	-4.33588	1.45175e-05	0.000234211
767	ENSG00000056972.20	TRAF3IP2	chr6	111555381	111606906	-	protein_coding	1324.59	1395.5	1198.7	1201.66	1280.11	0.180059	0.149017	1.20831	0.226929	0.454681
768	ENSG00000056998.20	GYG2	chrX	2828822	2882820	+	protein_coding	1279.21	1226.66	1809.73	1908.45	1556.01	-0.568752	0.146706	-3.87682	0.00010583	0.00128445
769	ENSG00000057019.16	DCBLD2	chr3	98795941	98901695	-	protein_coding	523.552	646.639	502.304	470.455	535.737	0.264157	0.199039	1.32716	0.184455	0.399792
770	ENSG00000057149.16	SERPINB3	chr18	63655197	63661893	-	protein_coding	0.872587	0	0	0	0.218147	1.39115	4.98758	0.278922	0.780304
771	ENSG00000057252.13	SOAT1	chr1	179293714	179358680	+	protein_coding	1434.53	1686.08	1797.15	1845.2	1690.74	-0.223786	0.159693	-1.40135	0.161108	0.367496
772	ENSG00000057294.16	PKP2	chr12	32790755	32896777	-	protein_coding	1556.7	1687.23	1355.05	1450.2	1512.29	0.209495	0.151594	1.38194	0.166989	0.375887
773	ENSG00000057468.7	MSH4	chr1	75796882	75913242	+	protein_coding	3.49035	5.7428	0.898576	7.76694	4.47467	0.107704	1.50873	0.0713871	0.94309
774	ENSG00000057593.14	F7	chr13	113105788	113120685	+	protein_coding	0	0	0	0	0
775	ENSG00000057608.17	GDI2	chr10	5765223	5842132	-	protein_coding	19490.1	19970	19736.3	19464	19665.1	0.00950733	0.124834	0.0761595	0.939292	0.976345
776	ENSG00000057657.17	PRDM1	chr6	105993463	106109939	+	protein_coding	370.85	403.144	137.482	127.6	259.769	1.54339	0.228881	6.74322	1.54911e-11	9.5983e-10
777	ENSG00000057663.16	ATG5	chr6	106045423	106325791	-	protein_coding	2598.56	2755.39	2833.21	2968.08	2788.81	-0.115871	0.139007	-0.833559	0.40453	0.639796
778	ENSG00000057704.13	TMCC3	chr12	94567122	94650557	-	protein_coding	20.0695	24.1197	35.0444	32.1773	27.8528	-0.611697	0.565082	-1.08249	0.279034	0.514323
779	ENSG00000057757.10	PITHD1	chr1	23778418	23788232	+	protein_coding	3670.1	3298.66	4129.85	4190.82	3822.36	-0.255451	0.140903	-1.81296	0.0698374	0.208646
780	ENSG00000057935.14	MTA3	chr2	42494569	42756947	+	protein_coding	2279.2	2259.22	2446.82	2455.46	2360.17	-0.111211	0.136355	-0.815597	0.41473	0.649488
781	ENSG00000058056.10	USP13	chr3	179653032	179804366	+	protein_coding	129.143	166.541	217.455	235.227	187.092	-0.618496	0.266109	-2.32422	0.0201137	0.085182
782	ENSG00000058063.16	ATP11B	chr3	182793503	182921629	+	protein_coding	3943.22	5391.34	4809.18	4491.51	4658.81	0.00478659	0.187645	0.0255087	0.979649	0.99203
783	ENSG00000058085.15	LAMC2	chr1	183186238	183245127	+	protein_coding	0	0	0.898576	1.10956	0.502035	-2.44494	4.25702	-0.574332	0.565743
784	ENSG00000058091.17	CDK14	chr7	90466424	91210590	+	protein_coding	61.0811	80.3991	18.8701	17.753	44.5258	1.94393	0.492506	3.94701	7.91332e-05	0.00100663
785	ENSG00000058262.10	SEC61A1	chr3	128051641	128071683	+	protein_coding	12893.3	13047.6	9693.83	9554.45	11297.3	0.430476	0.125695	3.42475	0.000615355	0.00547512
786	ENSG00000058272.19	PPP1R12A	chr12	79773563	79935460	-	protein_coding	4375.15	5425.79	3556.56	3545.05	4225.64	0.464424	0.162686	2.85472	0.00430742	0.0257917
787	ENSG00000058335.16	RASGRF1	chr15	78959906	79090780	-	protein_coding	123.035	105.667	35.0444	35.506	74.8132	1.69935	0.377734	4.49879	6.83419e-06	0.000121614
788	ENSG00000058404.20	CAMK2B	chr7	44217150	44334577	-	protein_coding	9.59846	1.14856	5.39145	1.10956	4.31201	0.726043	1.61979	0.448234	0.653984
789	ENSG00000058453.17	CROCC	chr1	16740273	16972964	+	protein_coding	606.448	276.803	206.672	208.598	324.63	1.09173	0.35063	3.11363	0.00184803	0.0132508
790	ENSG00000058600.16	POLR3E	chr16	22297375	22335101	+	protein_coding	5146.52	4560.93	5832.65	5738.66	5319.69	-0.253154	0.141313	-1.79144	0.0732221	0.215561
791	ENSG00000058668.15	ATP2B4	chr1	203626787	203744081	+	protein_coding	3942.35	5301.75	2567.23	2524.26	3583.9	0.860021	0.183563	4.68516	2.79746e-06	5.6884e-05
792	ENSG00000058673.17	ZC3H11A	chr1	203795623	203854999	+	protein_coding	17.4517	20.6741	18.8701	18.8626	18.9646	0.0108469	0.670648	0.0161738	0.987096	0.994536
793	ENSG00000058729.11	RIOK2	chr5	97160867	97183247	-	protein_coding	1380.43	1477.05	1511.4	1422.46	1447.84	-0.038782	0.150367	-0.257915	0.796472	0.909978
794	ENSG00000058799.15	YIPF1	chr1	53851719	53889798	-	protein_coding	993.877	1011.88	1121.42	1126.21	1063.35	-0.164391	0.151719	-1.08352	0.278576	0.514187
795	ENSG00000058804.12	NDC1	chr1	53765478	53838463	-	protein_coding	3917.04	4496.61	4735.49	4472.65	4405.45	-0.130579	0.14771	-0.884023	0.376684	0.613259
796	ENSG00000058866.15	DGKG	chr3	186105668	186362234	-	protein_coding	1.74517	1.14856	0	1.10956	1.00082	1.47696	2.97042	0.497222	0.619033
797	ENSG00000059122.17	FLYWCH1	chr16	2911931	2951208	+	protein_coding	1614.29	851.082	766.485	706.792	984.661	0.743858	0.28387	2.62042	0.0087822	0.0454339
798	ENSG00000059145.19	UNKL	chr16	1363205	1414751	-	protein_coding	1346.4	855.677	859.038	933.143	998.565	0.298897	0.237521	1.2584	0.208246	0.429943
799	ENSG00000059377.18	TBXAS1	chr7	139777051	140020325	+	protein_coding	90.7491	79.2506	78.1761	66.5738	78.6874	0.23189	0.356536	0.650398	0.515435	0.72808
800	ENSG00000059378.13	PARP12	chr7	140023749	140062951	-	protein_coding	1844.65	1916.95	2257.22	2277.93	2074.19	-0.269992	0.139395	-1.93688	0.0527604	0.170688
801	ENSG00000059573.9	ALDH18A1	chr10	95605941	95656711	-	protein_coding	2328.06	2526.83	4288	4291.79	3358.67	-0.821864	0.138198	-5.947	2.73095e-09	1.13032e-07
802	ENSG00000059588.10	TARBP1	chr1	234391313	234479179	-	protein_coding	1897	2204.08	2612.16	2475.44	2297.17	-0.311744	0.155012	-2.0111	0.044315	0.151022
803	ENSG00000059691.12	GATB	chr4	151670504	151761007	-	protein_coding	1308.01	1294.43	1825.01	1709.84	1534.32	-0.441982	0.146748	-3.01184	0.00259672	0.0174075
804	ENSG00000059728.11	MXD1	chr2	69897688	69942945	+	protein_coding	1841.16	2069.7	1240.03	1126.21	1569.28	0.72389	0.158954	4.55409	5.26121e-06	9.70572e-05
805	ENSG00000059758.8	CDK17	chr12	96278261	96400480	-	protein_coding	1945.87	2134.02	1776.48	1718.71	1893.77	0.222583	0.146972	1.51446	0.12991	0.31813
806	ENSG00000059769.20	DNAJC25	chr9	111631334	111654351	+	protein_coding	489.521	511.109	522.971	522.604	511.551	-0.0639549	0.178357	-0.358579	0.71991	0.864306
807	ENSG00000059804.16	SLC2A3	chr12	7919230	7936187	-	protein_coding	13055.6	13950.4	8815.03	9660.97	11370.5	0.54766	0.136905	4.00029	6.32656e-05	0.000831595
808	ENSG00000059915.17	PSD	chr10	102402617	102421539	-	protein_coding	61.0811	42.4967	120.409	114.285	84.568	-1.17088	0.366385	-3.19577	0.00139459	0.0106494
809	ENSG00000060069.18	CTDP1	chr18	79679803	79754503	+	protein_coding	1551.46	824.665	847.357	797.776	1005.31	0.531619	0.280608	1.89453	0.0581551	0.182781
810	ENSG00000060138.13	YBX3	chr12	10699089	10723323	-	protein_coding	6487.68	5675.03	8305.53	8422.69	7222.74	-0.459582	0.142359	-3.22833	0.00124513	0.00972727
811	ENSG00000060140.9	STYK1	chr12	10618923	10674318	-	protein_coding	1.74517	4.59424	9.88433	3.32869	4.88811	-1.10084	1.40157	-0.785438	0.432197
812	ENSG00000060237.19	WNK1	chr12	752579	911452	+	protein_coding	5043.55	6535.3	8195.91	7408.55	6795.83	-0.430831	0.175647	-2.45282	0.0141742	0.0657116
813	ENSG00000060303.5	RPS17P5	chr6	50857255	50857662	-	processed_pseudogene	0	0	0.898576	1.10956	0.502035	-2.44494	4.25702	-0.574332	0.565743
814	ENSG00000060339.14	CCAR1	chr10	68721012	68792377	+	protein_coding	5602.01	6094.25	7944.31	7713.68	6838.56	-0.421049	0.134608	-3.12796	0.00176027	0.0127229
815	ENSG00000060491.17	OGFR	chr20	62804835	62814000	+	protein_coding	1384.8	674.204	824.892	714.559	899.613	0.420696	0.306507	1.37255	0.169893	0.379485
816	ENSG00000060558.4	GNA15	chr19	3136033	3163749	+	protein_coding	1.74517	9.18847	4.49288	4.43825	4.96619	0.263641	1.39061	0.189587	0.849633
817	ENSG00000060566.14	CREB3L3	chr19	4153631	4173054	+	protein_coding	0	0	0.898576	1.10956	0.502035	-2.44494	4.25702	-0.574332	0.565743
818	ENSG00000060642.12	PIGV	chr1	26787054	26800659	+	protein_coding	877.823	1014.18	1010	1080.71	995.678	-0.144826	0.16882	-0.857877	0.39096	0.62754
819	ENSG00000060656.20	PTPRU	chr1	29236516	29326813	+	protein_coding	207.676	200.998	200.382	274.062	220.78	-0.211769	0.262657	-0.806256	0.420095	0.654134
820	ENSG00000060688.13	SNRNP40	chr1	31259568	31296788	-	protein_coding	3091.58	2918.49	3278.9	3507.33	3199.07	-0.174865	0.13947	-1.25378	0.209922	0.4321
821	ENSG00000060709.16	RIMBP2	chr12	130396133	130768228	-	protein_coding	2.61776	1.14856	0.898576	0	1.16622	1.96137	2.82017	0.695479	0.486755
822	ENSG00000060718.22	COL11A1	chr1	102876467	103108872	-	protein_coding	0	0	0	0	0
823	ENSG00000060749.16	QSER1	chr11	32892811	32993316	+	protein_coding	3709.37	5522.27	3836.92	3477.37	4136.48	0.335377	0.210957	1.58979	0.111883	0.288714
824	ENSG00000060762.19	MPC1	chr6	166364919	166383013	-	protein_coding	922.325	831.557	1211.28	1211.64	1044.2	-0.465243	0.15907	-2.92476	0.0034472	0.0216412
825	ENSG00000060971.19	ACAA1	chr3	38103129	38137242	-	protein_coding	1821.96	1675.75	1913.07	2066.01	1869.2	-0.185306	0.149453	-1.23989	0.215016	0.43831
826	ENSG00000060982.15	BCAT1	chr12	24810024	24949101	-	protein_coding	12598.4	16921.7	16538.3	16282.8	15585.3	-0.15306	0.178274	-0.858566	0.39058	0.627166
827	ENSG00000061273.18	HDAC7	chr12	47782722	47833132	-	protein_coding	6889.08	5834.68	6855.23	7346.42	6731.35	-0.158235	0.152261	-1.03923	0.298696	0.535654
828	ENSG00000061337.15	LZTS1	chr8	20246165	20303963	-	protein_coding	0	0	0	0	0
829	ENSG00000061455.11	PRDM6	chr5	123089241	123194266	+	protein_coding	0.872587	4.59424	1.79715	0	1.81599	1.53198	2.38899	0.641269	0.521348
830	ENSG00000061492.12	WNT8A	chr5	138083990	138092365	+	protein_coding	0	0	0	0	0
831	ENSG00000061656.11	SPAG4	chr20	35615829	35621094	+	protein_coding	113.436	70.0621	113.221	137.586	108.576	-0.440871	0.359704	-1.22565	0.220331	0.445651
832	ENSG00000061676.15	NCKAP1	chr2	182909115	183038858	-	protein_coding	6092.4	7558.67	4819.06	4630.21	5775.08	0.53044	0.162149	3.27131	0.00107049	0.00864733
833	ENSG00000061794.13	MRPS35	chr12	27710822	27756295	+	protein_coding	4941.46	4828.54	5837.15	5935.05	5385.55	-0.268868	0.129405	-2.07772	0.0377348	0.134918
834	ENSG00000061918.14	GUCY1B1	chr4	155758992	155807811	+	protein_coding	0	0	0	0	0
835	ENSG00000061936.10	SFSWAP	chr12	131711081	131799738	+	protein_coding	3182.33	2526.83	3030.9	3115.65	2963.93	-0.105865	0.168691	-0.627566	0.530288	0.739377
836	ENSG00000061938.21	TNK2	chr3	195863364	195911945	-	protein_coding	1124.76	647.787	820.4	746.736	834.922	0.179219	0.265017	0.676256	0.498878	0.715834
837	ENSG00000061987.16	MON2	chr12	62466817	62600476	+	protein_coding	1611.67	2488.93	1909.47	1773.08	1945.79	0.154134	0.223797	0.688724	0.490997	0.710007
838	ENSG00000062038.15	CDH3	chr16	68636189	68727468	+	protein_coding	0	0	0.898576	0	0.224644	-1.39591	4.98985	-0.27975	0.779669
839	ENSG00000062096.15	ARSF	chrX	3041471	3112727	+	protein_coding	0.872587	0	0.898576	1.10956	0.720181	-1.04845	3.32361	-0.315455	0.752417
840	ENSG00000062194.16	GPBP1	chr5	57173948	57264679	+	protein_coding	5281.77	5224.8	5165.91	5261.55	5233.51	0.0109622	0.129218	0.084835	0.932393	0.974386
841	ENSG00000062282.15	DGAT2	chr11	75759512	75801535	+	protein_coding	83.7684	75.8049	97.9447	100.97	89.6221	-0.315178	0.331024	-0.952131	0.341031	0.579011
842	ENSG00000062370.17	ZNF112	chr19	44326555	44367217	-	protein_coding	42.7568	58.5765	34.1459	34.3965	42.4689	0.558272	0.476233	1.17227	0.24109	0.471456
843	ENSG00000062485.19	CS	chr12	56271699	56300391	-	protein_coding	11985	12784.6	15441.1	15707	13979.4	-0.330628	0.129168	-2.55967	0.0104772	0.0522666
844	ENSG00000062524.16	LTK	chr15	41503637	41513887	-	protein_coding	957.228	790.209	412.446	497.084	664.242	0.944745	0.201638	4.68536	2.79472e-06	5.6884e-05
845	ENSG00000062582.14	MRPS24	chr7	43866558	43869893	-	protein_coding	6.10811	2.29712	15.2758	7.76694	7.86199	-1.43258	1.12812	-1.26988	0.204126
846	ENSG00000062598.18	ELMO2	chr20	46366050	46432985	-	protein_coding	1018.31	1076.2	876.111	909.842	970.116	0.229741	0.157047	1.46288	0.143501	0.339608
847	ENSG00000062650.20	WAPL	chr10	86435256	86521792	-	protein_coding	1448.49	1734.32	1736.05	1686.54	1651.35	-0.105751	0.163821	-0.645531	0.518583	0.730201
848	ENSG00000062716.13	VMP1	chr17	59707192	59842255	+	protein_coding	9129.01	9514.66	6835.46	7182.2	8165.33	0.411451	0.13053	3.15215	0.00162076	0.0119108
849	ENSG00000062725.10	APPBP2	chr17	60443158	60526242	-	protein_coding	1121.27	1300.17	1012.69	1031.89	1116.51	0.243225	0.164682	1.47694	0.139692	0.333323
850	ENSG00000062822.16	POLD1	chr19	50384204	50418018	+	protein_coding	6530.44	3436.49	4200.84	4055.45	4555.81	0.271993	0.268672	1.01236	0.311366	0.549844
851	ENSG00000063015.21	SEZ6	chr17	28954901	29006440	-	protein_coding	0	0	0	0	0
852	ENSG00000063046.18	EIF4B	chr12	53006282	53042215	+	protein_coding	38859.8	40678.5	38794.2	42176.7	40127.3	-0.025749	0.1319	-0.195216	0.845224	0.933624
853	ENSG00000063127.16	SLC6A16	chr19	49289638	49325215	-	protein_coding	65.444	80.3991	56.6103	62.1355	66.1472	0.294154	0.385147	0.763745	0.445019	0.676409
854	ENSG00000063169.12	BICRA	chr19	47608196	47703277	+	protein_coding	639.606	336.528	471.752	463.797	477.921	0.0641493	0.29865	0.214797	0.829925	0.925607
855	ENSG00000063176.16	SPHK2	chr19	48619291	48630717	+	protein_coding	747.807	366.39	334.27	362.827	452.824	0.679431	0.320441	2.1203	0.0339806	0.124612
856	ENSG00000063177.13	RPL18	chr19	48615328	48619184	-	protein_coding	35607.7	25502.6	26754.2	26821.5	28671.5	0.189901	0.1874	1.01334	0.310896	0.549295
857	ENSG00000063180.9	CA11	chr19	48637946	48646187	-	protein_coding	622.155	438.75	478.941	492.646	508.123	0.129663	0.22765	0.569573	0.568968	0.768495
858	ENSG00000063241.8	ISOC2	chr19	55452985	55462343	-	protein_coding	1650.93	1103.77	1562.62	1645.48	1490.7	-0.218459	0.217453	-1.00463	0.315077	0.554005
859	ENSG00000063244.13	U2AF2	chr19	55654146	55674716	+	protein_coding	9604.57	7582.79	9543.77	9455.7	9046.71	-0.144409	0.164646	-0.877085	0.38044	0.61685
860	ENSG00000063245.15	EPN1	chr19	55675226	55709858	+	protein_coding	6982.44	3577.76	4066.05	4084.3	4677.64	0.374039	0.274881	1.36073	0.173598	0.384497
861	ENSG00000063322.15	MED29	chr19	39391303	39400641	+	protein_coding	1912.71	1810.13	1678.54	1596.66	1749.51	0.184884	0.145181	1.27347	0.202852	0.423144
862	ENSG00000063438.20	AHRR	chr5	321714	438291	+	protein_coding	47.1197	56.2794	40.4359	55.4782	49.8283	0.10999	0.446915	0.246109	0.805598	0.913805
863	ENSG00000063515.3	GSC2	chr22	19146993	19150292	-	protein_coding	0	2.29712	0.898576	0	0.798923	1.21136	3.69135	0.328161	0.74279
864	ENSG00000063587.15	ZNF275	chrX	153334147	153360110	+	protein_coding	1380.43	1702.16	1250.82	1160.6	1373.5	0.353028	0.17546	2.01201	0.0442184	0.150782
865	ENSG00000063601.17	MTMR1	chrX	150692971	150765108	+	protein_coding	1391.78	1537.92	1502.42	1444.65	1469.19	-0.00931931	0.152359	-0.061167	0.951226	0.981187
866	ENSG00000063660.9	GPC1	chr2	240435663	240468076	+	protein_coding	17.4517	2.29712	18.8701	14.4243	13.2608	-0.726444	1.00481	-0.722966	0.469701	0.695382
867	ENSG00000063761.16	ADCK1	chr14	77800109	77935014	+	protein_coding	294.062	289.437	372.01	419.415	343.731	-0.438301	0.205549	-2.13234	0.0329786	0.12202
868	ENSG00000063854.13	HAGH	chr16	1795620	1827157	-	protein_coding	1808	1513.8	1546.45	1598.88	1616.78	0.0797026	0.163867	0.486387	0.626693	0.804887
869	ENSG00000063978.16	RNF4	chr4	2462220	2625320	+	protein_coding	3382.15	3407.77	2194.32	2341.18	2831.36	0.582345	0.137818	4.22545	2.38462e-05	0.000358657
870	ENSG00000064012.23	CASP8	chr2	201233443	201287711	+	protein_coding	2492.98	2722.09	1409.87	1351.45	1994.09	0.916779	0.146695	6.24956	4.11598e-10	1.99964e-08
871	ENSG00000064042.18	LIMCH1	chr4	41359607	41700044	+	protein_coding	0	0	0	0	0
872	ENSG00000064102.15	INTS13	chr12	26905181	26938326	-	protein_coding	2190.19	2116.79	3017.42	3106.78	2607.8	-0.507586	0.136863	-3.70872	0.000208312	0.00225322
873	ENSG00000064115.11	TM7SF3	chr12	26971579	27014434	-	protein_coding	3020.9	3462.91	2777.5	2762.81	3006.03	0.226461	0.148098	1.52913	0.126232	0.31123
874	ENSG00000064195.7	DLX3	chr17	49990005	49995224	-	protein_coding	148.34	99.9246	98.8433	84.3268	107.859	0.441994	0.346539	1.27545	0.202149	0.42261
875	ENSG00000064199.7	SPA17	chr11	124673844	124697518	+	protein_coding	495.629	466.315	524.768	545.905	508.154	-0.153333	0.180502	-0.849476	0.395616	0.63187
876	ENSG00000064201.16	TSPAN32	chr11	2301997	2318204	+	protein_coding	1641.34	1179.57	1087.28	1055.19	1240.84	0.397953	0.202492	1.96528	0.0493815	0.162742
877	ENSG00000064205.11	CCN5	chr20	44714844	44728509	+	protein_coding	0	0	0	0	0
878	ENSG00000064218.5	DMRT3	chr9	976655	991732	+	protein_coding	0	0	0	0	0
879	ENSG00000064225.13	ST3GAL6	chr3	98732236	98821201	+	protein_coding	62.8263	55.1308	62.9003	42.1634	55.7552	0.16324	0.433977	0.37615	0.706806	0.855675
880	ENSG00000064270.13	ATP2C2	chr16	84368527	84464187	+	protein_coding	0	0	0	1.10956	0.277391	-1.54978	4.97986	-0.31121	0.755641
881	ENSG00000064300.9	NGFR	chr17	49495293	49515008	+	protein_coding	4.36294	1.14856	2.69573	1.10956	2.3292	0.54122	1.89954	0.284922	0.775704
882	ENSG00000064309.16	CDON	chr11	125955796	126063335	-	protein_coding	3.49035	14.9313	14.3772	14.4243	11.8058	-0.673918	0.970202	-0.694616	0.487296	0.707314
883	ENSG00000064313.13	TAF2	chr8	119730774	119832863	-	protein_coding	2266.98	2742.76	3109.07	2944.78	2765.9	-0.273829	0.161389	-1.6967	0.0897537	0.248523
884	ENSG00000064393.16	HIPK2	chr7	139561570	139777998	-	protein_coding	2700.66	3597.29	2603.17	2344.51	2811.41	0.3474	0.186947	1.85828	0.0631296	0.193837
885	ENSG00000064419.14	TNPO3	chr7	128954180	129055173	-	protein_coding	8834.07	9415.89	9346.98	9069.57	9166.63	-0.0132248	0.130842	-0.101074	0.919491	0.968777
886	ENSG00000064489.23	BORCS8-MEF2B	chr19	19145569	19192158	-	protein_coding	0.872587	0	0	0	0.218147	1.39115	4.98758	0.278922	0.780304
887	ENSG00000064490.14	RFXANK	chr19	19192229	19201869	+	protein_coding	2123	1868.71	2302.15	2200.26	2123.53	-0.173256	0.151387	-1.14446	0.252434	0.484172
888	ENSG00000064545.15	TMEM161A	chr19	19119169	19138513	-	protein_coding	2216.37	1398.95	1983.16	2084.87	1920.84	-0.169147	0.22903	-0.738537	0.460188	0.688313
889	ENSG00000064547.14	LPAR2	chr19	19623655	19628930	-	protein_coding	734.718	497.326	413.345	441.606	521.749	0.529875	0.238198	2.22451	0.0261139	0.103078
890	ENSG00000064601.21	CTSA	chr20	45890144	45898949	+	protein_coding	1721.61	1616.02	1759.41	1801.93	1724.74	-0.0931177	0.144648	-0.643753	0.519735	0.730861
891	ENSG00000064607.17	SUGP2	chr19	18990888	19034023	-	protein_coding	7348.93	7879.12	9873.55	9784.13	8721.43	-0.368481	0.130983	-2.81319	0.00490527	0.0287573
892	ENSG00000064651.14	SLC12A2	chr5	128083766	128189677	+	protein_coding	803.653	1103.77	850.951	928.704	921.768	0.0987836	0.206892	0.477464	0.633032	0.809563
893	ENSG00000064652.11	SNX24	chr5	122843439	123029354	+	protein_coding	525.297	503.069	572.393	552.562	538.33	-0.129279	0.176791	-0.731252	0.464625	0.691322
894	ENSG00000064655.19	EYA2	chr20	46894624	47188844	+	protein_coding	0.872587	0	0	0	0.218147	1.39115	4.98758	0.278922	0.780304
895	ENSG00000064666.15	CNN2	chr19	1026586	1039068	+	protein_coding	11727.6	9812.14	5500.18	5906.21	8236.52	0.917383	0.154554	5.93567	2.9264e-09	1.18589e-07
896	ENSG00000064687.13	ABCA7	chr19	1039997	1065572	+	protein_coding	2321.08	1589.61	2323.72	2484.31	2179.68	-0.29701	0.208214	-1.42647	0.153734	0.355463
897	ENSG00000064692.20	SNCAIP	chr5	122311354	122464219	+	protein_coding	0	0	0	1.10956	0.277391	-1.54978	4.97986	-0.31121	0.755641
898	ENSG00000064703.13	DDX20	chr1	111754832	111775602	+	protein_coding	1407.48	1304.76	1223.86	1276	1303.03	0.118373	0.151945	0.779047	0.435952	0.668158
899	ENSG00000064726.10	BTBD1	chr15	83016423	83067252	-	protein_coding	4632.56	5171.96	3969.91	4049.91	4456.08	0.289683	0.140646	2.05967	0.0394305	0.139175
900	ENSG00000064763.12	FAR2	chr12	29149016	29341121	+	protein_coding	1717.25	1879.04	1771.09	1687.65	1763.76	0.0555949	0.148573	0.374192	0.708261	0.856575
901	ENSG00000064787.14	BCAS1	chr20	53936777	54070594	-	protein_coding	51.4826	42.4967	31.4501	57.6973	45.7817	0.0878562	0.501404	0.17522	0.860907	0.940391
902	ENSG00000064835.12	POU1F1	chr3	87259404	87276584	-	protein_coding	0	0	0	0	0
903	ENSG00000064886.14	CHI3L2	chr1	111200771	111243440	+	protein_coding	43.6294	52.8337	51.2188	57.6973	51.3448	-0.177675	0.428249	-0.414887	0.678225	0.837605
904	ENSG00000064932.16	SBNO2	chr19	1107637	1174268	-	protein_coding	2769.59	1293.28	1380.21	1358.11	1700.3	0.56999	0.3043	1.87312	0.0610522	0.189483
905	ENSG00000064933.19	PMS1	chr2	189784085	189877629	+	protein_coding	1048.85	1174.98	1470.07	1465.73	1289.91	-0.401589	0.155726	-2.57882	0.0099139	0.0498347
906	ENSG00000064961.19	HMG20B	chr19	3572777	3579088	+	protein_coding	3627.34	1977.82	2179.94	2239.1	2506.05	0.343679	0.263144	1.30604	0.191537	0.409223
907	ENSG00000064989.13	CALCRL	chr2	187341964	187448460	-	protein_coding	2.61776	4.59424	0.898576	2.21913	2.58242	1.22301	1.80482	0.677636	0.498003
908	ENSG00000064995.19	TAF11	chr6	34877462	34889192	-	protein_coding	3170.98	3151.65	3482.88	3576.12	3345.41	-0.15885	0.132988	-1.19447	0.232295	0.460748
909	ENSG00000064999.15	ANKS1A	chr6	34889255	35091406	+	protein_coding	1835.92	2116.79	1540.16	1540.07	1758.24	0.359184	0.155415	2.31114	0.0208254	0.0873735
910	ENSG00000065000.19	AP3D1	chr19	2100988	2164468	-	protein_coding	10278.2	8288	7296.43	7227.69	8272.58	0.354406	0.159917	2.21619	0.0266786	0.104857
911	ENSG00000065029.15	ZNF76	chr6	35258909	35295985	+	protein_coding	2588.09	2499.26	2477.37	2637.43	2550.54	-0.00741793	0.139628	-0.0531262	0.957631	0.983641
912	ENSG00000065054.14	SLC9A3R2	chr16	2025356	2039026	+	protein_coding	646.587	297.477	514.884	549.234	502.045	-0.169548	0.329329	-0.514828	0.606673	0.791842
913	ENSG00000065057.9	NTHL1	chr16	2039815	2047866	-	protein_coding	403.135	238.9	378.3	368.375	347.178	-0.213833	0.280987	-0.761007	0.446653	0.677627
914	ENSG00000065060.18	UHRF1BP1	chr6	34792083	34877514	+	protein_coding	4579.34	6211.41	6329.57	5776.39	5724.17	-0.166326	0.186319	-0.892691	0.372023	0.609047
915	ENSG00000065135.12	GNAI3	chr1	109548615	109600195	+	protein_coding	5645.64	6125.27	4846.02	4898.72	5378.91	0.272391	0.134819	2.02042	0.0433395	0.148735
916	ENSG00000065150.21	IPO5	chr13	97953658	98024296	+	protein_coding	11795.6	13230.3	14804	15132.2	13740.5	-0.258561	0.137135	-1.88546	0.059368	0.185164
917	ENSG00000065154.12	OAT	chr10	124397303	124418976	-	protein_coding	3660.5	3914.29	5781.44	5626.6	4745.71	-0.591016	0.134293	-4.40096	1.07775e-05	0.000179286
918	ENSG00000065183.16	WDR3	chr1	117929720	117966543	+	protein_coding	2773.95	2862.21	3421.78	3496.23	3138.54	-0.295716	0.134264	-2.20249	0.0276307	0.107511
919	ENSG00000065243.20	PKN2	chr1	88684222	88836255	+	protein_coding	1520.05	1891.68	1777.38	1554.5	1685.9	0.0329538	0.17998	0.183097	0.854722	0.937683
920	ENSG00000065268.11	WDR18	chr19	984332	998438	+	protein_coding	2903.1	1290.98	1687.52	1618.85	1875.11	0.343828	0.3149	1.09186	0.274894	0.509921
921	ENSG00000065308.5	TRAM2	chr6	52497408	52577060	-	protein_coding	4600.28	5542.95	3234.87	3067.94	4111.51	0.686036	0.157956	4.3432	1.4042e-05	0.000227614
922	ENSG00000065320.9	NTN1	chr17	9021510	9244000	+	protein_coding	654.44	514.554	417.838	444.935	507.942	0.44076	0.206668	2.13269	0.0329502	0.12202
923	ENSG00000065325.13	GLP2R	chr17	9822206	9892099	+	protein_coding	0	0	0	0	0
924	ENSG00000065328.17	MCM10	chr10	13161558	13211110	+	protein_coding	2814.97	3051.72	4155.91	3884.58	3476.8	-0.455156	0.141314	-3.22088	0.00127797	0.00991138
925	ENSG00000065357.20	DGKA	chr12	55927319	55954027	+	protein_coding	554.965	551.308	573.291	625.794	576.34	-0.115398	0.17637	-0.654297	0.512921	0.726227
926	ENSG00000065361.17	ERBB3	chr12	56076799	56103505	+	protein_coding	520.062	601.845	641.583	731.202	623.673	-0.291797	0.188722	-1.54617	0.122063	0.30464
927	ENSG00000065371.18	ROPN1	chr3	123968521	123992178	-	protein_coding	0	0	0.898576	0	0.224644	-1.39591	4.98985	-0.27975	0.779669
928	ENSG00000065413.20	ANKRD44	chr2	196967017	197311173	-	protein_coding	862.116	1110.66	586.77	555.891	778.858	0.78604	0.196121	4.00793	6.1253e-05	0.000812006
929	ENSG00000065427.15	KARS1	chr16	75627474	75648643	-	protein_coding	10097.6	9999.36	13259.4	13420.2	11694.1	-0.408737	0.125477	-3.25746	0.00112414	0.00899153
930	ENSG00000065457.11	ADAT1	chr16	75596868	75623300	-	protein_coding	1327.2	1630.95	1302.04	1285.98	1386.54	0.19182	0.171715	1.11708	0.263959	0.498284
931	ENSG00000065485.20	PDIA5	chr3	123067025	123225227	+	protein_coding	953.738	882.093	998.317	1015.25	962.35	-0.132516	0.158388	-0.836656	0.402786	0.638214
932	ENSG00000065491.8	TBC1D22B	chr6	37257772	37332970	+	protein_coding	2966.8	3068.95	2631.93	2637.43	2826.28	0.195784	0.1351	1.44917	0.147289	0.345418
933	ENSG00000065518.8	NDUFB4	chr3	120596328	120602507	+	protein_coding	2750.39	2428.05	2311.14	2270.17	2439.94	0.17716	0.148189	1.1955	0.23189	0.460302
934	ENSG00000065526.12	SPEN	chr1	15836095	15940456	+	protein_coding	7718.91	10102.7	8110.54	7425.2	8339.34	0.197781	0.176454	1.12086	0.262347	0.496172
935	ENSG00000065534.20	MYLK	chr3	123610049	123884332	-	protein_coding	1555.82	2081.19	1107.94	1081.82	1456.69	0.73097	0.191071	3.82564	0.00013043	0.00153509
936	ENSG00000065548.18	ZC3H15	chr2	186486253	186509361	+	protein_coding	5237.27	4732.06	6955.87	7179.98	6026.3	-0.503533	0.137942	-3.65033	0.000261899	0.00271274
937	ENSG00000065559.15	MAP2K4	chr17	12020829	12143830	+	protein_coding	2388.27	2670.4	1876.23	1858.52	2198.35	0.437287	0.147215	2.97039	0.00297419	0.0193243
938	ENSG00000065600.13	PACC1	chr1	212363928	212414901	-	protein_coding	779.22	821.22	947.997	933.143	870.395	-0.233777	0.159163	-1.46878	0.141891	0.337159
939	ENSG00000065609.15	SNAP91	chr6	83552880	83709691	-	protein_coding	1.74517	0	4.49288	0	1.55951	-1.33202	2.85648	-0.466314	0.64099
940	ENSG00000065613.15	SLK	chr10	103967140	104029233	+	protein_coding	3768.7	4650.52	3561.95	3485.14	3866.58	0.256229	0.162208	1.57963	0.114192	0.292728
941	ENSG00000065615.14	CYB5R4	chr6	83859656	83967423	+	protein_coding	2039.24	2201.79	1775.59	1716.49	1933.28	0.279821	0.14475	1.93314	0.0532195	0.17188
942	ENSG00000065618.21	COL17A1	chr10	104031286	104085880	-	protein_coding	0	0	0	0	0
943	ENSG00000065621.15	GSTO2	chr10	104268873	104304950	+	protein_coding	40.139	14.9313	30.5516	32.1773	29.4498	-0.171095	0.64453	-0.265456	0.790658	0.906418
944	ENSG00000065665.21	SEC61A2	chr10	12129637	12169961	+	protein_coding	227.745	263.02	264.181	270.733	256.42	-0.126349	0.226241	-0.558469	0.576524	0.773995
945	ENSG00000065675.16	PRKCQ	chr10	6427143	6580301	-	protein_coding	2626.49	2799.04	2105.36	2171.42	2425.58	0.343106	0.14019	2.44744	0.0143875	0.0664615
946	ENSG00000065717.15	TLE2	chr19	2997639	3047635	-	protein_coding	2588.09	1625.21	990.23	1076.28	1569.95	1.02881	0.234874	4.38026	1.18539e-05	0.000195481
947	ENSG00000065802.12	ASB1	chr2	238426742	238452250	+	protein_coding	2569.77	2964.43	2370.44	2578.62	2620.82	0.160997	0.155084	1.03813	0.299211	0.536086
948	ENSG00000065809.14	FAM107B	chr10	14518557	14774897	-	protein_coding	2068.03	2415.42	1436.82	1343.68	1815.99	0.688406	0.160326	4.29378	1.75658e-05	0.000276605
949	ENSG00000065833.9	ME1	chr6	83210402	83431051	-	protein_coding	541.004	611.033	874.314	924.266	737.654	-0.643766	0.173165	-3.71765	0.000201088	0.00218475
950	ENSG00000065882.17	TBC1D1	chr4	37891084	38139175	+	protein_coding	2282.69	2282.19	3038.98	3170.02	2693.47	-0.443669	0.136279	-3.25559	0.00113159	0.00902999
951	ENSG00000065883.17	CDK13	chr7	39950121	40099580	+	protein_coding	3029.62	2975.92	2705.61	2623.01	2833.54	0.172499	0.135179	1.27608	0.201927	0.422455
952	ENSG00000065911.13	MTHFD2	chr2	74186172	74217565	+	protein_coding	17464	19514	20884.7	21196	19764.7	-0.186553	0.135593	-1.37583	0.168875	0.37789
953	ENSG00000065923.10	SLC9A7	chrX	46599251	46759118	-	protein_coding	64.5714	84.9934	93.4519	107.628	87.6611	-0.431101	0.352216	-1.22397	0.220964	0.446551
954	ENSG00000065970.9	FOXJ2	chr12	8032716	8055517	+	protein_coding	1328.08	1500.02	1010	1052.98	1222.77	0.454645	0.159483	2.85074	0.0043618	0.0260081
955	ENSG00000065978.19	YBX1	chr1	42682418	42703805	+	protein_coding	30621.7	23811.9	47013.5	48209.4	37414.1	-0.806739	0.166737	-4.8384	1.3089e-06	2.90727e-05
956	ENSG00000065989.16	PDE4A	chr19	10416773	10469630	+	protein_coding	1842.03	1580.42	1644.39	1666.56	1683.35	0.0485734	0.15796	0.307505	0.758459	0.888323
957	ENSG00000066027.12	PPP2R5A	chr1	212285410	212361853	+	protein_coding	2814.09	2969.03	2314.73	2253.52	2587.84	0.339906	0.138249	2.45866	0.0139457	0.0650354
958	ENSG00000066032.19	CTNNA2	chr2	79185231	80648861	+	protein_coding	12.2162	8.03991	17.0729	16.6434	13.4931	-0.723427	0.805668	-0.897923	0.369227	0.606127
959	ENSG00000066044.15	ELAVL1	chr19	7958573	8005659	-	protein_coding	5935.34	5618.75	6230.72	6163.62	5987.11	-0.101181	0.130962	-0.772595	0.439762	0.671282
960	ENSG00000066056.14	TIE1	chr1	43300982	43323108	+	protein_coding	19.1969	11.4856	15.2758	15.5339	15.373	0.00587958	0.761587	0.00772017	0.99384	0.997339
961	ENSG00000066084.13	DIP2B	chr12	50504985	50748657	+	protein_coding	3881.27	5630.24	3804.57	3628.27	4236.09	0.355317	0.202004	1.75896	0.078585	0.226701
962	ENSG00000066117.15	SMARCD1	chr12	50085200	50100707	+	protein_coding	5571.47	5648.61	6198.37	6097.05	5878.88	-0.132095	0.128538	-1.02767	0.304104	0.540929
963	ENSG00000066135.13	KDM4A	chr1	43650149	43705518	+	protein_coding	1671	1814.72	1777.38	1775.3	1759.6	-0.0279145	0.145943	-0.19127	0.848314	0.934911
964	ENSG00000066136.21	NFYC	chr1	40691648	40771603	+	protein_coding	2777.44	2437.24	2910.49	2695.13	2705.08	-0.104032	0.151864	-0.685032	0.493324	0.711746
965	ENSG00000066185.13	ZMYND12	chr1	42430329	42456253	-	protein_coding	0.872587	0	1.79715	1.10956	0.944825	-1.58924	3.01004	-0.527979	0.597514
966	ENSG00000066230.12	SLC9A3	chr5	470456	524449	-	protein_coding	3.49035	4.59424	8.98576	3.32869	5.09976	-0.629149	1.31242	-0.479382	0.631667
967	ENSG00000066248.15	NGEF	chr2	232878701	233013256	-	protein_coding	1.74517	2.29712	3.5943	3.32869	2.74132	-0.786733	1.68879	-0.465856	0.641318
968	ENSG00000066279.19	ASPM	chr1	197084121	197146694	-	protein_coding	3595.93	5013.46	5704.16	5111.76	4856.33	-0.329674	0.194886	-1.69162	0.0907176	0.250462
969	ENSG00000066294.15	CD84	chr1	160541095	160579516	-	protein_coding	2252.15	3079.29	487.927	490.427	1577.45	2.4455	0.199122	12.2814	1.14027e-34	5.73524e-32
970	ENSG00000066322.15	ELOVL1	chr1	43363398	43368074	-	protein_coding	2317.59	2189.15	2128.73	2139.24	2193.68	0.0788241	0.140012	0.56298	0.573449	0.771926
971	ENSG00000066336.12	SPI1	chr11	47354860	47378547	-	protein_coding	3124.73	1722.84	956.983	1066.29	1717.71	1.26151	0.266952	4.72559	2.29446e-06	4.76763e-05
972	ENSG00000066379.15	POLR1H	chr6	30058899	30064909	+	protein_coding	1497.36	1545.96	1725.27	1840.77	1652.34	-0.228605	0.145915	-1.56669	0.117187	0.297684
973	ENSG00000066382.17	MPPED2	chr11	30384493	30586872	-	protein_coding	0	0	0	0	0
974	ENSG00000066405.13	CLDN18	chr3	137998735	138033655	+	protein_coding	0	0	0	0	0
975	ENSG00000066422.6	ZBTB11	chr3	101648889	101677135	-	protein_coding	2396.12	3009.22	4089.42	3913.43	3352.05	-0.566804	0.167661	-3.38065	0.000723148	0.00625838
976	ENSG00000066427.25	ATXN3	chr14	92044496	92106621	-	protein_coding	708.541	861.419	711.672	687.929	742.39	0.163956	0.183839	0.891844	0.372477	0.609478
977	ENSG00000066455.13	GOLGA5	chr14	92794305	92839947	+	protein_coding	1136.11	1153.15	992.027	1039.66	1080.24	0.172399	0.152773	1.12846	0.259125	0.492307
978	ENSG00000066468.24	FGFR2	chr10	121478332	121598458	-	protein_coding	1.74517	0	0	0	0.436294	2.26822	4.90714	0.462228	0.643918
979	ENSG00000066557.6	LRRC40	chr1	70144805	70205579	-	protein_coding	1313.24	1469.01	2167.36	2068.23	1754.46	-0.607182	0.151671	-4.00329	6.24679e-05	0.000824278
980	ENSG00000066583.12	ISOC1	chr5	129094749	129114028	+	protein_coding	1752.15	1565.49	1949.91	2042.71	1827.56	-0.266401	0.151061	-1.76354	0.0778098	0.225186
981	ENSG00000066629.18	EML1	chr14	99737693	99942060	+	protein_coding	0.872587	1.14856	0.898576	4.43825	1.83949	-1.39165	2.17579	-0.639608	0.522428
982	ENSG00000066651.20	TRMT11	chr6	125986479	126203817	+	protein_coding	1138.73	1116.4	1306.53	1287.09	1212.19	-0.20168	0.148699	-1.3563	0.175003	0.386407
983	ENSG00000066654.14	THUMPD1	chr16	20702816	20742084	-	protein_coding	5083.69	5144.4	5556.79	5431.31	5304.05	-0.103474	0.12934	-0.800018	0.4237	0.657639
984	ENSG00000066697.15	MSANTD3	chr9	100427143	100451734	+	protein_coding	603.83	655.827	696.396	675.724	657.944	-0.124536	0.171203	-0.727418	0.46697	0.692958
985	ENSG00000066735.15	KIF26A	chr14	104138587	104180894	+	protein_coding	0.872587	0	0	0	0.218147	1.39115	4.98758	0.278922	0.780304
986	ENSG00000066739.12	ATG2B	chr14	96279195	96363341	-	protein_coding	1116.04	1587.31	1709.99	1484.6	1474.48	-0.242391	0.211308	-1.1471	0.251342	0.482944
987	ENSG00000066777.9	ARFGEF1	chr8	67173511	67343781	-	protein_coding	3075.87	3880.98	2558.24	2597.49	3028.15	0.431805	0.169008	2.55494	0.0106205	0.0528889
988	ENSG00000066813.14	ACSM2B	chr16	20536226	20576427	-	protein_coding	0	0	0.898576	1.10956	0.502035	-2.44494	4.25702	-0.574332	0.565743
989	ENSG00000066827.16	ZFAT	chr8	134477788	134713049	-	protein_coding	423.205	416.927	312.704	291.815	361.163	0.47412	0.198279	2.39118	0.0167944	0.0744623
990	ENSG00000066855.16	MTFR1	chr8	65644734	65771261	+	protein_coding	661.421	795.951	754.804	825.515	759.423	-0.117857	0.184345	-0.639329	0.522609	0.733302
991	ENSG00000066923.18	STAG3	chr7	100177563	100221488	+	protein_coding	6929.21	7627.58	7486.93	7673.74	7429.37	-0.0587611	0.135823	-0.432629	0.665284	0.829365
992	ENSG00000066926.13	FECH	chr18	57544377	57586732	-	protein_coding	2527.88	2731.27	4422.79	4500.39	3545.58	-0.763013	0.137369	-5.55449	2.78425e-08	9.22742e-07
993	ENSG00000066933.16	MYO9A	chr15	71822291	72118577	-	protein_coding	459.853	721.295	943.504	843.268	741.98	-0.600114	0.243054	-2.46906	0.0135468	0.0635268
994	ENSG00000067048.17	DDX3Y	chrY	12904108	12920478	+	protein_coding	0	0	0	0	0
995	ENSG00000067057.18	PFKP	chr10	3066333	3137718	+	protein_coding	3898.72	2683.03	2998.55	2951.44	3132.93	0.146128	0.20323	0.719028	0.472124	0.696977
996	ENSG00000067064.12	IDI1	chr10	1039152	1049119	-	protein_coding	2060.18	2013.42	2422.56	2486.53	2245.67	-0.26894	0.137999	-1.94885	0.0513134	0.16723
997	ENSG00000067066.17	SP100	chr2	230415942	230545606	+	protein_coding	2099.44	2264.96	2094.58	2071.55	2132.63	0.0666781	0.142428	0.468154	0.639675	0.813144
998	ENSG00000067082.15	KLF6	chr10	3775996	3785281	-	protein_coding	3355.1	3770.72	2683.15	2436.6	3061.39	0.476422	0.150828	3.15871	0.0015847	0.0117378
999	ENSG00000067113.17	PLPP1	chr5	55424854	55534969	-	protein_coding	1.74517	3.44568	3.5943	3.32869	3.02846	-0.436432	1.61554	-0.270147	0.787047
1000	ENSG00000067141.17	NEO1	chr15	73051710	73305205	+	protein_coding	9.59846	5.7428	18.8701	24.4104	14.6554	-1.47501	0.808277	-1.82488	0.0680185	0.204894
1001	ENSG00000067167.8	TRAM1	chr8	70573218	70608416	-	protein_coding	4806.21	5571.66	2976.08	2900.4	4063.59	0.820155	0.148699	5.51552	3.47741e-08	1.12841e-06
1002	ENSG00000067177.15	PHKA1	chrX	72578814	72714319	-	protein_coding	905.745	1044.04	1098.96	1133.97	1045.68	-0.196559	0.165248	-1.18948	0.234251	0.462827
1003	ENSG00000067182.8	TNFRSF1A	chr12	6328757	6342114	-	protein_coding	3748.63	2879.44	2589.69	2574.19	2947.99	0.360649	0.176483	2.04354	0.0409992	0.142941
1004	ENSG00000067191.16	CACNB1	chr17	39173453	39197703	-	protein_coding	138.741	143.57	134.786	118.723	133.955	0.152653	0.282616	0.540142	0.589099	0.781368
1005	ENSG00000067208.16	EVI5	chr1	92508696	92792404	-	protein_coding	1321.97	1710.2	1094.47	1097.36	1306	0.467194	0.184362	2.53411	0.0112734	0.0553668
1006	ENSG00000067221.14	STOML1	chr15	73978926	73994622	-	protein_coding	915.344	705.215	751.209	721.216	773.246	0.139797	0.196084	0.712942	0.475882	0.699627
1007	ENSG00000067225.20	PKM	chr15	72199029	72231819	-	protein_coding	19384.5	18627.3	16577.8	18275.6	18216.3	0.125221	0.134527	0.930829	0.351942	0.588739
1008	ENSG00000067248.11	DHX29	chr5	55256055	55307694	-	protein_coding	2632.6	2950.65	2618.45	2463.23	2666.23	0.135236	0.147841	0.914741	0.360328	0.597727
1009	ENSG00000067334.14	DNTTIP2	chr1	93866284	93879918	-	protein_coding	3657.01	3476.69	3837.82	3830.21	3700.43	-0.104046	0.133718	-0.778098	0.436511	0.668348
1010	ENSG00000067365.15	METTL22	chr16	8621683	8649654	+	protein_coding	1135.24	1266.86	1415.26	1452.42	1317.44	-0.256249	0.155173	-1.65137	0.0986624	0.265579
1011	ENSG00000067369.14	TP53BP1	chr15	43403061	43510728	-	protein_coding	2882.16	3444.53	2542.97	2435.49	2826.29	0.345174	0.158223	2.18156	0.0291419	0.111739
1012	ENSG00000067445.22	TRO	chrX	54920462	54931431	+	protein_coding	1.74517	1.14856	0.898576	1.10956	1.22547	0.542899	2.4273	0.223664	0.823019
1013	ENSG00000067533.6	RRP15	chr1	218285293	218337983	+	protein_coding	966.826	1080.79	1988.55	2130.36	1541.63	-1.009	0.155661	-6.48202	9.04997e-11	4.91313e-09
1014	ENSG00000067560.14	RHOA	chr3	49359139	49412998	-	protein_coding	16643.7	16114.3	15666.7	16374.9	16199.9	0.0319536	0.127434	0.250745	0.802011	0.912703
1015	ENSG00000067596.12	DHX8	chr17	43483865	43610338	+	protein_coding	3058.42	3555.94	2899.7	3030.22	3136.07	0.15728	0.151708	1.03673	0.299863	0.536789
1016	ENSG00000067601.9	PMS2P4	chr7	67139961	67302485	-	transcribed_unprocessed_pseudogene	347.29	343.419	378.3	428.291	374.325	-0.222372	0.200688	-1.10805	0.267841	0.502532
1017	ENSG00000067606.17	PRKCZ	chr1	2050411	2185395	+	protein_coding	160.556	114.856	217.455	216.365	177.308	-0.649476	0.280722	-2.31359	0.0206901	0.086934
1018	ENSG00000067646.12	ZFY	chrY	2935281	2982506	+	protein_coding	0	0	0	0	0
1019	ENSG00000067704.10	IARS2	chr1	220094132	220148041	+	protein_coding	8114.19	8754.32	9839.4	10075.9	9195.96	-0.239634	0.132033	-1.81495	0.0695311	0.208066
1020	ENSG00000067715.14	SYT1	chr12	78863993	79452008	+	protein_coding	171.9	219.375	123.105	110.956	156.334	0.736303	0.284439	2.58861	0.0096363	0.0487113
1021	ENSG00000067798.16	NAV3	chr12	77324641	78213010	+	protein_coding	11.3436	4.59424	8.08718	6.65738	7.67061	0.12741	1.0807	0.117895	0.906151
1022	ENSG00000067829.20	IDH3G	chrX	153785766	153794512	-	protein_coding	1915.33	1465.56	1913.97	2036.05	1832.73	-0.223337	0.183068	-1.21997	0.222475	0.448562
1023	ENSG00000067836.13	ROGDI	chr16	4796968	4802880	-	protein_coding	111.691	99.9246	129.395	147.572	122.146	-0.384114	0.296822	-1.29409	0.195635	0.414354
1024	ENSG00000067840.13	PDZD4	chrX	153802166	153830565	-	protein_coding	5.23552	1.14856	7.1886	4.43825	4.50273	-0.835245	1.43426	-0.582352	0.560329
1025	ENSG00000067842.18	ATP2B3	chrX	153517642	153582939	+	protein_coding	0.872587	0	0	1.10956	0.495538	-0.150579	4.39397	-0.0342696	0.972662
1026	ENSG00000067900.8	ROCK1	chr18	20946906	21111813	-	protein_coding	3635.2	4397.83	3941.15	3862.39	3959.14	0.0413866	0.157421	0.262904	0.792624	0.90749
1027	ENSG00000067955.15	CBFB	chr16	67028984	67101058	+	protein_coding	6376.87	6916.62	6477.83	6466.53	6559.46	0.0382512	0.133601	0.28631	0.774641	0.896684
1028	ENSG00000067992.17	PDK3	chrX	24465244	24550466	+	protein_coding	284.463	339.974	180.614	168.654	243.426	0.83499	0.237989	3.50851	0.000450616	0.0042811
1029	ENSG00000068001.14	HYAL2	chr3	50317790	50322782	-	protein_coding	354.27	290.585	270.471	288.486	300.953	0.209495	0.224357	0.933754	0.350431	0.587233
1030	ENSG00000068024.18	HDAC4	chr2	239048168	239401654	-	protein_coding	841.174	705.215	580.48	621.355	687.056	0.36558	0.184648	1.97988	0.0477173	0.159036
1031	ENSG00000068028.18	RASSF1	chr3	50329782	50340980	-	protein_coding	1861.23	1573.53	1201.4	1206.1	1460.56	0.51346	0.163307	3.14414	0.00166573	0.012163
1032	ENSG00000068078.20	FGFR3	chr4	1793293	1808872	+	protein_coding	861.243	515.703	1149.28	1166.15	923.094	-0.747389	0.250051	-2.98894	0.00279944	0.0184412
1033	ENSG00000068079.8	IFI35	chr17	43006740	43014456	+	protein_coding	550.602	491.583	477.144	524.823	511.038	0.0588915	0.188469	0.312473	0.754681	0.886264
1034	ENSG00000068097.16	HEATR6	chr17	60041008	60078922	-	protein_coding	2053.2	2271.85	1221.16	1153.95	1675.04	0.863974	0.152053	5.68206	1.33081e-08	4.7021e-07
1035	ENSG00000068120.15	COASY	chr17	42561467	42566277	+	protein_coding	5377.75	4648.22	5735.61	5841.85	5400.86	-0.207272	0.146102	-1.41868	0.155993	0.35923
1036	ENSG00000068137.15	PLEKHH3	chr17	42667914	42676994	-	protein_coding	1202.42	545.566	724.252	681.272	788.379	0.316168	0.322802	0.97945	0.327358	0.565379
1037	ENSG00000068305.18	MEF2A	chr15	99565417	99716488	+	protein_coding	3060.16	3827	3331.92	3075.71	3323.7	0.103513	0.169205	0.611758	0.540698	0.747174
1038	ENSG00000068308.15	OTUD5	chrX	48922024	48958386	-	protein_coding	4298.36	3506.55	4304.18	4598.03	4176.78	-0.189282	0.162233	-1.16673	0.243319	0.47396
1039	ENSG00000068323.17	TFE3	chrX	49028726	49043410	-	protein_coding	2277.45	1897.42	1939.13	1959.49	2018.37	0.0994968	0.161392	0.61649	0.537571	0.744845
1040	ENSG00000068354.16	TBC1D25	chrX	48539714	48562609	+	protein_coding	399.645	374.43	270.471	255.2	324.936	0.558359	0.206052	2.7098	0.00673246	0.0367247
1041	ENSG00000068366.21	ACSL4	chrX	109624244	109733403	-	protein_coding	2061.05	2426.91	1211.28	1153.95	1713.3	0.923252	0.161763	5.70744	1.14687e-08	4.1203e-07
1042	ENSG00000068383.19	INPP5A	chr10	132537787	132783480	+	protein_coding	833.321	767.238	640.684	669.067	727.577	0.290409	0.168407	1.72445	0.0846268	0.238815
1043	ENSG00000068394.11	GPKOW	chrX	49113407	49123735	-	protein_coding	1292.3	1132.48	1081.89	1141.74	1162.1	0.126084	0.162572	0.775557	0.438011	0.669397
1044	ENSG00000068400.13	GRIPAP1	chrX	48973720	49002264	-	protein_coding	2461.57	2447.58	2595.98	2625.23	2532.59	-0.0888489	0.135509	-0.655669	0.512037	0.725524
1045	ENSG00000068438.15	FTSJ1	chrX	48476021	48486364	+	protein_coding	1475.54	1336.92	1679.44	1770.86	1565.69	-0.294049	0.151952	-1.93514	0.052973	0.171246
1046	ENSG00000068489.13	PRR11	chr17	59155732	59206709	+	protein_coding	3844.62	4342.7	3760.54	4043.25	3997.78	0.0690674	0.146827	0.470401	0.638069	0.812178
1047	ENSG00000068615.20	REEP1	chr2	86213993	86338083	-	protein_coding	6.10811	8.03991	4.49288	5.54782	6.04718	0.493232	1.16262	0.42424	0.67139
1048	ENSG00000068650.19	ATP11A	chr13	112690038	112887168	+	protein_coding	1314.99	1503.46	2093.68	1969.47	1720.4	-0.528691	0.156385	-3.38071	0.00072298	0.00625838
1049	ENSG00000068654.17	POLR1A	chr2	86020216	86106155	-	protein_coding	4431	4882.52	6524.56	6324.51	5540.65	-0.464533	0.137631	-3.37521	0.000737601	0.00636413
1050	ENSG00000068697.7	LAPTM4A	chr2	20032650	20051628	-	protein_coding	3684.94	3441.08	1703.7	1811.92	2660.41	1.01979	0.142237	7.16964	7.51926e-13	5.76623e-11
1051	ENSG00000068724.17	TTC7A	chr2	46916157	47076137	+	protein_coding	938.904	909.659	898.576	957.553	926.173	-0.00518013	0.158639	-0.0326537	0.973951	0.990343
1052	ENSG00000068745.15	IP6K2	chr3	48688003	48740353	-	protein_coding	1589.85	1362.19	1574.3	1597.77	1531.03	-0.102807	0.159624	-0.644058	0.519538	0.730703
1053	ENSG00000068781.21	STON1-GTF2A1L	chr2	48529925	48776517	+	protein_coding	0.872587	0	0	0	0.218147	1.39115	4.98758	0.278922	0.780304
1054	ENSG00000068784.13	SRBD1	chr2	45388680	45612165	-	protein_coding	1205.04	1365.64	1266.09	1258.24	1273.75	0.0254038	0.157806	0.160981	0.872108	0.94593
1055	ENSG00000068796.19	KIF2A	chr5	62306162	62391025	+	protein_coding	10120.3	13353.1	9539.28	9816.31	10707.2	0.278134	0.174742	1.59168	0.111456	0.288005
1056	ENSG00000068831.19	RASGRP2	chr11	64726911	64745456	-	protein_coding	1214.64	883.242	742.223	781.133	905.31	0.463406	0.206233	2.24701	0.0246397	0.0987724
1057	ENSG00000068878.15	PSME4	chr2	53864069	53970993	-	protein_coding	7675.28	9286.1	9601.28	9396.89	8989.89	-0.163818	0.154029	-1.06355	0.28753	0.523314
1058	ENSG00000068885.15	IFT80	chr3	160256986	160399880	-	protein_coding	389.174	476.652	418.736	357.279	410.46	0.154543	0.216521	0.713758	0.475377	0.699245
1059	ENSG00000068903.21	SIRT2	chr19	38878555	38899862	-	protein_coding	1475.54	1431.1	1644.39	1592.22	1535.82	-0.155073	0.144735	-1.07143	0.283975	0.519275
1060	ENSG00000068912.15	ERLEC1	chr2	53787009	53833038	+	protein_coding	3149.17	3118.34	2232.06	2200.26	2674.96	0.499807	0.135096	3.69966	0.000215891	0.00231761
1061	ENSG00000068971.14	PPP2R5B	chr11	64917553	64934475	+	protein_coding	822.85	670.759	677.526	623.575	698.677	0.200085	0.189925	1.05349	0.292115	0.528434
1062	ENSG00000068976.14	PYGM	chr11	64746389	64759974	-	protein_coding	42.7568	37.9025	35.943	42.1634	39.6914	0.0519276	0.477972	0.108641	0.913487	0.966078
1063	ENSG00000068985.5	PAGE1	chrX	49687447	49695984	-	protein_coding	15.7066	17.2284	23.363	23.3008	19.8997	-0.505317	0.656237	-0.770023	0.441287	0.672648
1064	ENSG00000069011.16	PITX1	chr5	135027734	135034813	-	protein_coding	3398.73	1239.3	2017.3	2017.19	2168.13	0.201297	0.687666	0.292725	0.769732	0.894522
1065	ENSG00000069018.19	TRPC7	chr5	136212745	136365545	-	protein_coding	0	0	0	0	0
1066	ENSG00000069020.19	MAST4	chr5	66596380	67169593	+	protein_coding	3351.61	4268.05	2276.99	2111.5	3002.04	0.795387	0.174064	4.56951	4.88856e-06	9.08687e-05
1067	ENSG00000069122.19	ADGRF5	chr6	46852522	46954943	-	protein_coding	0	0	0	0	0
1068	ENSG00000069188.17	SDK2	chr17	73334384	73644445	-	protein_coding	3.49035	3.44568	8.98576	3.32869	4.81262	-0.841552	1.35073	-0.623034	0.533262
1069	ENSG00000069206.15	ADAM7	chr8	24440930	24526970	+	protein_coding	0	0	0	0	0
1070	ENSG00000069248.12	NUP133	chr1	229440259	229508341	-	protein_coding	4248.63	4755.03	4700.45	4839.91	4636.01	-0.0837437	0.1411	-0.593507	0.552842	0.757161
1071	ENSG00000069275.13	NUCKS1	chr1	205712822	205750182	-	protein_coding	25467.3	31113.3	22558.7	22275.6	25353.7	0.33564	0.154433	2.17337	0.0297527	0.11342
1072	ENSG00000069329.18	VPS35	chr16	46656132	46689518	-	protein_coding	7085.41	8157.07	6519.17	6321.18	7020.71	0.247193	0.144478	1.71094	0.0870923	0.24352
1073	ENSG00000069345.12	DNAJA2	chr16	46955362	46973674	-	protein_coding	3462.43	3283.73	3286.09	3373.07	3351.33	0.0189699	0.135413	0.140089	0.88859	0.953295
1074	ENSG00000069399.15	BCL3	chr19	44747705	44760044	+	protein_coding	784.456	460.572	197.687	256.309	424.756	1.4595	0.29463	4.95367	7.28272e-07	1.72496e-05
1075	ENSG00000069424.16	KCNAB2	chr1	5990927	6101193	+	protein_coding	528.788	443.344	336.067	333.979	410.544	0.53867	0.203504	2.64698	0.00812143	0.0426812
1076	ENSG00000069431.14	ABCC9	chr12	21797389	21942543	-	protein_coding	1.74517	0	2.69573	1.10956	1.38762	-1.07412	2.56094	-0.419425	0.674906
1077	ENSG00000069482.7	GAL	chr11	68683779	68691175	+	protein_coding	417.969	300.922	947.099	958.663	656.163	-1.40251	0.212862	-6.58882	4.43332e-11	2.51875e-09
1078	ENSG00000069493.15	CLEC2D	chr12	9664969	9699553	+	protein_coding	352.525	381.322	316.299	308.459	339.651	0.230781	0.202404	1.1402	0.254204	0.486094
1079	ENSG00000069509.6	FUNDC1	chrX	44523639	44542859	-	protein_coding	860.371	826.963	804.225	904.294	848.963	-0.0168777	0.167327	-0.100867	0.919656	0.968831
1080	ENSG00000069535.14	MAOB	chrX	43766610	43882450	-	protein_coding	0.872587	0	0	0	0.218147	1.39115	4.98758	0.278922	0.780304
1081	ENSG00000069667.16	RORA	chr15	60488284	61229302	-	protein_coding	3.49035	4.59424	11.6815	11.0956	7.71542	-1.50575	1.07353	-1.40262	0.160731
1082	ENSG00000069696.7	DRD4	chr11	637269	640706	+	protein_coding	75.9151	25.2683	32.3487	27.7391	40.3178	0.760749	0.619818	1.22737	0.219682	0.44501
1083	ENSG00000069702.11	TGFBR3	chr1	91680343	91906335	-	protein_coding	2527.88	3212.52	867.125	824.405	1857.98	1.76198	0.178459	9.87327	5.43637e-23	1.10675e-20
1084	ENSG00000069764.10	PLA2G10	chr16	14672548	14694308	-	protein_coding	0	0	0	0	0
1085	ENSG00000069812.11	HES2	chr1	6412418	6424670	-	protein_coding	0.872587	0	3.5943	5.54782	2.50368	-3.21971	2.20708	-1.45881	0.144618
1086	ENSG00000069849.11	ATP1B3	chr3	141876124	141926549	+	protein_coding	3680.57	3507.7	3971.7	4123.14	3820.78	-0.171124	0.134484	-1.27245	0.203213	0.423618
1087	ENSG00000069869.17	NEDD4	chr15	55826922	55993660	-	protein_coding	3909.19	5506.19	3482.88	3174.46	4018.18	0.499576	0.197248	2.53273	0.011318	0.0554963
1088	ENSG00000069943.10	PIGB	chr15	55318960	55355648	+	protein_coding	695.452	738.524	847.357	846.597	781.982	-0.241029	0.1629	-1.47961	0.138977	0.332537
1089	ENSG00000069956.14	MAPK6	chr15	51952106	52067375	+	protein_coding	4286.15	4916.98	5658.33	5449.06	5077.63	-0.271666	0.145496	-1.86717	0.0618781	0.191352
1090	ENSG00000069966.19	GNB5	chr15	52115100	52191392	-	protein_coding	201.568	204.444	152.758	123.162	170.483	0.553736	0.267135	2.07287	0.0381843	0.136226
1091	ENSG00000069974.16	RAB27A	chr15	55202966	55319113	-	protein_coding	9240.7	10213	13043.7	13209.4	11426.7	-0.432552	0.134709	-3.21101	0.00132268	0.0101934
1092	ENSG00000069998.12	HDHD5	chr22	17137511	17165287	-	protein_coding	328.093	357.202	512.188	522.604	430.022	-0.595753	0.190072	-3.13436	0.00172232	0.0125163
1093	ENSG00000070010.19	UFD1	chr22	19449911	19479202	-	protein_coding	13615.8	12295.3	14018.7	14513.1	13610.7	-0.138885	0.135499	-1.02499	0.30537	0.542486
1094	ENSG00000070018.9	LRP6	chr12	12116025	12267044	-	protein_coding	1490.38	2169.63	1744.14	1563.37	1741.88	0.144936	0.212485	0.682101	0.495175	0.712794
1095	ENSG00000070019.5	GUCY2C	chr12	14612632	14696599	-	protein_coding	0	0	0	0	0
1096	ENSG00000070031.4	SCT	chr11	626309	627181	-	protein_coding	0	0	0	1.10956	0.277391	-1.54978	4.97986	-0.31121	0.755641
1097	ENSG00000070047.13	PHRF1	chr11	576470	612222	+	protein_coding	2870.81	1671.15	1484.45	1469.06	1873.87	0.621645	0.24951	2.49146	0.0127219	0.0605839
1098	ENSG00000070061.16	ELP1	chr9	108866898	108934328	-	protein_coding	2570.64	3189.55	3628.45	3668.22	3264.21	-0.341675	0.164156	-2.0814	0.0373969	0.134034
1099	ENSG00000070081.18	NUCB2	chr11	17208153	17349980	+	protein_coding	8629.89	7601.16	4104.69	4331.73	6166.87	0.944306	0.143937	6.56057	5.36042e-11	3.00553e-09
1100	ENSG00000070087.15	PFN2	chr3	149964904	150050788	-	protein_coding	0	1.14856	4.49288	2.21913	1.96514	-2.69484	2.38701	-1.12896	0.258913
1101	ENSG00000070159.14	PTPN3	chr9	109375466	109498313	-	protein_coding	7.85328	10.337	7.1886	7.76694	8.28647	0.277658	0.997709	0.278296	0.780785
1102	ENSG00000070182.21	SPTB	chr14	64746283	64879907	-	protein_coding	4033.1	3769.57	6005.18	5978.33	4946.54	-0.618817	0.13346	-4.63671	3.53998e-06	6.91064e-05
1103	ENSG00000070190.13	DAPP1	chr4	99816827	99870190	+	protein_coding	155.321	148.164	121.308	97.6416	130.608	0.468296	0.294035	1.59265	0.111238	0.287657
1104	ENSG00000070193.5	FGF10	chr5	44300247	44389706	-	protein_coding	0	0	0	0	0
1105	ENSG00000070214.16	SLC44A1	chr9	105244622	105439171	+	protein_coding	3136.95	3792.54	1826.8	1813.03	2642.33	0.92841	0.160725	5.77638	7.63236e-09	2.85604e-07
1106	ENSG00000070269.14	TMEM260	chr14	56488354	56650606	+	protein_coding	654.44	702.918	773.674	766.708	724.435	-0.183337	0.166389	-1.10185	0.270525	0.505215
1107	ENSG00000070366.14	SMG6	chr17	2059839	2303785	-	protein_coding	2392.63	2498.12	2256.32	2144.79	2322.96	0.151817	0.140196	1.08289	0.278857	0.514292
1108	ENSG00000070367.16	EXOC5	chr14	57200507	57268905	-	protein_coding	2744.29	3426.15	2711	2711.77	2898.3	0.185806	0.166624	1.11512	0.264798	0.498988
1109	ENSG00000070371.16	CLTCL1	chr22	19179473	19291719	-	protein_coding	1023.54	1109.51	2266.21	2151.44	1637.68	-1.05122	0.149454	-7.03369	2.01137e-12	1.42134e-10
1110	ENSG00000070388.12	FGF22	chr19	639879	644373	+	protein_coding	5.23552	2.29712	12.5801	7.76694	6.96991	-1.41239	1.16096	-1.21657	0.223769
1111	ENSG00000070404.10	FSTL3	chr19	676392	683392	+	protein_coding	120.417	78.102	117.713	126.49	110.681	-0.29062	0.342931	-0.847458	0.39674	0.633074
1112	ENSG00000070413.20	DGCR2	chr22	19036282	19122454	-	protein_coding	12368.9	9967.2	8230.95	8401.61	9742.17	0.425539	0.159836	2.66236	0.00775958	0.0412101
1113	ENSG00000070423.18	RNF126	chr19	647526	663233	-	protein_coding	2694.55	1065.86	1387.4	1323.71	1617.88	0.472235	0.62472	0.755916	0.4497	0.679978
1114	ENSG00000070444.15	MNT	chr17	2384073	2401104	-	protein_coding	2078.5	1457.52	1535.67	1502.35	1643.51	0.219932	0.204305	1.07649	0.281709	0.517176
1115	ENSG00000070476.15	ZXDC	chr3	126437601	126475891	-	protein_coding	1103.82	1200.24	1115.13	1046.32	1116.38	0.0912019	0.15772	0.578252	0.563094	0.764426
1116	ENSG00000070495.15	JMJD6	chr17	76712832	76726799	-	protein_coding	1856.87	1567.78	1658.77	1730.92	1703.58	0.0157342	0.161821	0.0972319	0.922542	0.970562
1117	ENSG00000070501.12	POLB	chr8	42338454	42371808	+	protein_coding	1106.44	1009.58	1235.54	1217.19	1142.19	-0.212378	0.155541	-1.36541	0.172123	0.38232
1118	ENSG00000070526.15	ST6GALNAC1	chr17	76624761	76643786	-	protein_coding	8092.37	7825.13	8077.3	7927.83	7980.66	-0.00788901	0.128042	-0.0616128	0.950871	0.981141
1119	ENSG00000070540.13	WIPI1	chr17	68420948	68457513	-	protein_coding	1843.78	1916.95	1032.46	1016.36	1452.39	0.875898	0.146298	5.98709	2.13624e-09	9.06498e-08
1120	ENSG00000070601.10	FRMPD1	chr9	37650954	37746904	+	protein_coding	0.872587	1.14856	0	1.10956	0.782677	0.937328	3.2548	0.287983	0.77336
1121	ENSG00000070610.14	GBA2	chr9	35736866	35749228	-	protein_coding	2754.76	2842.68	2748.74	2895.96	2810.54	-0.0120982	0.137349	-0.0880837	0.92981	0.973233
1122	ENSG00000070614.15	NDST1	chr5	150485818	150558211	+	protein_coding	5063.62	5637.13	4607	4434.92	4935.67	0.242732	0.140342	1.72957	0.0837066	0.237233
1123	ENSG00000070669.17	ASNS	chr7	97851677	97872542	-	protein_coding	336.819	385.916	379.199	391.676	373.402	-0.094601	0.202315	-0.467592	0.640076	0.813401
1124	ENSG00000070718.12	AP3M2	chr8	42152946	42171673	+	protein_coding	1236.46	1339.22	1563.52	1485.71	1406.23	-0.244282	0.151434	-1.61313	0.106716	0.279773
1125	ENSG00000070729.14	CNGB1	chr16	57882340	57971128	-	protein_coding	0.872587	0	0	0	0.218147	1.39115	4.98758	0.278922	0.780304
1126	ENSG00000070731.11	ST6GALNAC2	chr17	76565377	76586956	-	protein_coding	0.872587	1.14856	1.79715	0	0.954574	0.124879	2.96553	0.0421102	0.966411
1127	ENSG00000070748.19	CHAT	chr10	49609095	49667942	+	protein_coding	0	0	0	0	0
1128	ENSG00000070756.17	PABPC1	chr8	100685816	100722809	-	protein_coding	81589.5	74323.3	90093.9	92970.3	84744.2	-0.231593	0.132034	-1.75405	0.0794224	0.228433
1129	ENSG00000070759.17	TESK2	chr1	45343883	45491163	-	protein_coding	185.861	230.86	117.713	115.395	162.457	0.83475	0.275294	3.03222	0.00242763	0.0165135
1130	ENSG00000070761.8	CFAP20	chr16	58113592	58129381	-	protein_coding	2071.52	1663.11	2480.97	2425.51	2160.28	-0.392923	0.168698	-2.32915	0.0198513	0.0842374
1131	ENSG00000070770.10	CSNK2A2	chr16	58157907	58198106	-	protein_coding	11979.7	12187.4	13503.8	13384.7	12763.9	-0.153967	0.12535	-1.2283	0.219334	0.444622
1132	ENSG00000070778.13	PTPN21	chr14	88465778	88555007	-	protein_coding	285.336	351.459	207.571	189.735	258.525	0.67689	0.238266	2.84091	0.00449857	0.026684
1133	ENSG00000070785.17	EIF2B3	chr1	44850522	44986722	-	protein_coding	1740.81	1707.91	2803.56	2879.32	2282.9	-0.720362	0.137931	-5.22264	1.76387e-07	4.89675e-06
1134	ENSG00000070808.17	CAMK2A	chr5	150219491	150290093	-	protein_coding	1.74517	4.59424	5.39145	6.65738	4.59706	-0.952752	1.3735	-0.693665	0.487892
1135	ENSG00000070814.22	TCOF1	chr5	150357629	150400308	+	protein_coding	6120.33	5758.88	9329.91	9132.81	7585.48	-0.636076	0.130858	-4.86081	1.16905e-06	2.63746e-05
1136	ENSG00000070831.17	CDC42	chr1	22025511	22101360	+	protein_coding	9367.22	9984.42	7663.05	7945.58	8740.07	0.310075	0.131404	2.35971	0.0182893	0.0792011
1137	ENSG00000070882.13	OSBPL3	chr7	24796540	24981634	-	protein_coding	2335.92	3020.71	2528.59	2484.31	2592.38	0.0950016	0.175881	0.540148	0.589095	0.781368
1138	ENSG00000070886.12	EPHA8	chr1	22563489	22603595	+	protein_coding	0	0	0	0	0
1139	ENSG00000070915.10	SLC12A3	chr16	56865207	56915850	+	protein_coding	0	0	0	1.10956	0.277391	-1.54978	4.97986	-0.31121	0.755641
1140	ENSG00000070950.10	RAD18	chr3	8775402	8963773	-	protein_coding	1431.04	1726.28	2086.49	2017.19	1815.25	-0.379218	0.164131	-2.31046	0.0208629	0.0874451
1141	ENSG00000070961.16	ATP2B1	chr12	89588049	89709300	-	protein_coding	2144.82	2727.83	1869.04	1836.33	2144.5	0.394365	0.173956	2.26704	0.0233878	0.0949334
1142	ENSG00000070985.13	TRPM5	chr11	2404515	2423045	-	protein_coding	0.872587	3.44568	0	2.21913	1.63435	0.985105	2.47271	0.39839	0.690342
1143	ENSG00000071051.14	NCK2	chr2	105744912	105894274	+	protein_coding	790.564	562.794	661.352	571.425	646.534	0.135932	0.224848	0.604552	0.545477	0.75123
1144	ENSG00000071054.17	MAP4K4	chr2	101696850	101894690	+	protein_coding	8063.58	8563.66	8026.08	7862.36	8128.92	0.0654581	0.13042	0.501902	0.615736	0.797625
1145	ENSG00000071073.13	MGAT4A	chr2	98619106	98731132	-	protein_coding	140.487	206.741	176.121	161.996	171.336	0.0322373	0.296041	0.108895	0.913286	0.966078
1146	ENSG00000071082.11	RPL31	chr2	101002229	101024032	+	protein_coding	28982.1	27383.9	25431.5	26773.8	27142.8	0.110675	0.12936	0.855562	0.39224	0.628794
1147	ENSG00000071127.17	WDR1	chr4	10074339	10116949	-	protein_coding	12915.2	12036.9	10201.5	10785	11484.6	0.249812	0.132902	1.87967	0.0601529	0.187168
1148	ENSG00000071189.21	SNX13	chr7	17790761	17940501	-	protein_coding	1139.6	1444.89	1382.01	1402.49	1342.25	-0.10867	0.178839	-0.607644	0.543424	0.749239
1149	ENSG00000071203.9	MS4A12	chr11	60492778	60507430	+	protein_coding	0	0	0	0	0
1150	ENSG00000071205.12	ARHGAP10	chr4	147732063	148072776	+	protein_coding	16.5792	22.9712	38.6388	27.7391	26.482	-0.760504	0.601255	-1.26486	0.205921	0.427091
1151	ENSG00000071242.12	RPS6KA2	chr6	166409364	166906451	-	protein_coding	6.9807	6.89135	6.29003	4.43825	6.15008	0.363662	1.15058	0.316068	0.751951
1152	ENSG00000071243.16	ING3	chr7	120950763	120977216	+	protein_coding	1687.58	1958.29	1824.11	1825.23	1823.8	-0.00206279	0.155859	-0.013235	0.98944	0.995342
1153	ENSG00000071246.11	VASH1	chr14	76761468	76783015	+	protein_coding	617.792	677.65	179.715	177.53	413.172	1.85739	0.200211	9.27713	1.74098e-20	2.78248e-18
1154	ENSG00000071282.12	LMCD1	chr3	8501807	8574668	+	protein_coding	25.305	21.8226	11.6815	15.5339	18.5858	0.801548	0.691379	1.15935	0.246315	0.477468
1155	ENSG00000071462.12	BUD23	chr7	73683025	73705161	+	protein_coding	4834.13	4281.83	6358.32	6363.35	5459.41	-0.480544	0.14107	-3.40641	0.000658221	0.00579718
1156	ENSG00000071537.14	SEL1L	chr14	81471547	81533853	-	protein_coding	7237.24	9823.63	4088.52	3812.46	6240.46	1.11029	0.185196	5.99522	2.03208e-09	8.68766e-08
1157	ENSG00000071539.14	TRIP13	chr5	892884	919357	+	protein_coding	2438.01	2371.77	3786.6	3681.53	3069.48	-0.634712	0.134731	-4.71095	2.46571e-06	5.08637e-05
1158	ENSG00000071553.18	ATP6AP1	chrX	154428633	154436516	+	protein_coding	4695.39	4303.65	3986.08	3984.44	4242.39	0.17531	0.137001	1.27963	0.200677	0.420447
1159	ENSG00000071564.17	TCF3	chr19	1609290	1652615	-	protein_coding	7523.45	4330.07	5625.08	5257.11	5683.93	0.123623	0.246474	0.501564	0.615974	0.797625
1160	ENSG00000071575.12	TRIB2	chr2	12716910	12742734	+	protein_coding	6406.53	6290.66	9239.15	8959.72	7724.02	-0.519336	0.128032	-4.05632	4.9853e-05	0.000682574
1161	ENSG00000071626.17	DAZAP1	chr19	1407569	1435687	+	protein_coding	9875.94	6309.04	9488.96	9291.48	8741.35	-0.214346	0.218101	-0.982785	0.325713	0.564453
1162	ENSG00000071655.18	MBD3	chr19	1573596	1592865	-	protein_coding	3061.04	1497.72	1701.9	1755.33	2004	0.399791	0.291443	1.37176	0.170137	0.379668
1163	ENSG00000071677.1	PRLH	chr2	237566574	237567175	+	protein_coding	0	0	0	0	0
1164	ENSG00000071794.16	HLTF	chr3	149030127	149086554	-	protein_coding	3070.63	3527.23	3270.82	3128.97	3249.41	0.0434847	0.149089	0.291669	0.770539	0.894666
1165	ENSG00000071859.15	FAM50A	chrX	154444141	154450654	+	protein_coding	2236.44	1742.36	2141.31	2282.37	2100.62	-0.151949	0.177621	-0.855467	0.392293	0.628794
1166	ENSG00000071889.17	FAM3A	chrX	154506159	154516242	-	protein_coding	2376.93	1466.71	1612.94	1566.7	1755.82	0.274475	0.235499	1.1655	0.243816	0.474683
1167	ENSG00000071894.17	CPSF1	chr8	144393229	144409335	-	protein_coding	9893.39	6712.18	7592.96	7288.72	7871.81	0.158339	0.203578	0.777782	0.436697	0.668513
1168	ENSG00000071909.19	MYO3B	chr2	170178145	170655171	+	protein_coding	744.317	847.637	1856.46	1723.15	1292.89	-1.17051	0.162197	-7.21662	5.32969e-13	4.21958e-11
1169	ENSG00000071967.12	CYBRD1	chr2	171522247	171558129	+	protein_coding	889.166	883.242	840.168	847.706	865.071	0.0706339	0.157414	0.448714	0.653638	0.822341
1170	ENSG00000071991.9	CDH19	chr18	66501083	66604138	-	protein_coding	16.5792	19.5255	4.49288	13.3148	13.4781	1.0387	0.877991	1.18305	0.236791	0.46619
1171	ENSG00000071994.11	PDCD2	chr6	170575295	170584692	-	protein_coding	5040.06	4960.63	5624.18	5570.01	5298.72	-0.162628	0.129042	-1.26028	0.20757	0.429168
1172	ENSG00000072041.18	SLC6A15	chr12	84859491	84913629	-	protein_coding	2.61776	3.44568	12.5801	3.32869	5.49305	-1.41514	1.34715	-1.05047	0.293504
1173	ENSG00000072042.13	RDH11	chr14	67676800	67695793	-	protein_coding	2182.34	2445.28	2303.95	2378.9	2327.62	-0.0174852	0.147322	-0.118687	0.905523	0.961931
1174	ENSG00000072062.15	PRKACA	chr19	14091688	14118084	-	protein_coding	4635.18	4566.67	4208.03	4361.69	4442.89	0.102792	0.131318	0.782771	0.433762	0.666585
1175	ENSG00000072071.17	ADGRL1	chr19	14147743	14206187	-	protein_coding	2417.94	1881.34	2192.52	2232.44	2181.06	-0.0407533	0.175866	-0.231729	0.816749	0.919902
1176	ENSG00000072080.11	SPP2	chr2	234050679	234077134	+	protein_coding	0	0	0	0	0
1177	ENSG00000072110.16	ACTN1	chr14	68874128	68979440	-	protein_coding	7485.92	7085.46	5633.17	5706.48	6477.76	0.361874	0.13066	2.76958	0.00561284	0.0319844
1178	ENSG00000072121.17	ZFYVE26	chr14	67727374	67816590	-	protein_coding	1295.79	1681.49	1522.19	1380.3	1469.94	0.0353694	0.186933	0.18921	0.849929	0.935796
1179	ENSG00000072133.11	RPS6KA6	chrX	84058346	84188199	-	protein_coding	0	0	0	0	0
1180	ENSG00000072134.16	EPN2	chr17	19215615	19336715	+	protein_coding	1532.26	1583.86	1279.57	1360.32	1439.01	0.239403	0.148122	1.61626	0.106039	0.278766
1181	ENSG00000072135.13	PTPN18	chr2	130356045	130375405	+	protein_coding	2917.06	2525.68	3510.73	3659.34	3153.2	-0.39709	0.150121	-2.64513	0.00816596	0.0428757
1182	ENSG00000072163.20	LIMS2	chr2	127638381	127681786	-	protein_coding	1.74517	0	0	3.32869	1.26847	-0.86461	3.07869	-0.280837	0.778836
1183	ENSG00000072182.14	ASIC4	chr2	219514170	219538772	+	protein_coding	1908.35	1559.74	2432.44	2585.28	2121.45	-0.531894	0.166627	-3.19212	0.00141234	0.0107344
1184	ENSG00000072195.15	SPEG	chr2	219434843	219493629	+	protein_coding	1328.95	894.728	922.837	961.991	1027.13	0.240142	0.221473	1.0843	0.278233	0.513885
1185	ENSG00000072201.14	LNX1	chr4	53459301	53701405	-	protein_coding	225.127	236.603	235.427	254.09	237.812	-0.0842049	0.227106	-0.370773	0.710807	0.858298
1186	ENSG00000072210.19	ALDH3A2	chr17	19648136	19685760	+	protein_coding	7.85328	13.7827	15.2758	18.8626	13.9436	-0.670245	0.807737	-0.829781	0.406663	0.641661
1187	ENSG00000072274.13	TFRC	chr3	196027183	196082096	-	protein_coding	20050.3	25110.9	19300.5	18269	20682.7	0.265429	0.162091	1.63753	0.10152	0.270885
1188	ENSG00000072310.18	SREBF1	chr17	17810399	17837002	-	protein_coding	8687.48	5454.51	5565.78	5716.47	6356.06	0.326213	0.22349	1.45963	0.144392	0.340868
1189	ENSG00000072315.4	TRPC5	chrX	111768011	112082776	-	protein_coding	0	0	0	0	0
1190	ENSG00000072364.13	AFF4	chr5	132875395	132963634	-	protein_coding	3166.62	4897.46	3223.19	2757.26	3511.13	0.430656	0.225319	1.91132	0.055964	0.17822
1191	ENSG00000072401.15	UBE2D1	chr10	58334979	58370751	+	protein_coding	575.035	716.701	501.405	543.686	584.207	0.304495	0.198601	1.5332	0.125227	0.309726
1192	ENSG00000072415.10	PALS1	chr14	67240713	67336061	+	protein_coding	709.413	849.934	881.503	854.364	823.803	-0.156404	0.177852	-0.879408	0.37918	0.615999
1193	ENSG00000072422.17	RHOBTB1	chr10	60869438	61001440	-	protein_coding	1773.97	2030.65	1110.64	1120.66	1508.98	0.769315	0.157063	4.89813	9.67527e-07	2.22687e-05
1194	ENSG00000072501.19	SMC1A	chrX	53374149	53422728	-	protein_coding	13733.6	16941.2	16697.3	16471.5	15960.9	-0.112888	0.15725	-0.71789	0.472825	0.697351
1195	ENSG00000072506.14	HSD17B10	chrX	53431258	53434370	-	protein_coding	2267.85	1991.6	3340.9	3622.72	2805.77	-0.708467	0.151868	-4.66501	3.08605e-06	6.17247e-05
1196	ENSG00000072518.22	MARK2	chr11	63838928	63911020	+	protein_coding	3304.49	2917.34	2779.29	2655.18	2914.08	0.195456	0.147623	1.32402	0.185497	0.401457
1197	ENSG00000072571.20	HMMR	chr5	163460203	163491941	+	protein_coding	4464.16	4640.18	5515.46	5142.83	4940.65	-0.22756	0.134962	-1.68611	0.0917752	0.252161
1198	ENSG00000072609.18	CHFR	chr12	132822187	132956304	-	protein_coding	3054.05	2656.62	2833.21	2903.73	2861.9	-0.00610691	0.149391	-0.0408788	0.967393	0.987075
1199	ENSG00000072657.10	TRHDE	chr12	72087266	72670758	+	protein_coding	0	0	0	0	0
1200	ENSG00000072682.20	P4HA2	chr5	132190147	132295315	-	protein_coding	1774.84	1788.31	913.851	1060.74	1384.44	0.852475	0.160239	5.32002	1.03754e-07	3.03297e-06
1201	ENSG00000072694.22	FCGR2B	chr1	161663143	161678654	+	protein_coding	41.0116	42.4967	10.7829	8.87651	25.7919	2.0796	0.627618	3.31348	0.000921421	0.00766029
1202	ENSG00000072736.19	NFATC3	chr16	68084751	68229259	+	protein_coding	4813.19	5793.33	3461.31	3531.74	4399.89	0.600696	0.155883	3.85351	0.000116436	0.00140026
1203	ENSG00000072756.17	TRNT1	chr3	3126933	3150879	+	protein_coding	1122.15	1351.85	1674.05	1584.46	1433.13	-0.398644	0.168296	-2.36871	0.0178503	0.0778324
1204	ENSG00000072778.20	ACADVL	chr17	7217125	7225266	+	protein_coding	21255.3	19952.8	14988.2	15927.8	18031	0.414646	0.131622	3.15029	0.00163109	0.0119636
1205	ENSG00000072786.13	STK10	chr5	172042079	172188224	-	protein_coding	850.772	810.883	1220.27	1273.78	1038.92	-0.585149	0.155295	-3.76797	0.00016458	0.00185897
1206	ENSG00000072803.18	FBXW11	chr5	171861549	172006873	-	protein_coding	2718.11	3163.13	2080.2	2090.42	2512.97	0.495415	0.152874	3.24067	0.00119248	0.00940614
1207	ENSG00000072818.12	ACAP1	chr17	7336529	7351477	+	protein_coding	484.286	372.133	195.889	225.241	319.387	1.02811	0.239315	4.29606	1.73861e-05	0.000274533
1208	ENSG00000072832.15	CRMP1	chr4	5748084	5893086	-	protein_coding	0	0	0	1.10956	0.277391	-1.54978	4.97986	-0.31121	0.755641
1209	ENSG00000072840.13	EVC	chr4	5711201	5814305	+	protein_coding	78.5328	73.5078	47.6245	48.8208	62.1215	0.65844	0.388844	1.69333	0.0903935	0.249723
1210	ENSG00000072849.11	DERL2	chr17	5471254	5486811	-	protein_coding	1112.55	1135.92	1384.71	1391.39	1256.14	-0.304261	0.147799	-2.05861	0.0395319	0.139417
1211	ENSG00000072858.11	SIDT1	chr3	113532555	113629575	+	protein_coding	0.872587	1.14856	0	0	0.505287	2.45667	4.24767	0.578356	0.563024
1212	ENSG00000072864.16	NDE1	chr16	15643267	15734691	+	protein_coding	1767.86	1839.99	1433.23	1361.43	1600.63	0.367977	0.145762	2.52451	0.0115859	0.0565602
1213	ENSG00000072952.20	IRAG1	chr11	10573091	10693988	-	protein_coding	235.599	257.277	151.859	120.942	191.419	0.848588	0.261708	3.2425	0.00118486	0.00936058
1214	ENSG00000072954.7	TMEM38A	chr19	16661139	16690023	+	protein_coding	66.3166	102.222	32.3487	28.8486	57.4339	1.45309	0.450315	3.22684	0.00125166	0.00976046
1215	ENSG00000072958.9	AP1M1	chr19	16197854	16245906	+	protein_coding	2836.78	2264.96	2129.62	2204.7	2359.02	0.235902	0.169772	1.38952	0.164674	0.372696
1216	ENSG00000073008.15	PVR	chr19	44643798	44666162	+	protein_coding	2917.06	2672.7	2315.63	2315.66	2555.26	0.271696	0.141658	1.91797	0.0551154	0.176404
1217	ENSG00000073050.12	XRCC1	chr19	43543311	43580473	-	protein_coding	1975.54	1760.74	1967.88	1933.97	1909.53	-0.0620504	0.149559	-0.414889	0.678223	0.837605
1218	ENSG00000073060.17	SCARB1	chr12	124776856	124882668	-	protein_coding	2666.63	2273	3654.51	3809.13	3100.82	-0.594837	0.153299	-3.88023	0.000104358	0.00126839
1219	ENSG00000073067.14	CYP2W1	chr7	983181	989640	+	protein_coding	0	0	0.898576	0	0.224644	-1.39591	4.98985	-0.27975	0.779669
1220	ENSG00000073111.14	MCM2	chr3	127598410	127622436	+	protein_coding	8114.19	6925.81	8323.51	8386.08	7937.4	-0.151664	0.146995	-1.03176	0.302184	0.539307
1221	ENSG00000073146.16	MOV10L1	chr22	50089879	50161690	+	protein_coding	16.5792	8.03991	7.1886	11.0956	10.7258	0.451167	0.932595	0.483776	0.628545	0.806418
1222	ENSG00000073150.14	PANX2	chr22	50170731	50180295	+	protein_coding	457.236	137.827	115.018	117.614	206.924	1.35858	0.470208	2.88932	0.00386077	0.0236981
1223	ENSG00000073169.15	SELENOO	chr22	50201011	50217616	+	protein_coding	820.232	392.807	559.813	575.863	587.179	0.0975656	0.315672	0.309073	0.757266	0.887518
1224	ENSG00000073282.14	TP63	chr3	189631389	189897276	+	protein_coding	12.2162	14.9313	1.79715	4.43825	8.34572	2.1487	1.11054	1.93481	0.0530132
1225	ENSG00000073331.18	ALPK1	chr4	112285509	112442621	+	protein_coding	282.718	304.368	275.863	213.036	268.996	0.260285	0.24037	1.08285	0.278874	0.514292
1226	ENSG00000073350.14	LLGL2	chr17	75525080	75575209	+	protein_coding	748.68	453.681	560.711	606.931	592.501	0.0450898	0.25978	0.173569	0.862204	0.940828
1227	ENSG00000073417.15	PDE8A	chr15	84980440	85139145	+	protein_coding	1561.06	1644.74	1724.37	1623.29	1638.36	-0.0630479	0.146822	-0.429417	0.66762	0.830808
1228	ENSG00000073464.13	CLCN4	chrX	10156975	10237660	+	protein_coding	289.699	343.419	310.009	310.678	313.451	0.0262504	0.216193	0.121421	0.903358	0.960972
1229	ENSG00000073536.18	NLE1	chr17	35128730	35142304	-	protein_coding	1403.12	1369.08	1776.48	1839.66	1597.09	-0.383093	0.143987	-2.6606	0.00780008	0.0414124
1230	ENSG00000073578.18	SDHA	chr5	218303	257082	+	protein_coding	371.722	368.687	561.61	590.288	473.077	-0.637064	0.18324	-3.47666	0.000507707	0.00470046
1231	ENSG00000073584.20	SMARCE1	chr17	40624962	40648654	-	protein_coding	152.703	203.295	260.587	250.761	216.836	-0.527665	0.257993	-2.04527	0.0408287	0.142667
1232	ENSG00000073598.6	FNDC8	chr17	35121615	35130732	+	protein_coding	0	0	0.898576	0	0.224644	-1.39591	4.98985	-0.27975	0.779669
1233	ENSG00000073605.19	GSDMB	chr17	39904595	39919854	-	protein_coding	547.985	470.909	575.987	524.823	529.926	-0.110627	0.191462	-0.577801	0.563399	0.764779
1234	ENSG00000073614.13	KDM5A	chr12	280057	389320	-	protein_coding	2342.02	3071.25	2172.76	2222.46	2452.12	0.299979	0.179919	1.6673	0.0954554	0.259098
1235	ENSG00000073670.14	ADAM11	chr17	44758988	44781846	+	protein_coding	28.7954	33.3082	22.4644	29.9582	28.6315	0.246734	0.563038	0.43822	0.661227	0.826884
1236	ENSG00000073711.11	PPP2R3A	chr3	135965728	136147894	+	protein_coding	189.351	210.186	274.964	245.213	229.929	-0.383859	0.235735	-1.62835	0.103451	0.27428
1237	ENSG00000073712.15	FERMT2	chr14	52857268	52952435	-	protein_coding	1775.71	1976.67	585.871	554.782	1223.26	1.71691	0.160797	10.6775	1.29736e-26	3.41324e-24
1238	ENSG00000073734.10	ABCB11	chr2	168915498	169031324	-	protein_coding	35.7761	57.428	24.2615	34.3965	37.9655	0.666709	0.533697	1.24923	0.211582	0.433741
1239	ENSG00000073737.17	DHRS9	chr2	169064789	169096167	+	protein_coding	17.4517	12.6342	7.1886	6.65738	10.983	1.1237	0.895835	1.25437	0.209709	0.431884
1240	ENSG00000073754.6	CD5L	chr1	157830911	157898256	-	protein_coding	0	0	0.898576	0	0.224644	-1.39591	4.98985	-0.27975	0.779669
1241	ENSG00000073756.13	PTGS2	chr1	186671791	186680922	-	protein_coding	4.36294	4.59424	2.69573	0	2.91322	1.67701	1.88547	0.889439	0.373767
1242	ENSG00000073792.16	IGF2BP2	chr3	185643130	185825042	-	protein_coding	2243.42	2236.24	2934.75	2888.19	2575.65	-0.378389	0.135472	-2.7931	0.0052205	0.0301913
1243	ENSG00000073803.14	MAP3K13	chr3	185282941	185489094	+	protein_coding	32.2857	22.9712	5.39145	21.0817	20.4325	1.08708	0.800011	1.35883	0.174201	0.385328
1244	ENSG00000073849.16	ST6GAL1	chr3	186930325	187078553	+	protein_coding	8372.47	9434.26	5060.78	5068.48	6984	0.813754	0.139818	5.82008	5.88187e-09	2.25529e-07
1245	ENSG00000073861.3	TBX21	chr17	47733236	47746122	+	protein_coding	0	0	0.898576	0	0.224644	-1.39591	4.98985	-0.27975	0.779669
1246	ENSG00000073905.8	VDAC1P1	chrX	80929500	80930347	+	processed_pseudogene	22.6873	20.6741	35.0444	32.1773	27.6458	-0.63122	0.564506	-1.11818	0.26349	0.497673
1247	ENSG00000073910.23	FRY	chr13	31846713	32299125	+	protein_coding	5.23552	3.44568	8.98576	5.54782	5.80369	-0.738458	1.20804	-0.611288	0.541009
1248	ENSG00000073921.18	PICALM	chr11	85957175	86069882	-	protein_coding	10185.7	11237.5	10620.3	10287.9	10582.8	0.0349803	0.135344	0.258454	0.796057	0.909923
1249	ENSG00000073969.18	NSF	chr17	46590669	46757464	+	protein_coding	1609.05	1674.6	1319.11	1379.19	1495.49	0.283257	0.146479	1.93377	0.0531414	0.171693
1250	ENSG00000074047.22	GLI2	chr2	120735623	120992653	+	protein_coding	0	0	0	0	0
1251	ENSG00000074054.20	CLASP1	chr2	121337776	121649476	-	protein_coding	3942.35	4791.79	4815.47	4433.81	4495.85	-0.0831391	0.161377	-0.515186	0.606423	0.791842
1252	ENSG00000074071.15	MRPS34	chr16	1771890	1773150	-	protein_coding	4045.31	2075.45	2746.05	2894.85	2940.41	0.118391	0.277262	0.427001	0.669379	0.831605
1253	ENSG00000074181.9	NOTCH3	chr19	15159038	15200995	-	protein_coding	61.9537	49.388	57.5088	53.259	55.5274	0.0110305	0.415116	0.0265721	0.978801	0.99203
1254	ENSG00000074201.9	CLNS1A	chr11	77514936	77637794	-	protein_coding	6849.81	6081.62	8731.46	9036.28	7674.79	-0.458154	0.140067	-3.27096	0.00107182	0.00864989
1255	ENSG00000074211.14	PPP2R2C	chr4	6320578	6563600	-	protein_coding	3.49035	0	0.898576	1.10956	1.37462	0.837374	2.63078	0.318299	0.750259
1256	ENSG00000074219.14	TEAD2	chr19	49340595	49362457	-	protein_coding	1383.05	1362.19	1336.18	1260.46	1335.47	0.0800668	0.148735	0.538319	0.590357	0.781889
1257	ENSG00000074266.22	EED	chr11	86244753	86278813	+	protein_coding	1296.66	1261.12	1162.76	1169.48	1222.5	0.133419	0.148617	0.897737	0.369326	0.606127
1258	ENSG00000074276.11	CDHR2	chr5	176542511	176595974	+	protein_coding	6.9807	5.7428	11.6815	7.76694	8.04298	-0.613029	1.02602	-0.597483	0.550185
1259	ENSG00000074317.11	SNCB	chr5	176620082	176630556	-	protein_coding	1.74517	0	0	0	0.436294	2.26822	4.90714	0.462228	0.643918
1260	ENSG00000074319.13	TSG101	chr11	18468336	18526951	-	protein_coding	4253.86	4107.25	3339.11	3535.07	3808.82	0.282746	0.135188	2.09151	0.0364823	0.131538
1261	ENSG00000074356.17	NCBP3	chr17	3802158	3846246	-	protein_coding	3099.43	3439.93	3739.87	3644.92	3481.04	-0.17579	0.141575	-1.24167	0.214358	0.437387
1262	ENSG00000074370.18	ATP2A3	chr17	3923870	3964464	-	protein_coding	61157.9	43417.8	17375.8	17524.4	34869	1.58328	0.189638	8.34897	6.88626e-17	7.95689e-15
1263	ENSG00000074410.14	CA12	chr15	63321378	63381846	-	protein_coding	52.3552	52.8337	38.6388	36.6156	45.1108	0.481862	0.447196	1.07752	0.281249	0.516756
1264	ENSG00000074416.16	MGLL	chr3	127689062	128052190	-	protein_coding	4.36294	1.14856	2.69573	3.32869	2.88398	-0.0951626	1.69469	-0.0561533	0.95522
1265	ENSG00000074527.13	NTN4	chr12	95657807	95791189	-	protein_coding	0	0	0	0	0
1266	ENSG00000074582.15	BCS1L	chr2	218658764	218663443	+	protein_coding	1230.35	1162.34	2250.93	2407.75	1762.84	-0.960629	0.147249	-6.52384	6.85284e-11	3.81728e-09
1267	ENSG00000074590.14	NUAK1	chr12	106063345	106138954	-	protein_coding	0	3.44568	0	0	0.861419	3.21397	4.13928	0.776456	0.43748
1268	ENSG00000074603.19	DPP8	chr15	65442463	65517704	-	protein_coding	2081.12	2755.39	2151.19	2010.53	2249.56	0.215935	0.184658	1.16938	0.242251	0.472493
1269	ENSG00000074621.14	SLC24A1	chr15	65611366	65660995	+	protein_coding	1305.39	1427.66	885.097	866.569	1121.18	0.641066	0.156415	4.09849	4.15845e-05	0.00058052
1270	ENSG00000074657.14	ZNF532	chr18	58862600	58986480	+	protein_coding	0	0	0.898576	0	0.224644	-1.39591	4.98985	-0.27975	0.779669
1271	ENSG00000074660.17	SCARF1	chr17	1633858	1645744	-	protein_coding	428.44	245.792	212.064	244.104	282.6	0.568343	0.304787	1.86472	0.0622201	0.192271
1272	ENSG00000074695.6	LMAN1	chr18	59327823	59359265	-	protein_coding	10188.3	12328.6	9492.55	9476.78	10371.6	0.247193	0.153486	1.61053	0.107283	0.280632
1273	ENSG00000074696.13	HACD3	chr15	65530418	65578349	+	protein_coding	5222.43	5339.65	5583.75	5706.48	5463.08	-0.0961961	0.12945	-0.743113	0.457413	0.685739
1274	ENSG00000074706.14	IPCEF1	chr6	154154496	154356803	-	protein_coding	0.872587	0	0	0	0.218147	1.39115	4.98758	0.278922	0.780304
1275	ENSG00000074755.15	ZZEF1	chr17	4004445	4143030	-	protein_coding	3565.39	4471.34	3313.05	3272.1	3655.47	0.286949	0.166162	1.72692	0.0841812	0.238223
1276	ENSG00000074771.4	NOX3	chr6	155395368	155455839	-	protein_coding	0	0	0	0	0
1277	ENSG00000074800.16	ENO1	chr1	8861000	8879190	-	protein_coding	48103.1	47471.1	61085.2	64998.2	55414.4	-0.399672	0.127022	-3.14647	0.00165252	0.012082
1278	ENSG00000074803.21	SLC12A1	chr15	48178438	48304078	+	protein_coding	0	0	0	0	0
1279	ENSG00000074842.8	MYDGF	chr19	4641374	4670362	-	protein_coding	4629.95	3931.52	2925.76	2803.87	3572.77	0.579654	0.153399	3.77874	0.000157625	0.00179464
1280	ENSG00000074855.11	ANO8	chr19	17323223	17334855	-	protein_coding	784.456	496.178	441.201	401.662	530.874	0.605219	0.254849	2.37481	0.017558	0.0769281
1281	ENSG00000074935.14	TUBE1	chr6	112070663	112087529	-	protein_coding	958.101	1068.16	1550.04	1446.87	1255.79	-0.565821	0.158752	-3.56419	0.000364983	0.00356661
1282	ENSG00000074964.17	ARHGEF10L	chr1	17539698	17697874	+	protein_coding	0.872587	1.14856	5.39145	7.76694	3.79489	-2.71351	1.67743	-1.61766	0.105735
1283	ENSG00000074966.11	TXK	chr4	48066393	48134250	-	protein_coding	240.834	327.339	358.532	308.459	308.791	-0.236145	0.246652	-0.957402	0.338364	0.576564
1284	ENSG00000075035.10	WSCD2	chr12	108129288	108250537	+	protein_coding	3.49035	5.7428	1.79715	0	2.75757	2.28553	1.9796	1.15454	0.248278
1285	ENSG00000075043.20	KCNQ2	chr20	63400208	63472677	-	protein_coding	0	0	0	0	0
1286	ENSG00000075073.16	TACR2	chr10	69403903	69416918	-	protein_coding	1.74517	0	0	0	0.436294	2.26822	4.90714	0.462228	0.643918
1287	ENSG00000075089.10	ACTR6	chr12	100199122	100241865	+	protein_coding	1041.87	1091.13	1154.67	1146.18	1108.46	-0.109714	0.151953	-0.722024	0.47028	0.695697
1288	ENSG00000075131.10	TIPIN	chr15	66336191	66386746	-	protein_coding	787.946	737.375	1196.9	1146.18	967.101	-0.618829	0.158553	-3.90297	9.50197e-05	0.00117154
1289	ENSG00000075142.14	SRI	chr7	88205115	88226993	-	protein_coding	2250.4	1980.12	2248.24	2443.26	2230.5	-0.14845	0.154059	-0.963591	0.335251	0.573657
1290	ENSG00000075151.24	EIF4G3	chr1	20806292	21177285	-	protein_coding	4767.82	5603.82	4700.45	4465.99	4884.52	0.177851	0.15142	1.17455	0.240173	0.470489
1291	ENSG00000075188.9	NUP37	chr12	102073103	102120120	-	protein_coding	1684.09	1715.95	2494.45	2539.79	2108.57	-0.566279	0.138595	-4.08587	4.39128e-05	0.000609045
1292	ENSG00000075213.11	SEMA3A	chr7	83955777	84492724	-	protein_coding	72.4247	62.0222	30.5516	49.9303	53.7322	0.751545	0.454194	1.65468	0.0979899	0.264102
1293	ENSG00000075218.19	GTSE1	chr22	46296870	46330810	+	protein_coding	1444.13	1305.91	1595.87	1568.92	1478.71	-0.202075	0.151476	-1.33403	0.182193	0.396094
1294	ENSG00000075223.14	SEMA3C	chr7	80742538	80922359	-	protein_coding	1.74517	2.29712	0	3.32869	1.84275	0.311081	2.30723	0.134829	0.892747
1295	ENSG00000075234.17	TTC38	chr22	46267961	46294008	+	protein_coding	761.769	679.947	664.946	695.696	700.589	0.0849394	0.17309	0.490725	0.623621	0.80269
1296	ENSG00000075239.14	ACAT1	chr11	108116695	108147603	+	protein_coding	3720.71	3500.81	5097.62	5204.96	4381.03	-0.512402	0.13387	-3.82761	0.000129394	0.001525
1297	ENSG00000075240.17	GRAMD4	chr22	46576012	46679790	+	protein_coding	1788.8	1330.03	1375.72	1404.71	1474.82	0.166834	0.191374	0.871767	0.383336	0.619141
1298	ENSG00000075275.18	CELSR1	chr22	46360834	46537620	-	protein_coding	2.61776	1.14856	0.898576	1.10956	1.44361	0.930614	2.29905	0.404783	0.685637
1299	ENSG00000075290.8	WNT8B	chr10	100463009	100483744	+	protein_coding	1.74517	1.14856	0.898576	1.10956	1.22547	0.542899	2.4273	0.223664	0.823019
1300	ENSG00000075292.19	ZNF638	chr2	71276561	71435069	+	protein_coding	8029.55	8838.16	8435.83	7894.54	8299.52	0.0465165	0.138475	0.33592	0.736931	0.874975
1301	ENSG00000075303.13	SLC25A40	chr7	87833568	87876360	-	protein_coding	1489.51	1905.46	1075.59	1026.35	1374.23	0.690553	0.182272	3.78859	0.000151502	0.00173532
1302	ENSG00000075336.12	TIMM21	chr18	74148523	74160531	+	protein_coding	1020.05	856.825	1603.06	1535.64	1253.89	-0.740643	0.167617	-4.41866	9.93145e-06	0.000167185
1303	ENSG00000075340.23	ADD2	chr2	70607618	70768225	-	protein_coding	1301.9	1227.81	2381.23	2340.07	1812.75	-0.899812	0.143646	-6.2641	3.74979e-10	1.84268e-08
1304	ENSG00000075388.4	FGF4	chr11	69771022	69775341	-	protein_coding	0	0	0	0	0
1305	ENSG00000075391.17	RASAL2	chr1	178094104	178484147	+	protein_coding	16.5792	24.1197	53.016	33.2869	31.7504	-1.10032	0.579252	-1.89956	0.0574912	0.181629
1306	ENSG00000075399.14	VPS9D1	chr16	89707134	89720898	-	protein_coding	1334.19	987.761	431.316	451.592	801.214	1.39665	0.207226	6.73974	1.58673e-11	9.79592e-10
1307	ENSG00000075407.19	ZNF37A	chr10	38094334	38150293	+	protein_coding	955.483	1239.3	1742.34	1512.33	1362.36	-0.570129	0.191995	-2.9695	0.00298283	0.0193658
1308	ENSG00000075413.19	MARK3	chr14	103385377	103503831	+	protein_coding	3166.62	3228.6	4075.94	3983.33	3613.62	-0.333779	0.132467	-2.5197	0.0117454	0.057143
1309	ENSG00000075415.15	SLC25A3	chr12	98593591	98606379	+	protein_coding	18441.3	17090.6	18466.6	19521.7	18380	-0.0963665	0.132615	-0.726664	0.467432	0.693281
1310	ENSG00000075420.13	FNDC3B	chr3	172039578	172401669	+	protein_coding	2513.92	3607.62	1647.99	1562.27	2332.95	0.930497	0.203846	4.56471	5.00182e-06	9.27724e-05
1311	ENSG00000075426.12	FOSL2	chr2	28392448	28417317	+	protein_coding	307.151	289.437	138.381	125.381	215.087	1.17638	0.240699	4.88734	1.0221e-06	2.33363e-05
1312	ENSG00000075429.9	CACNG5	chr17	66835117	66894751	+	protein_coding	0.872587	0	0	0	0.218147	1.39115	4.98758	0.278922	0.780304
1313	ENSG00000075461.6	CACNG4	chr17	66964707	67033398	+	protein_coding	0	0	0	0	0
1314	ENSG00000075539.15	FRYL	chr4	48497357	48780322	-	protein_coding	2882.16	4371.42	2297.66	2151.44	2925.67	0.704573	0.216096	3.26046	0.00111233	0.00891795
1315	ENSG00000075568.17	TMEM131	chr2	97756333	97995948	-	protein_coding	2615.14	3019.56	2843.09	2776.13	2813.48	0.00344358	0.150359	0.0229023	0.981728	0.992955
1316	ENSG00000075618.18	FSCN1	chr7	5592816	5606655	+	protein_coding	19857.5	9663.98	11672.5	11307.6	13125.4	0.361494	0.28498	1.26849	0.204624	0.425495
1317	ENSG00000075624.17	ACTB	chr7	5526409	5563902	-	protein_coding	140177	114060	124819	134394	128362	-0.0279487	0.158062	-0.176821	0.859649	0.939952
1318	ENSG00000075643.6	MOCOS	chr18	36187497	36272157	+	protein_coding	1945	2124.83	1872.63	1760.88	1925.83	0.16295	0.148123	1.1001	0.271288	0.505975
1319	ENSG00000075651.17	PLD1	chr3	171600404	171810950	-	protein_coding	2140.46	2401.64	2235.66	2144.79	2230.63	0.0516691	0.148555	0.34781	0.727983	0.869724
1320	ENSG00000075673.12	ATP12A	chr13	24680408	24712472	+	protein_coding	0	0	0	0	0
1321	ENSG00000075702.19	WDR62	chr19	36054649	36105108	+	protein_coding	2020.91	1567.78	2031.68	1926.2	1886.64	-0.140497	0.179174	-0.784136	0.43296	0.665952
1322	ENSG00000075711.21	DLG1	chr3	197042560	197299330	-	protein_coding	2474.66	2770.32	2288.67	2301.23	2458.72	0.192071	0.145907	1.3164	0.188041	0.404559
1323	ENSG00000075785.14	RAB7A	chr3	128693669	128825942	+	protein_coding	7832.34	7310.58	7585.78	7907.86	7659.14	-0.0328771	0.132845	-0.247483	0.804534	0.913552
1324	ENSG00000075790.12	BCAP29	chr7	107580246	107629170	+	protein_coding	57.5907	49.388	64.6974	44.3825	54.0147	-0.0306035	0.438055	-0.0698622	0.944303	0.977833
1325	ENSG00000075826.17	SEC31B	chr10	100486646	100519864	-	protein_coding	2908.33	3279.14	1690.22	1746.45	2406.04	0.848103	0.148518	5.71044	1.12684e-08	4.074e-07
1326	ENSG00000075856.12	SART3	chr12	108522214	108561400	-	protein_coding	5146.52	5492.41	5409.43	5432.42	5370.19	-0.0273947	0.132597	-0.206601	0.836321	0.928247
1327	ENSG00000075884.14	ARHGAP15	chr2	143091362	143768352	+	protein_coding	895.274	874.054	592.161	645.766	751.814	0.516261	0.166983	3.09171	0.0019901	0.0140806
1328	ENSG00000075886.11	TUBA3D	chr2	131476119	131482934	+	protein_coding	0.872587	0	0	0	0.218147	1.39115	4.98758	0.278922	0.780304
1329	ENSG00000075891.23	PAX2	chr10	100735396	100829944	+	protein_coding	0	0	0	0	0
1330	ENSG00000075914.13	EXOSC7	chr3	44975241	45036066	+	protein_coding	1223.37	1215.18	1550.94	1697.63	1421.78	-0.413347	0.150946	-2.73838	0.00617435	0.0344382
1331	ENSG00000075945.13	KIFAP3	chr1	169921326	170085208	-	protein_coding	3726.82	3794.84	3602.39	3730.35	3713.6	0.0367271	0.132761	0.27664	0.782056	0.901088
1332	ENSG00000075975.17	MKRN2	chr3	12557057	12586208	+	protein_coding	2120.39	2360.29	2365.05	2336.74	2295.62	-0.069998	0.145802	-0.48009	0.631164	0.808539
1333	ENSG00000076003.5	MCM6	chr2	135839626	135876443	-	protein_coding	7845.43	8211.05	10085.6	9987.18	9032.32	-0.322166	0.128232	-2.51238	0.0119922	0.0578989
1334	ENSG00000076043.11	REXO2	chr11	114439435	114450279	+	protein_coding	2413.58	2034.1	2567.23	2579.73	2398.66	-0.210015	0.156924	-1.33833	0.18079	0.394386
1335	ENSG00000076053.12	RBM7	chr11	114400030	114414203	+	protein_coding	944.139	1009.58	779.065	819.967	888.189	0.288861	0.161189	1.79207	0.0731224	0.215375
1336	ENSG00000076067.13	RBMS2	chr12	56521820	56596193	+	protein_coding	833.321	986.612	483.434	479.331	695.674	0.917354	0.182125	5.03694	4.73043e-07	1.18268e-05
1337	ENSG00000076108.12	BAZ2A	chr12	56595596	56636816	-	protein_coding	10479.8	13555.3	9067.53	8989.68	10523.1	0.412407	0.169514	2.43287	0.0149797	0.0684064
1338	ENSG00000076201.16	PTPN23	chr3	47381011	47413435	+	protein_coding	3619.49	2819.71	2991.36	2899.29	3082.46	0.128937	0.172461	0.747631	0.454683	0.683835
1339	ENSG00000076242.16	MLH1	chr3	36993350	37050846	+	protein_coding	4090.69	4154.34	4349.11	4362.8	4239.23	-0.0795035	0.130497	-0.609235	0.542369	0.748732
1340	ENSG00000076248.11	UNG	chr12	109097597	109110992	+	protein_coding	1432.79	1295.57	1889.7	1908.45	1631.63	-0.476551	0.149681	-3.18377	0.0014537	0.0109707
1341	ENSG00000076258.10	FMO4	chr1	171314183	171342084	+	protein_coding	34.9035	34.4568	26.0587	16.6434	28.0156	0.69095	0.581316	1.1886	0.234598	0.46321
1342	ENSG00000076321.11	KLHL20	chr1	173714941	173786692	+	protein_coding	1183.23	1401.24	870.72	876.555	1082.94	0.563847	0.169384	3.32882	0.000872151	0.00733267
1343	ENSG00000076344.16	RGS11	chr16	268301	275980	-	protein_coding	0	0	0.898576	0	0.224644	-1.39591	4.98985	-0.27975	0.779669
1344	ENSG00000076351.13	SLC46A1	chr17	28394642	28407197	-	protein_coding	397.9	439.898	568.798	499.303	476.475	-0.352712	0.194101	-1.81716	0.0691934	0.20737
1345	ENSG00000076356.7	PLXNA2	chr1	208022242	208244384	-	protein_coding	86.3861	93.0333	36.8416	26.6295	60.7226	1.48993	0.418278	3.56206	0.000367961	0.00358755
1346	ENSG00000076382.17	SPAG5	chr17	28577565	28599025	-	protein_coding	3114.26	3225.15	4174.78	3953.37	3616.89	-0.358818	0.135407	-2.64993	0.00805078	0.0424142
1347	ENSG00000076513.17	ANKRD13A	chr12	109999186	110039763	+	protein_coding	3693.66	4179.61	3436.15	3478.48	3696.98	0.187023	0.144088	1.29798	0.194295	0.412648
1348	ENSG00000076554.16	TPD52	chr8	80034745	80231232	-	protein_coding	20.9421	24.1197	29.653	23.3008	24.5039	-0.240386	0.601284	-0.399788	0.689313	0.84465
1349	ENSG00000076555.16	ACACB	chr12	109116587	109268226	+	protein_coding	77.6603	97.6275	89.8576	78.779	85.9811	0.0493525	0.349313	0.141284	0.887645	0.952926
1350	ENSG00000076604.16	TRAF4	chr17	28744011	28750956	+	protein_coding	2635.21	2611.82	2539.37	2645.2	2607.9	0.0174491	0.136509	0.127824	0.898289	0.958186
1351	ENSG00000076641.4	PAG1	chr8	80967810	81112068	-	protein_coding	11.3436	11.4856	0.898576	4.43825	7.04151	2.14111	1.24108	1.7252	0.0844908
1352	ENSG00000076650.7	GPATCH1	chr19	33080899	33130542	+	protein_coding	575.035	546.714	735.035	672.395	632.295	-0.327375	0.174433	-1.87679	0.0605464	0.188221
1353	ENSG00000076662.10	ICAM3	chr19	10333776	10339661	-	protein_coding	201.568	166.541	221.05	257.419	211.644	-0.373434	0.253415	-1.4736	0.140588	0.334941
1354	ENSG00000076685.19	NT5C2	chr10	103087185	103277605	-	protein_coding	3368.19	3647.82	3321.14	2983.62	3330.19	0.153742	0.146583	1.04884	0.294252	0.530857
1355	ENSG00000076706.17	MCAM	chr11	119308529	119321521	-	protein_coding	248.687	244.643	199.484	244.104	234.23	0.156065	0.239592	0.651379	0.514802	0.727813
1356	ENSG00000076716.9	GPC4	chrX	133300103	133415489	-	protein_coding	0.872587	0	0	1.10956	0.495538	-0.150579	4.39397	-0.0342696	0.972662
1357	ENSG00000076770.15	MBNL3	chrX	132369317	132489968	-	protein_coding	280.973	362.945	210.267	193.064	261.812	0.670998	0.244736	2.74172	0.00611183	0.0341675
1358	ENSG00000076826.10	CAMSAP3	chr19	7595863	7618304	+	protein_coding	41.0116	22.9712	23.363	35.506	30.7129	0.136757	0.594272	0.230126	0.817994	0.92009
1359	ENSG00000076864.21	RAP1GAP	chr1	21596221	21669357	-	protein_coding	1556.7	1308.21	2007.42	2037.16	1727.37	-0.496503	0.161444	-3.07539	0.00210228	0.0146739
1360	ENSG00000076924.12	XAB2	chr19	7619525	7629545	-	protein_coding	3294.02	2059.37	2437.84	2373.36	2541.14	0.154704	0.2289	0.675858	0.499131	0.715894
1361	ENSG00000076928.18	ARHGEF1	chr19	41883173	41930150	+	protein_coding	6923.11	4781.45	4215.22	4502.61	5105.6	0.425408	0.201433	2.11191	0.0346941	0.126531
1362	ENSG00000076944.17	STXBP2	chr19	7636881	7647873	+	protein_coding	3366.44	2205.23	2280.58	2459.9	2578.04	0.23383	0.218633	1.06951	0.28484	0.520504
1363	ENSG00000076984.18	MAP2K7	chr19	7903843	7914478	+	protein_coding	2457.21	1612.58	1745.93	1730.92	1886.66	0.228035	0.21913	1.04064	0.298045	0.534935
1364	ENSG00000077009.14	NMRK2	chr19	3933069	3942416	+	protein_coding	0	1.14856	1.79715	0	0.736428	-0.751927	3.77963	-0.198942	0.842308
1365	ENSG00000077044.11	DGKD	chr2	233354494	233472104	+	protein_coding	2496.47	2610.67	2665.18	2588.61	2590.23	-0.0411248	0.137544	-0.298993	0.764945	0.892061
1366	ENSG00000077063.11	CTTNBP2	chr7	117710651	117874139	-	protein_coding	945.884	1185.31	325.284	276.281	683.191	1.82187	0.206171	8.83671	9.85777e-19	1.29675e-16
1367	ENSG00000077080.10	ACTL6B	chr7	100643097	100656448	-	protein_coding	0	0	0	0	0
1368	ENSG00000077092.20	RARB	chr3	24687887	25597932	+	protein_coding	0	0	0	0	0
1369	ENSG00000077097.16	TOP2B	chr3	25597984	25664907	-	protein_coding	11463.2	12591.7	12471.3	12361.6	12222	-0.0460276	0.133458	-0.344884	0.730181	0.870799
1370	ENSG00000077147.16	TM9SF3	chr10	96518110	96587452	-	protein_coding	8243.33	9894.84	8262.4	8688.99	8772.39	0.0974882	0.153605	0.634669	0.525644	0.735902
1371	ENSG00000077150.20	NFKB2	chr10	102394110	102402524	+	protein_coding	1080.26	853.379	1152.87	1112.89	1049.85	-0.227336	0.183181	-1.24104	0.214589	0.437702
1372	ENSG00000077152.11	UBE2T	chr1	202331657	202341980	-	protein_coding	2374.31	2306.31	2964.4	3086.8	2682.96	-0.370274	0.136899	-2.70472	0.00683625	0.0371723
1373	ENSG00000077157.22	PPP1R12B	chr1	202348699	202592706	+	protein_coding	972.062	1340.37	1311.92	1188.34	1203.17	-0.114349	0.203586	-0.561675	0.574338	0.772487
1374	ENSG00000077232.19	DNAJC10	chr2	182716255	182794464	+	protein_coding	6303.57	7147.48	4677.98	4731.18	5715.05	0.515407	0.141892	3.6324	0.000280801	0.00287372
1375	ENSG00000077235.18	GTF3C1	chr16	27459555	27549913	-	protein_coding	6686.63	6446.86	5419.31	5112.87	5916.42	0.318414	0.132507	2.403	0.0162614	0.0726815
1376	ENSG00000077238.14	IL4R	chr16	27313668	27364778	+	protein_coding	809.761	769.535	512.188	519.276	652.69	0.615209	0.169363	3.63248	0.000280706	0.00287372
1377	ENSG00000077254.14	USP33	chr1	77695987	77759852	-	protein_coding	3587.21	4077.38	3637.43	3394.15	3674.04	0.123901	0.148181	0.836145	0.403074	0.63838
1378	ENSG00000077264.16	PAK3	chrX	110944285	111227361	+	protein_coding	0	0	0	0	0
1379	ENSG00000077274.9	CAPN6	chrX	111245099	111270483	-	protein_coding	0	1.14856	0.898576	0	0.511784	0.176415	4.34832	0.0405709	0.967638
1380	ENSG00000077279.20	DCX	chrX	111293779	111412429	-	protein_coding	0	0	0	0	0
1381	ENSG00000077312.9	SNRPA	chr19	40750637	40765389	+	protein_coding	5376.88	4056.71	7265.88	7482.89	6045.59	-0.644306	0.177189	-3.63626	0.000276629	0.00284122
1382	ENSG00000077327.16	SPAG6	chr10	22345445	22454224	+	protein_coding	261.776	272.209	309.11	299.582	285.669	-0.189951	0.211708	-0.897232	0.369595	0.606394
1383	ENSG00000077348.10	EXOSC5	chr19	41386371	41397362	-	protein_coding	1136.98	900.47	1299.34	1315.94	1163.18	-0.35871	0.180078	-1.99197	0.0463747	0.156052
1384	ENSG00000077380.16	DYNC1I2	chr2	171687409	171750158	+	protein_coding	4486.84	4608.02	4268.23	4452.68	4453.94	0.0605911	0.132197	0.458341	0.646707	0.817273
1385	ENSG00000077420.16	APBB1IP	chr10	26438341	26567803	+	protein_coding	1.74517	0	1.79715	0	0.885581	-0.0330029	3.46271	-0.00953094	0.992396
1386	ENSG00000077454.17	LRCH4	chr7	100574011	100586129	-	protein_coding	832.448	524.892	460.071	459.359	569.192	0.564175	0.251144	2.24642	0.024677	0.0988987
1387	ENSG00000077458.13	FAM76B	chr11	95768953	95790409	-	protein_coding	1202.42	1400.09	1424.24	1321.49	1337.06	-0.0784924	0.164676	-0.476647	0.633613	0.809822
1388	ENSG00000077463.15	SIRT6	chr19	4174109	4182566	-	protein_coding	1140.47	594.954	691.903	670.176	774.376	0.351187	0.289234	1.2142	0.224673	0.451647
1389	ENSG00000077498.9	TYR	chr11	89177875	89295759	+	protein_coding	0	0	0	0	0
1390	ENSG00000077514.9	POLD3	chr11	74493851	74669117	+	protein_coding	1583.75	1648.18	1483.55	1550.06	1566.38	0.0913342	0.145516	0.627655	0.53023	0.739377
1391	ENSG00000077522.15	ACTN2	chr1	236664141	236764631	+	protein_coding	83.7684	65.4679	199.484	191.954	135.169	-1.38464	0.297826	-4.64916	3.33286e-06	6.58905e-05
1392	ENSG00000077549.19	CAPZB	chr1	19338775	19485539	-	protein_coding	7482.43	6957.97	5756.28	6191.36	6597.01	0.2736	0.136969	1.99752	0.0457682	0.154589
1393	ENSG00000077585.14	GPR137B	chr1	236142505	236221865	+	protein_coding	342.927	297.477	187.802	278.5	276.677	0.462636	0.268215	1.72487	0.0845504	0.238815
1394	ENSG00000077616.11	NAALAD2	chr11	90131515	90192894	+	protein_coding	3.49035	10.337	4.49288	7.76694	6.5218	0.16174	1.19527	0.135317	0.892362
1395	ENSG00000077684.16	JADE1	chr4	128809700	128875224	+	protein_coding	2140.46	2610.67	2313.83	2372.25	2359.3	0.0193058	0.163392	0.118156	0.905944	0.96215
1396	ENSG00000077713.19	SLC25A43	chrX	119399336	119454478	+	protein_coding	553.22	589.211	540.044	497.084	544.89	0.138031	0.180264	0.765717	0.443845	0.675224
1397	ENSG00000077721.16	UBE2A	chrX	119574536	119591083	+	protein_coding	4180.56	4047.52	2959.01	3025.78	3553.22	0.459415	0.133231	3.44825	0.000564235	0.00509989
1398	ENSG00000077782.22	FGFR1	chr8	38400215	38468834	-	protein_coding	2025.27	1920.39	896.778	912.061	1438.63	1.1256	0.147983	7.60628	2.82089e-14	2.52566e-12
1399	ENSG00000077800.13	FKBP6	chr7	73328161	73358637	+	protein_coding	1.74517	1.14856	0	0	0.723433	2.98255	3.68161	0.810121	0.417871
1400	ENSG00000077935.17	SMC1B	chr22	45344063	45413619	-	protein_coding	1.74517	0	0	1.10956	0.713684	0.748422	3.81757	0.196046	0.844574
1401	ENSG00000077942.19	FBLN1	chr22	45502238	45601135	+	protein_coding	0	0	0	0	0
1402	ENSG00000077943.8	ITGA8	chr10	15513954	15719922	-	protein_coding	0.872587	0	0.898576	1.10956	0.720181	-1.04845	3.32361	-0.315455	0.752417
1403	ENSG00000077984.6	CST7	chr20	24949269	24959928	+	protein_coding	16.5792	6.89135	0	0	5.86763	6.00614	1.91903	3.12978	0.00174936
1404	ENSG00000078018.21	MAP2	chr2	209424047	209734118	+	protein_coding	2.61776	4.59424	0	1.10956	2.08039	2.80203	2.34201	1.19642	0.231533
1405	ENSG00000078043.16	PIAS2	chr18	46803218	46920160	-	protein_coding	1424.06	1652.78	1717.18	1725.37	1629.85	-0.162816	0.157474	-1.03393	0.30117	0.538404
1406	ENSG00000078053.17	AMPH	chr7	38383704	38631420	-	protein_coding	0	1.14856	0	0	0.28714	1.5918	4.97498	0.319962	0.748997
1407	ENSG00000078061.14	ARAF	chrX	47561205	47571908	+	protein_coding	2821.07	2273	2253.63	2246.87	2398.64	0.179358	0.16689	1.07471	0.282505	0.517916
1408	ENSG00000078070.14	MCCC1	chr3	183015218	183116075	-	protein_coding	1102.95	985.464	1476.36	1530.09	1273.72	-0.524601	0.156732	-3.34711	0.000816584	0.00692679
1409	ENSG00000078081.8	LAMP3	chr3	183122215	183163839	-	protein_coding	381.321	377.876	334.27	315.116	352.146	0.224804	0.198791	1.13085	0.258117	0.491269
1410	ENSG00000078098.15	FAP	chr2	162170684	162245151	-	protein_coding	0	0	0	0	0
1411	ENSG00000078114.19	NEBL	chr10	20779973	21293011	-	protein_coding	184.116	228.563	190.498	163.106	191.571	0.217799	0.264648	0.822976	0.410522	0.644961
1412	ENSG00000078124.13	ACER3	chr11	76860859	77026797	+	protein_coding	1419.7	1741.22	1457.49	1366.98	1496.35	0.161216	0.172097	0.936773	0.348875	0.585832
1413	ENSG00000078140.14	UBE2K	chr4	39698109	39782792	+	protein_coding	6286.12	7566.71	7331.48	7060.15	7061.11	-0.0553174	0.154188	-0.358765	0.719771	0.864252
1414	ENSG00000078142.14	PIK3C3	chr18	41955234	42087830	+	protein_coding	3050.56	3381.36	3650.01	3525.08	3401.75	-0.158153	0.141986	-1.11386	0.265338	0.49962
1415	ENSG00000078177.14	N4BP2	chr4	40056850	40158252	+	protein_coding	2855.1	4390.94	2540.27	2323.43	3027.44	0.574519	0.220292	2.60799	0.00910754	0.0467151
1416	ENSG00000078237.7	TIGAR	chr12	4307763	4360028	+	protein_coding	7.85328	19.5255	8.08718	6.65738	10.5308	0.873537	0.963274	0.906841	0.364491	0.601888
1417	ENSG00000078246.17	TULP3	chr12	2877223	2941138	+	protein_coding	468.579	483.543	541.841	504.851	499.704	-0.137683	0.181609	-0.758125	0.448376	0.678917
1418	ENSG00000078269.15	SYNJ2	chr6	157981863	158099176	+	protein_coding	3701.51	4272.64	2645.41	2628.56	3312.03	0.596089	0.148809	4.00574	6.18245e-05	0.000817049
1419	ENSG00000078295.17	ADCY2	chr5	7396138	7830081	+	protein_coding	0.872587	0	0.898576	0	0.442791	-0.00827254	4.56214	-0.0018133	0.998553
1420	ENSG00000078304.19	PPP2R5C	chr14	101761798	101927989	+	protein_coding	4930.12	4946.84	4998.78	5051.84	4981.89	-0.0251336	0.129213	-0.194513	0.845774	0.933624
1421	ENSG00000078319.11	PMS2P1	chr7	100300024	100336307	-	transcribed_unprocessed_pseudogene	1978.15	1768.78	2348.88	2388.89	2121.18	-0.33788	0.147602	-2.28913	0.0220716	0.0911047
1422	ENSG00000078328.23	RBFOX1	chr16	5239802	7713340	+	protein_coding	0	0	0	0	0
1423	ENSG00000078369.18	GNB1	chr1	1785285	1891117	-	protein_coding	16998.9	16656.4	13983.6	13688.7	15331.9	0.28239	0.125421	2.25153	0.0243521	0.0977977
1424	ENSG00000078399.19	HOXA9	chr7	27162438	27175180	-	protein_coding	0	0	0	0	0
1425	ENSG00000078401.7	EDN1	chr6	12290361	12297194	+	protein_coding	0	0	0.898576	1.10956	0.502035	-2.44494	4.25702	-0.574332	0.565743
1426	ENSG00000078403.17	MLLT10	chr10	21524646	21743630	+	protein_coding	3095.94	3786.8	3503.55	3476.26	3465.64	-0.0206876	0.160539	-0.128863	0.897466	0.957892
1427	ENSG00000078487.18	ZCWPW1	chr7	100400826	100428992	-	protein_coding	184.988	174.581	161.744	165.325	171.659	0.138049	0.253523	0.544524	0.586081	0.779614
1428	ENSG00000078549.15	ADCYAP1R1	chr7	31052308	31111479	+	protein_coding	0.872587	0	0	0	0.218147	1.39115	4.98758	0.278922	0.780304
1429	ENSG00000078579.9	FGF20	chr8	16992181	17002345	-	protein_coding	0	0	0	0	0
1430	ENSG00000078589.13	P2RY10	chrX	78945332	78963727	+	protein_coding	0	0	0.898576	1.10956	0.502035	-2.44494	4.25702	-0.574332	0.565743
1431	ENSG00000078596.11	ITM2A	chrX	79360384	79367667	-	protein_coding	3606.4	3657.01	5360.9	5609.95	4558.57	-0.594926	0.131938	-4.50912	6.50982e-06	0.00011706
1432	ENSG00000078618.23	NRDC	chr1	51789191	51878805	-	protein_coding	12697	13392.2	14329.6	14037.1	13614	-0.120809	0.128078	-0.943246	0.345555	0.582796
1433	ENSG00000078668.14	VDAC3	chr8	42391624	42405937	+	protein_coding	4006.92	3945.3	5256.67	5310.37	4629.81	-0.410076	0.129985	-3.15479	0.00160611	0.0118491
1434	ENSG00000078674.19	PCM1	chr8	17922968	18029948	+	protein_coding	6316.66	7353.08	7442.9	7062.37	7043.75	-0.0858548	0.147889	-0.580534	0.561554	0.763548
1435	ENSG00000078687.17	TNRC6C	chr17	77959240	78108835	+	protein_coding	496.502	592.657	531.957	505.961	531.769	0.0672893	0.192433	0.349676	0.726582	0.868718
1436	ENSG00000078699.22	CBFA2T2	chr20	33490075	33650036	+	protein_coding	1212.02	1367.93	1299.34	1273.78	1288.27	0.00294361	0.15716	0.01873	0.985056	0.994243
1437	ENSG00000078725.13	BRINP1	chr9	119153458	119369435	-	protein_coding	0	0	0	0	0
1438	ENSG00000078747.16	ITCH	chr20	34363241	34540748	+	protein_coding	3098.56	4031.44	3291.48	3150.05	3392.88	0.145937	0.176146	0.828501	0.407387	0.64228
1439	ENSG00000078795.17	PKD2L2	chr5	137887968	137942747	+	protein_coding	13.0888	13.7827	9.88433	12.2052	12.2403	0.285834	0.827439	0.345445	0.72976	0.870577
1440	ENSG00000078804.13	TP53INP2	chr20	34704339	34713439	+	protein_coding	393.537	454.829	462.766	460.469	442.9	-0.123918	0.194303	-0.637759	0.523631	0.734082
1441	ENSG00000078808.19	SDF4	chr1	1216909	1232067	-	protein_coding	8634.25	5776.1	4927.79	5079.58	6104.43	0.52633	0.207716	2.53389	0.0112804	0.0553851
1442	ENSG00000078814.18	MYH7B	chr20	34955810	35002437	+	protein_coding	24.4324	12.6342	33.2473	41.0538	27.8419	-0.9834	0.613235	-1.60363	0.108797	0.283099
1443	ENSG00000078898.7	BPIFB2	chr20	33007704	33023703	+	protein_coding	0	0	0	0	0
1444	ENSG00000078900.15	TP73	chr1	3652516	3736201	+	protein_coding	672.765	396.253	457.375	422.744	487.284	0.282837	0.272866	1.03654	0.299949	0.536831
1445	ENSG00000078902.16	TOLLIP	chr11	1274371	1309654	-	protein_coding	1847.27	1266.86	978.549	906.513	1249.8	0.725016	0.21581	3.35952	0.000780789	0.00667614
1446	ENSG00000078967.13	UBE2D4	chr7	43926436	43956136	+	protein_coding	630.008	531.783	536.45	554.782	563.256	0.0923682	0.188391	0.4903	0.623922	0.802775
1447	ENSG00000079101.17	CLUL1	chr18	596988	650334	+	protein_coding	4.36294	2.29712	3.5943	6.65738	4.22793	-0.594252	1.40905	-0.42174	0.673215
1448	ENSG00000079102.16	RUNX1T1	chr8	91954967	92103286	-	protein_coding	1.74517	3.44568	4.49288	5.54782	3.80789	-0.970881	1.47692	-0.657367	0.510945
1449	ENSG00000079112.10	CDH17	chr8	94127162	94217303	-	protein_coding	6.9807	0	4.49288	4.43825	3.97796	-0.31781	1.71968	-0.184807	0.85338
1450	ENSG00000079134.13	THOC1	chr18	214520	268050	-	protein_coding	2027.89	2047.88	3341.8	3180.01	2649.4	-0.67838	0.137303	-4.94075	7.78218e-07	1.83563e-05
1451	ENSG00000079150.19	FKBP7	chr2	178463664	178478600	-	protein_coding	116.927	110.262	135.685	137.586	125.115	-0.264969	0.28682	-0.923817	0.355582	0.592948
1452	ENSG00000079156.17	OSBPL6	chr2	178194481	178402893	+	protein_coding	632.626	694.878	759.296	806.652	723.363	-0.238895	0.170571	-1.40056	0.161345	0.367679
1453	ENSG00000079215.15	SLC1A3	chr5	36596588	36688334	+	protein_coding	0.872587	0	0	0	0.218147	1.39115	4.98758	0.278922	0.780304
1454	ENSG00000079246.16	XRCC5	chr2	216107464	216206303	+	protein_coding	21279.8	22631.2	22649.5	22634	22298.6	-0.0444387	0.127656	-0.348114	0.727755	0.869513
1455	ENSG00000079257.8	LXN	chr3	158645822	158672648	-	protein_coding	0	0	0	0	0
1456	ENSG00000079263.19	SP140	chr2	230203110	230313215	+	protein_coding	2.61776	8.03991	2.69573	6.65738	5.0027	0.181771	1.36297	0.133364	0.893906
1457	ENSG00000079277.22	MKNK1	chr1	46557407	46616843	-	protein_coding	1847.27	1767.63	1577.9	1665.45	1714.56	0.15696	0.144975	1.08268	0.278953	0.514323
1458	ENSG00000079308.20	TNS1	chr2	217799588	218033982	-	protein_coding	41.8842	50.5366	172.527	118.723	95.9176	-1.66472	0.371644	-4.47934	7.48737e-06	0.000130716
1459	ENSG00000079313.15	REXO1	chr19	1815248	1848483	-	protein_coding	3079.36	1539.07	1904.08	1690.97	2053.37	0.361982	0.288419	1.25506	0.209458	0.431619
1460	ENSG00000079332.15	SAR1A	chr10	70147289	70170523	-	protein_coding	3354.22	3553.64	3425.37	3456.29	3447.38	0.00531647	0.135086	0.0393561	0.968606	0.987523
1461	ENSG00000079335.20	CDC14A	chr1	100345001	100520277	+	protein_coding	1219	1365.64	1428.74	1279.33	1323.18	-0.0684702	0.162783	-0.420623	0.67403	0.834786
1462	ENSG00000079337.16	RAPGEF3	chr12	47734363	47771040	-	protein_coding	48.8649	42.4967	26.9573	31.0678	37.3467	0.660637	0.494709	1.33541	0.181743	0.395369
1463	ENSG00000079385.23	CEACAM1	chr19	42507304	42561234	-	protein_coding	6.10811	2.29712	0	1.10956	2.3787	3.04618	2.28245	1.33461	0.182004
1464	ENSG00000079387.14	SENP1	chr12	48042897	48106079	-	protein_coding	2386.53	2711.75	2335.4	2332.3	2441.49	0.126822	0.148482	0.85412	0.393038	0.629458
1465	ENSG00000079393.21	DUSP13	chr10	75094432	75109221	-	protein_coding	568.927	555.903	459.172	470.455	513.614	0.275513	0.177914	1.54857	0.121485	0.303908
1466	ENSG00000079432.9	CIC	chr19	42268537	42295797	+	protein_coding	2904.84	1635.55	1584.19	1480.16	1901.18	0.567897	0.25856	2.19638	0.0280646	0.108607
1467	ENSG00000079435.10	LIPE	chr19	42401514	42427388	-	protein_coding	0	0	0	0	0
1468	ENSG00000079459.13	FDFT1	chr8	11795573	11839304	+	protein_coding	6475.47	6103.44	7583.98	7937.82	7025.18	-0.303124	0.132449	-2.28861	0.022102	0.0911459
1469	ENSG00000079462.8	PAFAH1B3	chr19	42297033	42303546	-	protein_coding	803.653	493.88	875.213	832.172	751.23	-0.39373	0.248886	-1.58197	0.113657	0.291882
1470	ENSG00000079482.14	OPHN1	chrX	67949349	68433913	-	protein_coding	643.097	825.814	457.375	379.471	576.439	0.808693	0.215842	3.74668	0.00017919	0.001995
1471	ENSG00000079557.5	AFM	chr4	73481745	73504001	+	protein_coding	0	0	0	1.10956	0.277391	-1.54978	4.97986	-0.31121	0.755641
1472	ENSG00000079616.14	KIF22	chr16	29790727	29805385	+	protein_coding	6623.81	5996.63	7930.83	7890.1	7110.34	-0.325903	0.136073	-2.39506	0.0166178	0.073841
1473	ENSG00000079689.14	SCGN	chr6	25652201	25701783	+	protein_coding	0.872587	3.44568	13.4786	11.0956	7.22313	-2.57169	1.25368	-2.05132	0.0402358
1474	ENSG00000079691.18	CARMIL1	chr6	25279078	25620530	+	protein_coding	479.923	480.098	528.362	502.632	497.754	-0.10338	0.179994	-0.574352	0.56573	0.766305
1475	ENSG00000079739.17	PGM1	chr1	63593411	63660245	+	protein_coding	1.74517	1.14856	0.898576	1.10956	1.22547	0.542899	2.4273	0.223664	0.823019
1476	ENSG00000079785.16	DDX1	chr2	15591178	15634346	+	protein_coding	6643.01	6618	9695.63	9480.11	8109.19	-0.532108	0.127078	-4.18726	2.82345e-05	0.000415882
1477	ENSG00000079805.19	DNM2	chr19	10718055	10833488	+	protein_coding	12000.7	10509.3	9895.11	9677.61	10520.7	0.201826	0.141223	1.42913	0.152966	0.354262
1478	ENSG00000079819.19	EPB41L2	chr6	130839347	131063322	-	protein_coding	16183.9	18296.5	26083	24693.3	21314.2	-0.55847	0.139833	-3.99383	6.50133e-05	0.000850644
1479	ENSG00000079841.19	RIMS1	chr6	71886550	72403145	+	protein_coding	0.872587	0	0	0	0.218147	1.39115	4.98758	0.278922	0.780304
1480	ENSG00000079931.15	MOXD1	chr6	132296055	132401475	-	protein_coding	0	0	0	1.10956	0.277391	-1.54978	4.97986	-0.31121	0.755641
1481	ENSG00000079950.14	STX7	chr6	132445867	132513198	-	protein_coding	3105.54	3676.54	3295.08	3292.07	3342.31	0.041634	0.153623	0.271014	0.78638	0.904191
1482	ENSG00000079974.19	RABL2B	chr22	50767501	50783667	-	protein_coding	413.606	407.738	393.576	410.538	406.365	0.0312475	0.189863	0.16458	0.869275	0.944623
1483	ENSG00000079999.14	KEAP1	chr19	10486125	10503558	-	protein_coding	3206.76	2385.56	2310.24	2358.93	2565.37	0.260954	0.185439	1.40722	0.159361	0.364824
1484	ENSG00000080007.8	DDX43	chr6	73394828	73417566	+	protein_coding	0	0	0	0	0
1485	ENSG00000080031.10	PTPRH	chr19	55181247	55209506	-	protein_coding	1689.33	1888.23	1508.71	1517.88	1651.04	0.240743	0.151097	1.5933	0.111094	0.287452
1486	ENSG00000080166.16	DCT	chr13	94436811	94479682	-	protein_coding	27.9228	40.1996	35.943	38.8347	35.725	-0.141469	0.514881	-0.27476	0.783501	0.902084
1487	ENSG00000080189.15	SLC35C2	chr20	46345980	46364458	-	protein_coding	2021.78	1790.6	1585.99	1632.17	1757.64	0.245154	0.152253	1.61017	0.10736	0.280729
1488	ENSG00000080200.10	CRYBG3	chr3	97822011	97944984	+	protein_coding	572.417	802.843	540.943	469.345	596.387	0.442103	0.227066	1.94702	0.0515321	0.167602
1489	ENSG00000080224.18	EPHA6	chr3	96814581	97761532	+	protein_coding	0	0	0	3.32869	0.832172	-3.16401	4.18893	-0.755327	0.450053
1490	ENSG00000080293.10	SCTR	chr2	119439843	119525301	-	protein_coding	0	1.14856	0	2.21913	0.841921	-1.01129	3.63285	-0.278374	0.780725
1491	ENSG00000080298.16	RFX3	chr9	3218297	3526004	-	protein_coding	422.332	605.291	315.4	309.568	413.148	0.714732	0.239698	2.9818	0.00286557	0.0187564
1492	ENSG00000080345.18	RIF1	chr2	151409883	151508013	+	protein_coding	4499.06	6564.02	6516.47	6029.37	5902.23	-0.181843	0.203231	-0.894757	0.370917	0.608038
1493	ENSG00000080371.6	RAB21	chr12	71754863	71800286	+	protein_coding	1613.41	1837.69	1627.32	1626.62	1676.26	0.0842091	0.153802	0.547518	0.584023	0.778559
1494	ENSG00000080493.18	SLC4A4	chr4	71062667	71572087	+	protein_coding	0	4.59424	3.5943	1.10956	2.32453	-0.0876229	2.18967	-0.0400165	0.96808
1495	ENSG00000080503.24	SMARCA2	chr9	1980290	2193624	+	protein_coding	1630.87	1764.19	1479.06	1419.13	1573.31	0.227644	0.148663	1.53127	0.125701	0.310404
1496	ENSG00000080511.5	RDH8	chr19	10013249	10022279	+	protein_coding	0.872587	0	0	0	0.218147	1.39115	4.98758	0.278922	0.780304
1497	ENSG00000080546.14	SESN1	chr6	108984309	109094846	-	protein_coding	850.772	932.63	647.873	723.435	788.678	0.3792	0.172487	2.19843	0.0279188	0.108214
1498	ENSG00000080561.14	MID2	chrX	107825755	107931637	+	protein_coding	4.36294	4.59424	3.5943	8.87651	5.357	-0.464752	1.26935	-0.366134	0.714265
1499	ENSG00000080572.14	DNAAF6	chrX	107206611	107244247	+	protein_coding	1.74517	3.44568	4.49288	6.65738	4.08528	-1.12025	1.44435	-0.775605	0.437982
1500	ENSG00000080573.7	COL5A3	chr19	9959561	10010504	-	protein_coding	3.49035	6.89135	5.39145	1.10956	4.22068	0.635862	1.48738	0.427505	0.669012
1501	ENSG00000080603.17	SRCAP	chr16	30698209	30741409	+	protein_coding	283.591	287.14	239.92	223.022	258.418	0.300776	0.220017	1.36706	0.171608	0.381522
1502	ENSG00000080608.10	PUM3	chr9	2720469	2844095	-	protein_coding	671.019	594.954	938.113	914.28	779.592	-0.547962	0.169792	-3.22725	0.00124986	0.00975527
1503	ENSG00000080618.17	CPB2	chr13	46053186	46105033	-	protein_coding	0	0	0	0	0
1504	ENSG00000080644.16	CHRNA3	chr15	78593052	78621295	-	protein_coding	0	0	0	0	0
1505	ENSG00000080709.16	KCNN2	chr5	114055926	114496500	+	protein_coding	0	0	0	0	0
1506	ENSG00000080802.20	CNOT4	chr7	135361795	135510127	-	protein_coding	1274.85	1404.69	1330.79	1287.09	1324.36	0.0327767	0.153679	0.213281	0.831108	0.926217
1507	ENSG00000080815.19	PSEN1	chr14	73136418	73223691	+	protein_coding	3053.18	3137.86	1952.6	1878.49	2505.54	0.692161	0.137661	5.02801	4.95594e-07	1.23185e-05
1508	ENSG00000080819.9	CPOX	chr3	98579446	98593648	-	protein_coding	1102.95	1079.65	1364.04	1515.66	1265.57	-0.399225	0.155545	-2.56662	0.0102696	0.051366
1509	ENSG00000080822.17	CLDND1	chr3	98497912	98523066	-	protein_coding	1518.3	1772.23	1389.2	1401.38	1520.28	0.23703	0.159879	1.48256	0.138191	0.331026
1510	ENSG00000080823.23	MOK	chr14	102224500	102305190	-	protein_coding	374.34	358.35	423.229	393.895	387.454	-0.157446	0.194889	-0.807874	0.419163	0.653191
1511	ENSG00000080824.19	HSP90AA1	chr14	102080742	102139699	-	protein_coding	30674.9	29460.5	30966.7	31402.9	30626.3	-0.052604	0.125287	-0.419868	0.674582	0.835036
1512	ENSG00000080839.12	RBL1	chr20	36996349	37095997	-	protein_coding	2158.78	2532.57	2025.39	1846.31	2140.76	0.276201	0.161145	1.714	0.0865296	0.242303
1513	ENSG00000080845.19	DLGAP4	chr20	36306336	36528637	+	protein_coding	2299.27	1893.97	2073.01	1919.54	2046.45	0.0712198	0.166778	0.427033	0.669355	0.831605
1514	ENSG00000080854.16	IGSF9B	chr11	133896438	133956968	-	protein_coding	0.872587	1.14856	0	1.10956	0.782677	0.937328	3.2548	0.287983	0.77336
1515	ENSG00000080910.13	CFHR2	chr1	196943738	196959622	+	protein_coding	0	0	0	0	0
1516	ENSG00000080947.15	CROCCP3	chr1	16467436	16499257	-	transcribed_unprocessed_pseudogene	235.599	194.106	189.599	187.516	201.705	0.191183	0.250414	0.763468	0.445184	0.676539
1517	ENSG00000080986.13	NDC80	chr18	2571557	2616635	+	protein_coding	2841.14	2897.81	3724.6	3720.37	3295.98	-0.375559	0.132868	-2.82656	0.00470513	0.0277456
1518	ENSG00000081014.11	AP4E1	chr15	50908672	51005895	+	protein_coding	1121.27	1488.53	1255.31	1244.93	1277.51	0.06061	0.190227	0.31862	0.750015	0.883
1519	ENSG00000081019.14	RSBN1	chr1	113761832	113812476	-	protein_coding	1294.92	1479.34	1012.69	994.169	1195.28	0.466275	0.160953	2.89697	0.00376787	0.0232531
1520	ENSG00000081026.19	MAGI3	chr1	113390515	113685923	+	protein_coding	1206.79	1679.19	1043.25	993.059	1230.57	0.501779	0.20342	2.46672	0.0136359	0.0638169
1521	ENSG00000081041.9	CXCL2	chr4	74097040	74099196	-	protein_coding	41.0116	32.1597	37.7402	45.4921	39.1009	-0.177253	0.489356	-0.362218	0.717189	0.862615
1522	ENSG00000081051.8	AFP	chr4	73431138	73456174	+	protein_coding	197.205	182.621	167.135	158.668	176.407	0.221887	0.252599	0.878416	0.379718	0.616262
1523	ENSG00000081052.14	COL4A4	chr2	227002714	227164453	-	protein_coding	0	0	0	0	0
1524	ENSG00000081059.20	TCF7	chr5	134114681	134151865	+	protein_coding	499.992	477.801	823.994	802.214	651	-0.733449	0.16961	-4.32432	1.53001e-05	0.000245381
1525	ENSG00000081087.15	OSTM1	chr6	108041409	108165854	-	protein_coding	1712.89	1907.76	1177.13	1173.92	1492.92	0.622388	0.152606	4.0784	4.5347e-05	0.000627411
1526	ENSG00000081138.14	CDH7	chr18	65750252	65890337	+	protein_coding	0	1.14856	0	1.10956	0.564531	0.0341892	4.21359	0.00811402	0.993526
1527	ENSG00000081148.12	IMPG2	chr3	101222546	101320575	-	protein_coding	44.5019	64.3193	46.7259	37.7251	48.3181	0.355422	0.461861	0.769543	0.441571	0.672902
1528	ENSG00000081154.12	PCNP	chr3	101574180	101594465	+	protein_coding	5909.16	6714.48	7756.5	7516.18	6974.08	-0.275066	0.141921	-1.93817	0.0526029	0.170307
1529	ENSG00000081177.19	EXD2	chr14	69191498	69244020	+	protein_coding	789.691	820.071	610.133	582.521	700.604	0.431883	0.166838	2.58864	0.00963566	0.0487113
1530	ENSG00000081181.8	ARG2	chr14	67619920	67651708	+	protein_coding	2141.33	2035.25	2304.85	2383.34	2216.19	-0.166339	0.140222	-1.18626	0.23552	0.464544
1531	ENSG00000081189.16	MEF2C	chr5	88717117	88904257	-	protein_coding	3891.74	4543.7	3016.52	3054.63	3626.65	0.474186	0.150406	3.1527	0.00161766	0.0119024
1532	ENSG00000081237.20	PTPRC	chr1	198638457	198757476	+	protein_coding	12162.1	14546.5	7235.33	6710.64	10163.6	0.937269	0.15448	6.06725	1.30119e-09	5.77966e-08
1533	ENSG00000081248.12	CACNA1S	chr1	201039512	201112451	-	protein_coding	0	0	0.898576	0	0.224644	-1.39591	4.98985	-0.27975	0.779669
1534	ENSG00000081277.13	PKP1	chr1	201283452	201332993	+	protein_coding	0	0	0	0	0
1535	ENSG00000081307.15	UBA5	chr3	132654446	132679794	+	protein_coding	1942.38	2022.61	2207.8	2233.55	2101.59	-0.163855	0.139353	-1.17583	0.239663	0.469901
1536	ENSG00000081320.11	STK17B	chr2	196133583	196176503	-	protein_coding	1731.21	2022.61	780.862	812.2	1336.72	1.23619	0.164611	7.50975	5.9239e-14	5.19511e-12
1537	ENSG00000081377.17	CDC14B	chr9	96490241	96619843	-	protein_coding	878.695	1134.78	1299.34	1289.31	1150.53	-0.364061	0.185271	-1.96502	0.0494122	0.162742
1538	ENSG00000081386.13	ZNF510	chr9	96754553	96778129	-	protein_coding	400.517	459.424	443.896	373.923	419.44	0.0694124	0.208471	0.33296	0.739165	0.876349
1539	ENSG00000081479.15	LRP2	chr2	169127109	169362534	-	protein_coding	8.72587	5.7428	8.98576	16.6434	10.0245	-0.804218	0.956881	-0.840458	0.400652	0.636643
1540	ENSG00000081665.14	ZNF506	chr19	19785839	19821751	-	protein_coding	2.61776	1.14856	2.69573	1.10956	1.8929	-0.0110767	2.02712	-0.00546425	0.99564
1541	ENSG00000081692.13	JMJD4	chr1	227730425	227735411	-	protein_coding	1457.22	1168.08	1260.7	1181.68	1266.92	0.105024	0.178307	0.589008	0.555856	0.759544
1542	ENSG00000081721.12	DUSP12	chr1	161749758	161757238	+	protein_coding	1820.22	1451.78	1332.59	1347.01	1487.9	0.28913	0.175049	1.65171	0.0985944	0.265438
1543	ENSG00000081760.17	AACS	chr12	125065434	125143333	+	protein_coding	1333.31	1411.58	1343.37	1445.76	1383.51	-0.0230777	0.151503	-0.152325	0.87893	0.948968
1544	ENSG00000081791.9	DELE1	chr5	141923855	141942047	+	protein_coding	3878.65	4181.9	3509.84	3390.83	3740.3	0.223855	0.137338	1.62996	0.10311	0.273715
1545	ENSG00000081800.9	SLC13A1	chr7	123113531	123199972	-	protein_coding	0	0	0	0	0
1546	ENSG00000081803.17	CADPS2	chr7	122318411	122886759	-	protein_coding	1.74517	2.29712	0	0	1.01057	3.4568	3.22493	1.0719	0.283765
1547	ENSG00000081818.4	PCDHB4	chr5	141121818	141125623	+	protein_coding	1.74517	1.14856	0.898576	0	0.948077	1.57722	3.01052	0.523903	0.600346
1548	ENSG00000081842.18	PCDHA6	chr5	140827958	141012347	+	protein_coding	0	0	0	0	0
1549	ENSG00000081853.15	PCDHGA2	chr5	141338760	141512975	+	protein_coding	3.49035	2.29712	0	3.32869	2.27904	0.846511	2.1194	0.39941	0.689591
1550	ENSG00000081870.12	HSPB11	chr1	53916574	53945699	-	protein_coding	1115.17	1065.86	1495.23	1557.83	1308.52	-0.484673	0.149431	-3.24345	0.0011809	0.009358
1551	ENSG00000081913.14	PHLPP1	chr18	62715541	62980433	+	protein_coding	2018.29	2059.37	1734.25	1594.44	1851.59	0.292314	0.145646	2.00702	0.0447473	0.152162
1552	ENSG00000081923.15	ATP8B1	chr18	57646426	57803315	-	protein_coding	14.834	11.4856	13.4786	15.5339	13.833	-0.131589	0.783606	-0.167928	0.86664	0.94314
1553	ENSG00000081985.13	IL12RB2	chr1	67307364	67398724	+	protein_coding	103.838	141.273	113.221	92.0937	112.606	0.247969	0.331454	0.748126	0.454384	0.683535
1554	ENSG00000082014.17	SMARCD3	chr7	151238764	151277896	-	protein_coding	842.919	723.592	1119.63	1086.26	943.1	-0.492574	0.169389	-2.90795	0.00363807	0.0225907
1555	ENSG00000082068.9	WDR70	chr5	37379285	37753435	+	protein_coding	1685.84	1599.94	1920.26	1997.21	1800.81	-0.253214	0.143751	-1.76148	0.0781575	0.22581
1556	ENSG00000082074.19	FYB1	chr5	39105252	39274528	-	protein_coding	443.274	503.069	73.6832	87.6555	276.92	2.55596	0.245653	10.4047	2.3589e-25	5.68162e-23
1557	ENSG00000082126.18	MPP4	chr2	201644870	201698694	-	protein_coding	2.61776	1.14856	2.69573	1.10956	1.8929	-0.0110767	2.02712	-0.00546425	0.99564
1558	ENSG00000082146.13	STRADB	chr2	201387858	201480846	+	protein_coding	1938.89	2100.71	2236.55	2279.04	2138.8	-0.161039	0.143054	-1.12572	0.260282	0.493579
1559	ENSG00000082153.18	BZW1	chr2	200810594	200827338	+	protein_coding	7369.87	8243.21	8013.5	8075.4	7925.49	-0.0434588	0.137833	-0.3153	0.752534	0.88502
1560	ENSG00000082175.16	PGR	chr11	101029624	101129813	-	protein_coding	0	1.14856	0	0	0.28714	1.5918	4.97498	0.319962	0.748997
1561	ENSG00000082196.21	C1QTNF3	chr5	34017858	34043213	-	protein_coding	159.683	181.472	143.772	178.64	165.892	0.0822708	0.274359	0.299865	0.76428	0.891773
1562	ENSG00000082212.13	ME2	chr18	50879080	50954257	+	protein_coding	3073.25	3407.77	5277.33	5238.25	4249.15	-0.698583	0.139514	-5.00726	5.5209e-07	1.35262e-05
1563	ENSG00000082213.18	C5orf22	chr5	31532287	31555053	+	protein_coding	1737.32	2006.53	2103.57	2036.05	1970.87	-0.145742	0.154582	-0.942812	0.345777	0.582948
1564	ENSG00000082258.13	CCNT2	chr2	134918235	134959342	+	protein_coding	2081.12	2731.27	2492.65	2436.6	2435.41	-0.0353772	0.179959	-0.196585	0.844153	0.933091
1565	ENSG00000082269.17	FAM135A	chr6	70412941	70561174	+	protein_coding	1265.25	1602.24	1108.84	1035.22	1252.89	0.418107	0.182318	2.29328	0.0218316	0.090354
1566	ENSG00000082293.13	COL19A1	chr6	69866556	70212468	+	protein_coding	0	0	0	0	0
1567	ENSG00000082397.18	EPB41L3	chr18	5392381	5630700	-	protein_coding	1833.31	1918.09	2008.32	1880.71	1910.11	-0.0524763	0.144354	-0.363525	0.716213	0.861804
1568	ENSG00000082438.18	COBLL1	chr2	164653624	164843679	-	protein_coding	41.8842	59.7251	101.539	93.2033	74.0879	-0.948706	0.384186	-2.46939	0.0135344	0.0634984
1569	ENSG00000082458.12	DLG3	chrX	70444835	70505490	+	protein_coding	703.305	725.889	734.136	747.846	727.794	-0.0525184	0.163891	-0.320446	0.74863	0.88199
1570	ENSG00000082482.14	KCNK2	chr1	215005775	215237090	+	protein_coding	0	0	0	0	0
1571	ENSG00000082497.12	SERTAD4	chr1	210232796	210246631	+	protein_coding	6.10811	4.59424	0.898576	1.10956	3.17762	2.42726	1.76095	1.37838	0.168085
1572	ENSG00000082512.15	TRAF5	chr1	211326615	211374946	+	protein_coding	1596.83	1798.64	1544.65	1487.92	1607.01	0.162289	0.153597	1.05658	0.290701	0.526842
1573	ENSG00000082515.18	MRPL22	chr5	154941073	154969411	+	protein_coding	1015.69	890.133	1470.07	1522.32	1224.55	-0.649642	0.160413	-4.04981	5.1259e-05	0.000699028
1574	ENSG00000082516.9	GEMIN5	chr5	154887411	154938211	-	protein_coding	1986.88	2204.08	3297.77	3127.86	2654.15	-0.617159	0.145652	-4.23722	2.263e-05	0.000343691
1575	ENSG00000082556.14	OPRK1	chr8	53225724	53251637	-	protein_coding	0	0	0	0	0
1576	ENSG00000082641.16	NFE2L1	chr17	48048329	48061545	+	protein_coding	18657.7	18018.6	12371.6	12078.7	15281.6	0.585	0.126384	4.62873	3.67914e-06	7.13345e-05
1577	ENSG00000082684.16	SEMA5B	chr3	122909082	123028605	-	protein_coding	0	0	0	0	0
1578	ENSG00000082701.17	GSK3B	chr3	119821321	120094994	-	protein_coding	1654.43	2012.28	1345.17	1393.61	1601.37	0.420307	0.168106	2.50025	0.0124104	0.0593983
1579	ENSG00000082781.12	ITGB5	chr3	124761948	124901418	-	protein_coding	4039.21	3926.92	1862.75	2080.43	2977.33	1.01501	0.144214	7.03822	1.94715e-12	1.38167e-10
1580	ENSG00000082805.21	ERC1	chr12	990509	1495933	+	protein_coding	1189.34	1466.71	1023.48	1007.48	1171.75	0.385974	0.175702	2.19676	0.0280379	0.108528
1581	ENSG00000082898.19	XPO1	chr2	61476032	61538741	-	protein_coding	11841	14390.3	17250	16409.3	14972.6	-0.359862	0.1552	-2.3187	0.0204114	0.0860804
1582	ENSG00000082929.8	LINC01587	chr4	5524569	5527801	+	lncRNA	0	0	0	0	0
1583	ENSG00000082996.20	RNF13	chr3	149812770	149962139	+	protein_coding	618.664	676.501	746.716	705.682	686.891	-0.166687	0.171602	-0.971358	0.33137	0.569638
1584	ENSG00000083067.24	TRPM3	chr9	70529060	71446904	-	protein_coding	4.36294	4.59424	5.39145	1.10956	3.86455	0.435086	1.51657	0.286888	0.774198
1585	ENSG00000083093.10	PALB2	chr16	23603160	23641310	-	protein_coding	1323.71	1446.04	1331.69	1262.68	1341.03	0.0935337	0.153526	0.609238	0.542367	0.748732
1586	ENSG00000083097.15	DOP1A	chr6	83067666	83171350	+	protein_coding	1015.69	1340.37	1198.7	1163.93	1179.67	-0.00546611	0.190394	-0.0287095	0.977096	0.99193
1587	ENSG00000083099.11	LYRM2	chr6	89568144	89638749	-	protein_coding	2080.25	2229.35	2378.53	2374.47	2265.65	-0.141623	0.14079	-1.00592	0.314456	0.553244
1588	ENSG00000083123.15	BCKDHB	chr6	80106647	80346270	+	protein_coding	408.371	421.521	539.145	614.698	495.934	-0.474856	0.18862	-2.51753	0.0118182	0.0573833
1589	ENSG00000083168.11	KAT6A	chr8	41929479	42051994	-	protein_coding	2550.57	3306.7	2817.93	2498.74	2793.49	0.13894	0.182195	0.762591	0.445707	0.677033
1590	ENSG00000083223.18	TUT7	chr9	86287733	86354454	-	protein_coding	1342.91	1668.86	1303.83	1239.38	1388.75	0.242779	0.175349	1.38455	0.16619	0.374618
1591	ENSG00000083290.20	ULK2	chr17	19770829	19867936	-	protein_coding	0.872587	0	0.898576	0	0.442791	-0.00827254	4.56214	-0.0018133	0.998553
1592	ENSG00000083307.12	GRHL2	chr8	101492439	101669726	+	protein_coding	0	0	0.898576	0	0.224644	-1.39591	4.98985	-0.27975	0.779669
1593	ENSG00000083312.19	TNPO1	chr5	72816312	72916733	+	protein_coding	6120.33	9064.43	7478.84	6973.6	7409.3	0.0710237	0.20599	0.344792	0.730251	0.870799
1594	ENSG00000083444.17	PLOD1	chr1	11934205	11975538	+	protein_coding	4926.63	4474.79	3179.16	3239.92	3955.12	0.550777	0.139275	3.95461	7.6658e-05	0.0009805
1595	ENSG00000083454.22	P2RX5	chr17	3672199	3696240	-	protein_coding	177.135	160.798	357.633	350.622	261.547	-1.0655	0.22332	-4.77116	1.83167e-06	3.92033e-05
1596	ENSG00000083457.12	ITGAE	chr17	3714628	3801188	-	protein_coding	650.077	634.005	689.207	669.067	660.589	-0.080998	0.16754	-0.483454	0.628773	0.806634
1597	ENSG00000083520.15	DIS3	chr13	72752169	72782096	-	protein_coding	2265.24	2515.34	2677.76	2558.65	2504.25	-0.131947	0.145825	-0.904835	0.365553	0.602764
1598	ENSG00000083535.16	PIBF1	chr13	72782133	73016461	+	protein_coding	734.718	806.289	855.444	874.336	817.697	-0.167483	0.164721	-1.01677	0.309264	0.547497
1599	ENSG00000083544.16	TDRD3	chr13	60396457	60573878	+	protein_coding	1153.56	1209.43	907.561	873.226	1035.95	0.407468	0.154912	2.63031	0.00853071	0.0443685
1600	ENSG00000083622.8	ENSG00000083622	chr7	117604791	117647415	-	lncRNA	0	0	0	0	0
1601	ENSG00000083635.8	NUFIP1	chr13	44939249	44989471	-	protein_coding	411.861	362.945	547.233	484.879	451.729	-0.412965	0.198038	-2.08528	0.0370435	0.133168
1602	ENSG00000083642.19	PDS5B	chr13	32586452	32778019	+	protein_coding	1333.31	1522.99	1349.66	1220.52	1356.62	0.1511	0.163937	0.921697	0.356687	0.593818
1603	ENSG00000083720.13	OXCT1	chr5	41730065	41870425	-	protein_coding	2.61776	0	1.79715	2.21913	1.65851	-0.562569	2.35202	-0.239186	0.810962
1604	ENSG00000083750.13	RRAGB	chrX	55717749	55758774	+	protein_coding	339.436	297.477	322.589	311.787	317.822	0.00729505	0.211168	0.0345463	0.972442	0.989747
1605	ENSG00000083782.8	EPYC	chr12	90963682	91005026	-	protein_coding	0	0	0	0	0
1606	ENSG00000083799.18	CYLD	chr16	50742050	50801935	+	protein_coding	545.367	671.907	649.67	646.875	628.455	-0.0929927	0.190637	-0.4878	0.625692	0.804104
1607	ENSG00000083807.10	SLC27A5	chr19	58479512	58512413	-	protein_coding	321.112	381.322	654.163	696.806	513.351	-0.945745	0.193982	-4.87544	1.08568e-06	2.46564e-05
1608	ENSG00000083812.13	ZNF324	chr19	58467056	58475436	+	protein_coding	445.892	356.053	319.893	349.512	367.838	0.26392	0.219033	1.20493	0.22823	0.456274
1609	ENSG00000083814.13	ZNF671	chr19	57719751	57727624	-	protein_coding	226	198.701	193.194	204.16	205.514	0.0989025	0.242689	0.407528	0.68362	0.841489
1610	ENSG00000083817.9	ZNF416	chr19	57571566	57578911	-	protein_coding	196.332	191.809	102.438	85.4364	144.004	1.04359	0.282244	3.69748	0.000217752	0.00233612
1611	ENSG00000083828.16	ZNF586	chr19	57769655	57819939	+	protein_coding	333.328	344.568	396.272	395.005	367.293	-0.223677	0.195209	-1.14584	0.251862	0.483618
1612	ENSG00000083838.17	ZNF446	chr19	58474017	58481230	+	protein_coding	392.664	304.368	170.729	188.626	264.097	0.959804	0.246041	3.90099	9.58008e-05	0.00117947
1613	ENSG00000083844.10	ZNF264	chr19	57191500	57222846	+	protein_coding	237.344	253.832	165.338	168.654	206.292	0.555713	0.238375	2.33126	0.0197398	0.0838685
1614	ENSG00000083845.9	RPS5	chr19	58386400	58394806	+	protein_coding	30164.5	24544.7	27720.2	29181.5	27902.7	-0.0566139	0.157128	-0.360305	0.718619	0.863527
1615	ENSG00000083857.15	FAT1	chr4	186587794	186726722	-	protein_coding	198.077	240.049	178.817	171.982	197.231	0.317269	0.252855	1.25474	0.209572	0.431741
1616	ENSG00000083896.13	YTHDC1	chr4	68310387	68350090	-	protein_coding	3319.32	3449.12	3765.03	3854.62	3597.02	-0.170978	0.133471	-1.28101	0.20019	0.41985
1617	ENSG00000083937.10	CHMP2B	chr3	87227271	87255556	+	protein_coding	1101.2	1138.22	893.184	906.513	1009.78	0.315224	0.153872	2.0486	0.0405008	0.141782
1618	ENSG00000084070.12	SMAP2	chr1	40344850	40423326	+	protein_coding	13750.2	13858.5	11859.4	12146.4	12903.6	0.201755	0.12559	1.60646	0.108174	0.281961
1619	ENSG00000084072.17	PPIE	chr1	39692182	39763914	+	protein_coding	2604.67	2601.49	2820.63	2884.86	2727.91	-0.132058	0.134926	-0.978743	0.327707	0.565672
1620	ENSG00000084073.10	ZMPSTE24	chr1	40258041	40294180	+	protein_coding	3207.63	3435.34	3558.36	3671.54	3468.22	-0.122302	0.136978	-0.892861	0.371931	0.609047
1621	ENSG00000084090.14	STARD7	chr2	96184859	96208827	-	protein_coding	8906.5	9155.16	8939.03	9262.63	9065.83	-0.0111406	0.128066	-0.0869914	0.930678	0.973844
1622	ENSG00000084092.7	NOA1	chr4	56963350	56977606	-	protein_coding	2764.36	2089.23	2169.16	2202.48	2306.31	0.151622	0.182355	0.831467	0.40571	0.640857
1623	ENSG00000084093.19	REST	chr4	56907876	56966808	+	protein_coding	2246.91	2898.96	2193.42	2199.15	2384.61	0.227694	0.175993	1.29377	0.195745	0.414389
1624	ENSG00000084110.11	HAL	chr12	95972662	95996365	-	protein_coding	1.74517	3.44568	6.29003	0	2.87022	-0.315608	1.98684	-0.158849	0.873788
1625	ENSG00000084112.15	SSH1	chr12	108778191	108857590	-	protein_coding	4232.05	5026.09	2160.18	2074.88	3373.3	1.1279	0.155858	7.2367	4.59739e-13	3.65674e-11
1626	ENSG00000084207.18	GSTP1	chr11	67583742	67586656	+	protein_coding	12905.6	9757.01	17286.8	18266.7	14554	-0.649501	0.1757	-3.69665	0.000218463	0.00234082
1627	ENSG00000084234.18	APLP2	chr11	130068147	130144811	+	protein_coding	12183.1	11826.7	16375.6	17208.2	14398.4	-0.484086	0.128048	-3.78052	0.000156503	0.00178424
1628	ENSG00000084444.14	FAM234B	chr12	13044381	13142521	+	protein_coding	712.904	839.597	902.17	886.541	835.303	-0.20586	0.174084	-1.18253	0.236995	0.466327
1629	ENSG00000084453.17	SLCO1A2	chr12	21264600	21419594	-	protein_coding	548.857	718.998	414.243	426.072	527.043	0.591601	0.210522	2.81016	0.00495165	0.0289498
1630	ENSG00000084463.8	WBP11	chr12	14784582	14803486	-	protein_coding	6513.86	6102.29	6464.35	6774.99	6463.88	-0.0693764	0.133571	-0.519398	0.603483	0.790282
1631	ENSG00000084623.12	EIF3I	chr1	32221077	32245397	+	protein_coding	11888.1	11860	15954.2	16939.7	14160.5	-0.469968	0.128339	-3.66192	0.000250333	0.00261991
1632	ENSG00000084628.10	NKAIN1	chr1	31179745	31239887	-	protein_coding	0.872587	2.29712	0.898576	2.21913	1.57185	0.0171202	2.21125	0.00774231	0.993823
1633	ENSG00000084636.18	COL16A1	chr1	31652263	31704319	-	protein_coding	58.4633	39.051	10.7829	12.2052	30.1256	2.09431	0.605198	3.46054	0.000539098	0.00491686
1634	ENSG00000084652.16	TXLNA	chr1	32179675	32198285	+	protein_coding	7064.47	7222.14	5297.1	5207.18	6197.72	0.443615	0.128598	3.44963	0.00056136	0.00507927
1635	ENSG00000084674.15	APOB	chr2	21001429	21044073	-	protein_coding	0	0	0	0	0
1636	ENSG00000084676.16	NCOA1	chr2	24491254	24770702	+	protein_coding	2757.38	3555.94	2831.41	2743.95	2972.17	0.178727	0.174516	1.02413	0.305772	0.542823
1637	ENSG00000084693.16	AGBL5	chr2	27042364	27070622	+	protein_coding	3736.42	3675.39	4206.23	4358.36	3994.1	-0.208432	0.13217	-1.577	0.114795	0.293702
1638	ENSG00000084710.14	EFR3B	chr2	25042076	25159135	+	protein_coding	1.74517	1.14856	2.69573	2.21913	1.95215	-0.753825	1.97615	-0.381462	0.70286
1639	ENSG00000084731.15	KIF3C	chr2	25926598	25982749	-	protein_coding	652.695	613.331	589.466	646.875	625.592	0.0356603	0.175671	0.202995	0.839139	0.930073
1640	ENSG00000084733.11	RAB10	chr2	26034084	26137454	+	protein_coding	7668.3	7921.61	6627	6485.4	7175.57	0.249598	0.128556	1.94155	0.0521912	0.169295
1641	ENSG00000084734.9	GCKR	chr2	27496839	27523684	+	protein_coding	4.36294	9.18847	3.5943	2.21913	4.84121	1.19499	1.35457	0.882193	0.377672
1642	ENSG00000084754.12	HADHA	chr2	26190635	26244672	-	protein_coding	21615.7	21982.3	20994.3	21948.3	21635.1	0.0218632	0.126172	0.173281	0.86243	0.940828
1643	ENSG00000084764.12	MAPRE3	chr2	26970637	27027219	+	protein_coding	3082.85	2640.54	2290.47	2265.73	2569.9	0.329485	0.15324	2.15012	0.0315456	0.118251
1644	ENSG00000084774.14	CAD	chr2	27217369	27243943	+	protein_coding	6976.33	7396.72	7425.83	7464.03	7315.73	-0.0510565	0.130295	-0.391854	0.695166	0.847873
1645	ENSG00000085063.17	CD59	chr11	33703010	33736479	-	protein_coding	4332.39	4659.7	3643.72	3802.47	4109.57	0.272071	0.136815	1.98861	0.0467445	0.156771
1646	ENSG00000085117.12	CD82	chr11	44564427	44620358	+	protein_coding	228.618	189.512	32.3487	47.7112	124.548	2.39774	0.343292	6.98456	2.85742e-12	1.95459e-10
1647	ENSG00000085185.16	BCORL1	chrX	129981107	130058071	+	protein_coding	2360.35	2516.49	1860.95	1980.57	2179.59	0.344252	0.143817	2.39369	0.0166801	0.0740321
1648	ENSG00000085224.23	ATRX	chrX	77504880	77786233	-	protein_coding	3220.72	4455.26	4180.17	3751.43	3901.9	-0.0478388	0.193982	-0.246615	0.805206	0.913595
1649	ENSG00000085231.14	AK6	chr5	69350984	69370013	-	protein_coding	965.954	876.351	1048.64	1048.54	984.87	-0.186084	0.159707	-1.16516	0.243954	0.474792
1650	ENSG00000085265.12	FCN1	chr9	134903232	134917912	-	protein_coding	0	0	0	0	0
1651	ENSG00000085274.16	MYNN	chr3	169773396	169789716	+	protein_coding	847.282	987.761	868.024	836.611	884.919	0.104941	0.17159	0.611577	0.540818	0.747174
1652	ENSG00000085276.19	MECOM	chr3	169083499	169663775	-	protein_coding	703.305	745.415	722.455	703.463	718.659	0.0220694	0.166008	0.132942	0.89424	0.955954
1653	ENSG00000085365.18	SCAMP1	chr5	78360611	78480739	+	protein_coding	1513.07	1804.39	1505.11	1596.66	1604.81	0.0963951	0.165026	0.584122	0.559138	0.761959
1654	ENSG00000085377.15	PREP	chr6	105273218	105454062	-	protein_coding	2347.26	2212.12	2773	2786.11	2529.63	-0.285723	0.138422	-2.06415	0.0390033	0.138237
1655	ENSG00000085382.12	HACE1	chr6	104728094	104859919	-	protein_coding	1245.18	1532.18	1116.93	1142.85	1259.28	0.296612	0.173929	1.70536	0.0881271	0.24553
1656	ENSG00000085415.16	SEH1L	chr18	12947133	12987536	+	protein_coding	3653.52	3909.7	3832.42	4190.82	3896.62	-0.0851948	0.141544	-0.601894	0.547245	0.753156
1657	ENSG00000085433.17	WDR47	chr1	108970214	109042113	-	protein_coding	492.139	521.446	250.703	245.213	377.375	1.03031	0.197314	5.22168	1.77311e-07	4.89853e-06
1658	ENSG00000085449.15	WDFY1	chr2	223855716	223945357	-	protein_coding	1816.73	2192.6	2531.29	2589.72	2282.58	-0.353756	0.161249	-2.19386	0.0282458	0.109036
1659	ENSG00000085465.13	OVGP1	chr1	111414319	111427735	-	protein_coding	64.5714	75.8049	93.4519	100.97	83.6996	-0.472629	0.345641	-1.3674	0.171501	0.381482
1660	ENSG00000085491.17	SLC25A24	chr1	108134043	108200849	-	protein_coding	1534.01	1672.3	1639.9	1594.44	1610.16	-0.0131896	0.148446	-0.0888507	0.929201	0.972774
1661	ENSG00000085511.20	MAP3K4	chr6	160991727	161117385	+	protein_coding	5333.25	5544.09	6972.95	6838.24	6172.13	-0.344625	0.129647	-2.65817	0.00785664	0.0415964
1662	ENSG00000085514.16	PILRA	chr7	100367530	100400096	+	protein_coding	49.7375	56.2794	40.4359	33.2869	44.9349	0.517851	0.455862	1.13598	0.255964	0.488368
1663	ENSG00000085552.18	IGSF9	chr1	159927039	159945613	-	protein_coding	0	1.14856	3.5943	4.43825	2.29528	-2.95121	2.26092	-1.30532	0.191785
1664	ENSG00000085563.15	ABCB1	chr7	87503017	87713323	-	protein_coding	150.958	184.918	70.9875	65.4642	118.082	1.29497	0.313004	4.13724	3.51515e-05	0.000499689
1665	ENSG00000085644.14	ZNF213	chr16	3129777	3142804	+	protein_coding	1513.07	877.499	771.876	713.449	968.973	0.687691	0.26083	2.63654	0.00837551	0.0437248
1666	ENSG00000085662.14	AKR1B1	chr7	134442356	134459284	-	protein_coding	8.72587	1.14856	3.5943	5.54782	4.75414	0.147961	1.45396	0.101764	0.918944
1667	ENSG00000085719.13	CPNE3	chr8	86514435	86561498	+	protein_coding	1533.14	1924.99	1612.04	1778.63	1712.2	0.0278469	0.177901	0.15653	0.875615	0.947664
1668	ENSG00000085721.13	RRN3	chr16	15060033	15094311	-	protein_coding	1625.63	1763.04	1614.74	1527.87	1632.82	0.10806	0.14926	0.723969	0.469085	0.694751
1669	ENSG00000085733.16	CTTN	chr11	70398404	70436584	+	protein_coding	12782.5	12009.3	10178.2	10301.2	11317.8	0.27577	0.129319	2.13248	0.0329673	0.12202
1670	ENSG00000085741.14	WNT11	chr11	76186325	76210736	-	protein_coding	20.9421	24.1197	11.6815	17.753	18.6241	0.620364	0.696058	0.891253	0.372794	0.609653
1671	ENSG00000085760.15	MTIF2	chr2	55236595	55269347	-	protein_coding	3821.06	4064.75	5469.63	5485.68	4710.28	-0.474477	0.133071	-3.5656	0.000363024	0.00355764
1672	ENSG00000085788.14	DDHD2	chr8	38225218	38275558	+	protein_coding	1985.14	2321.24	3206.12	3155.6	2667.02	-0.563614	0.153013	-3.68343	0.000230116	0.00244423
1673	ENSG00000085831.16	TTC39A	chr1	51287258	51345116	-	protein_coding	89.8765	102.222	41.3345	55.4782	72.2277	0.992627	0.383905	2.58561	0.00972079	0.049008
1674	ENSG00000085832.17	EPS15	chr1	51354263	51519266	-	protein_coding	9286.07	11003.2	8353.16	8060.98	9175.85	0.305593	0.149862	2.03917	0.0414334	0.143855
1675	ENSG00000085840.13	ORC1	chr1	52372829	52404423	-	protein_coding	3857.71	4327.77	4135.24	4289.57	4152.57	-0.0417968	0.14258	-0.293147	0.76941	0.894289
1676	ENSG00000085871.9	MGST2	chr4	139665768	139740745	+	protein_coding	2739.92	2562.44	2562.74	2637.43	2625.63	0.0284346	0.13944	0.203921	0.838415	0.929754
1677	ENSG00000085872.15	CHERP	chr19	16517894	16542437	-	protein_coding	3618.62	2246.58	3178.26	2961.42	3001.22	-0.0654323	0.230559	-0.283798	0.776565	0.897669
1678	ENSG00000085978.22	ATG16L1	chr2	233210051	233295674	+	protein_coding	1076.77	1157.75	1079.19	1148.4	1115.53	0.00429479	0.15642	0.0274568	0.978095	0.99203
1679	ENSG00000085982.15	USP40	chr2	233475520	233566782	-	protein_coding	2328.93	2616.42	2052.35	1961.71	2239.85	0.300413	0.149024	2.01587	0.0438138	0.149702
1680	ENSG00000085998.15	POMGNT1	chr1	46188683	46220305	-	protein_coding	2485.13	2487.78	2554.65	2464.34	2497.97	-0.0134342	0.136653	-0.098309	0.921687	0.970074
1681	ENSG00000085999.13	RAD54L	chr1	46246461	46278480	+	protein_coding	2379.54	2715.19	3295.98	3406.36	2949.27	-0.396071	0.148014	-2.67591	0.00745262	0.0398426
1682	ENSG00000086015.23	MAST2	chr1	45786987	46036122	+	protein_coding	2640.45	2592.3	2479.17	2488.75	2550.17	0.0750189	0.135585	0.5533	0.580058	0.775997
1683	ENSG00000086061.16	DNAJA1	chr9	33025273	33039907	+	protein_coding	6498.16	6395.18	6627	6649.61	6542.49	-0.0422249	0.127761	-0.330499	0.741023	0.877639
1684	ENSG00000086062.13	B4GALT1	chr9	33104082	33167356	-	protein_coding	3697.15	3892.47	2879.04	2982.51	3362.79	0.372697	0.135789	2.74467	0.00605713	0.0339505
1685	ENSG00000086065.14	CHMP5	chr9	33264879	33282070	+	protein_coding	2426.66	2355.69	2269.8	2314.55	2341.68	0.0612126	0.137447	0.445355	0.656063	0.824029
1686	ENSG00000086102.19	NFX1	chr9	33290512	33371157	+	protein_coding	2365.58	2607.23	2490.85	2524.26	2496.98	-0.0125718	0.143353	-0.0876982	0.930117	0.973375
1687	ENSG00000086159.13	AQP6	chr12	49967194	49977139	+	protein_coding	0.872587	1.14856	5.39145	1.10956	2.13054	-1.71422	2.07752	-0.825127	0.4093
1688	ENSG00000086189.11	DIMT1	chr5	62347284	62403943	-	protein_coding	1723.36	1672.3	2076.61	2088.2	1890.12	-0.29435	0.140326	-2.09762	0.035939	0.130045
1689	ENSG00000086200.17	IPO11	chr5	62403972	62628582	+	protein_coding	2218.99	2777.22	2608.56	2589.72	2548.62	-0.0578743	0.168162	-0.344159	0.730727	0.870928
1690	ENSG00000086205.18	FOLH1	chr11	49145092	49208638	-	protein_coding	0	0	0	0	0
1691	ENSG00000086232.13	EIF2AK1	chr7	6022247	6059175	-	protein_coding	11245.9	11019.3	13015	13202.7	12120.7	-0.235715	0.12575	-1.87447	0.0608654	0.189006
1692	ENSG00000086288.12	NME8	chr7	37848597	37900397	+	protein_coding	2.61776	1.14856	4.49288	1.10956	2.34219	-0.570301	1.89874	-0.300358	0.763904
1693	ENSG00000086289.12	EPDR1	chr7	37683843	37951936	+	protein_coding	1.74517	0	0	2.21913	0.991075	-0.280143	3.34964	-0.083634	0.933347
1694	ENSG00000086300.16	SNX10	chr7	26291862	26374383	+	protein_coding	559.328	690.284	512.188	513.728	568.882	0.282743	0.194922	1.45054	0.146907	0.344844
1695	ENSG00000086475.15	SEPHS1	chr10	13317428	13348298	-	protein_coding	1909.22	1949.1	2488.16	2413.3	2189.95	-0.345454	0.138504	-2.49418	0.012625	0.0602893
1696	ENSG00000086504.18	MRPL28	chr16	366969	371289	-	protein_coding	3344.63	2243.14	3742.57	3933.4	3315.93	-0.457369	0.209784	-2.18019	0.0292432	0.112009
1697	ENSG00000086506.3	HBQ1	chr16	180459	181179	+	protein_coding	365.614	74.6563	258.79	221.913	230.243	-0.125658	1.01826	-0.123404	0.901787	0.960315
1698	ENSG00000086544.3	ITPKC	chr19	40717112	40740860	+	protein_coding	938.031	883.242	787.152	724.545	833.243	0.268653	0.165055	1.62766	0.103597	0.274447
1699	ENSG00000086548.9	CEACAM6	chr19	41750977	41772211	+	protein_coding	0	0	0	0	0
1700	ENSG00000086570.13	FAT2	chr5	151504092	151591331	-	protein_coding	1.74517	0	0	1.10956	0.713684	0.748422	3.81757	0.196046	0.844574
1701	ENSG00000086589.12	RBM22	chr5	150690792	150701077	-	protein_coding	4383	4597.68	3609.58	3490.69	4020.24	0.338746	0.133843	2.53093	0.0113761	0.0557108
1702	ENSG00000086598.11	TMED2	chr12	123584533	123598582	+	protein_coding	11157.8	11252.4	9987.67	10103.7	10625.4	0.157583	0.125714	1.2535	0.210024	0.432142
1703	ENSG00000086619.15	ERO1B	chr1	236214681	236282019	-	protein_coding	676.255	836.151	480.738	444.935	609.52	0.706059	0.196293	3.59697	0.000321942	0.00322716
1704	ENSG00000086666.19	ZFAND6	chr15	80059568	80138393	+	protein_coding	2877.79	2951.8	2418.97	2457.68	2676.56	0.257462	0.13551	1.89995	0.0574402	0.181535
1705	ENSG00000086696.11	HSD17B2	chr16	82035004	82098534	+	protein_coding	0	0	0	0	0
1706	ENSG00000086712.13	TXLNG	chrX	16786432	16844519	+	protein_coding	1955.47	2287.93	3027.3	2883.75	2538.61	-0.478939	0.154963	-3.09068	0.00199701	0.0141236
1707	ENSG00000086717.19	PPEF1	chrX	18675909	18827921	+	protein_coding	0	0	0	0	0
1708	ENSG00000086730.17	LAT2	chr7	74199652	74229834	+	protein_coding	14.834	8.03991	8.98576	9.98607	10.4614	0.284794	0.917235	0.310492	0.756187	0.886999
1709	ENSG00000086758.16	HUWE1	chrX	53532096	53686728	-	protein_coding	9019.93	12279.2	10172.8	9370.26	10210.6	0.12393	0.185026	0.6698	0.502985	0.718421
1710	ENSG00000086827.9	ZW10	chr11	113733187	113773735	-	protein_coding	1796.66	1872.15	2115.25	1926.2	1927.56	-0.140114	0.1473	-0.951213	0.341496	0.5793
1711	ENSG00000086848.15	ALG9	chr11	111782195	111871581	-	protein_coding	371.722	400.847	456.476	395.005	406.013	-0.142637	0.201197	-0.708943	0.47836	0.70116
1712	ENSG00000086967.10	MYBPC2	chr19	50432892	50466321	+	protein_coding	4.36294	0	2.69573	6.65738	3.42901	-1.03956	1.81214	-0.573665	0.566195
1713	ENSG00000086991.13	NOX4	chr11	89324353	89498187	-	protein_coding	0	0	0	0	0
1714	ENSG00000087008.16	ACOX3	chr4	8366282	8440723	-	protein_coding	691.962	565.091	580.48	554.782	598.079	0.148483	0.192354	0.771926	0.440158	0.671527
1715	ENSG00000087053.20	MTMR2	chr11	95821766	95925315	-	protein_coding	3280.93	3627.15	3652.71	3446.3	3501.77	-0.0397553	0.142998	-0.278014	0.781002	0.900426
1716	ENSG00000087074.8	PPP1R15A	chr19	48872421	48876058	+	protein_coding	6223.29	4827.39	4317.66	4360.58	4932.23	0.348998	0.171114	2.03956	0.041394	0.143855
1717	ENSG00000087076.9	HSD17B14	chr19	48813018	48836510	-	protein_coding	6.9807	9.18847	6.29003	6.65738	7.27914	0.315349	1.06066	0.297314	0.766227
1718	ENSG00000087077.14	TRIP6	chr7	100867387	100873454	+	protein_coding	2553.19	1734.32	2100.87	2176.96	2141.34	0.00416102	0.209542	0.0198577	0.984157	0.99398
1719	ENSG00000087085.16	ACHE	chr7	100889994	100896974	-	protein_coding	56.7182	21.8226	84.4661	78.779	60.4465	-1.03917	0.508584	-2.04326	0.0410265	0.142978
1720	ENSG00000087086.15	FTL	chr19	48965309	48966879	+	protein_coding	42625.9	38669.7	53697.1	57262.3	48063.7	-0.448747	0.135622	-3.3088	0.00093697	0.00776315
1721	ENSG00000087087.20	SRRT	chr7	100875103	100888664	+	protein_coding	8316.63	6560.57	8409.77	8839.89	8031.71	-0.213195	0.16636	-1.28153	0.200009	0.419726
1722	ENSG00000087088.21	BAX	chr19	48954815	48961798	+	protein_coding	1641.34	1463.26	1605.75	1624.4	1583.69	-0.056488	0.152265	-0.370984	0.710649	0.858298
1723	ENSG00000087095.13	NLK	chr17	28041737	28196381	+	protein_coding	1957.21	2105.31	1983.16	1958.38	2001.01	0.0432046	0.143046	0.302032	0.762628	0.890874
1724	ENSG00000087111.21	PIGS	chr17	28553383	28571794	-	protein_coding	4597.66	4709.09	4128.95	4475.98	4477.92	0.113216	0.136173	0.831413	0.40574	0.640857
1725	ENSG00000087116.16	ADAMTS2	chr5	179110853	179345461	-	protein_coding	0	1.14856	0	0	0.28714	1.5918	4.97498	0.319962	0.748997
1726	ENSG00000087128.10	TMPRSS11E	chr4	68447463	68497604	+	protein_coding	0	0	0	0	0
1727	ENSG00000087152.16	ATXN7L3	chr17	44191805	44200113	-	protein_coding	4259.1	4201.43	3251.95	3031.33	3685.95	0.429077	0.136018	3.15457	0.00160735	0.0118531
1728	ENSG00000087157.19	PGS1	chr17	78378649	78425114	+	protein_coding	1548.84	1525.29	1438.62	1449.09	1490.46	0.0903901	0.143982	0.627787	0.530143	0.739377
1729	ENSG00000087191.13	PSMC5	chr17	63827152	63832026	+	protein_coding	5780.02	5245.47	6907.35	7116.74	6262.39	-0.346835	0.136955	-2.53247	0.0113263	0.0555149
1730	ENSG00000087206.17	UIMC1	chr5	176905005	177022633	-	protein_coding	1590.73	1539.07	1780.08	1818.57	1682.11	-0.201082	0.142731	-1.40882	0.158888	0.363935
1731	ENSG00000087237.12	CETP	chr16	56961923	56983845	+	protein_coding	2.61776	1.14856	2.69573	2.21913	2.17029	-0.364859	1.88478	-0.193581	0.846504
1732	ENSG00000087245.13	MMP2	chr16	55389700	55506691	+	protein_coding	70.6796	49.388	8.08718	8.87651	34.2578	2.83162	0.60696	4.66526	3.08231e-06	6.1722e-05
1733	ENSG00000087250.9	MT3	chr16	56589074	56591088	+	protein_coding	0	0	0	0	0
1734	ENSG00000087253.13	LPCAT2	chr16	55509072	55586666	+	protein_coding	1880.43	2225.91	846.458	845.487	1449.57	1.27852	0.164875	7.75447	8.87103e-15	8.57082e-13
1735	ENSG00000087258.16	GNAO1	chr16	56191390	56357444	+	protein_coding	33.1583	29.8625	62.0017	42.1634	41.7965	-0.727339	0.490467	-1.48295	0.138088	0.330826
1736	ENSG00000087263.17	OGFOD1	chr16	56451521	56479104	+	protein_coding	3947.58	4225.55	4581.84	4646.85	4350.46	-0.1754	0.134464	-1.30444	0.192085	0.409837
1737	ENSG00000087266.17	SH3BP2	chr4	2793071	2841098	+	protein_coding	1363.85	1357.6	1826.8	1604.43	1538.17	-0.334822	0.155317	-2.15572	0.0311052	0.11701
1738	ENSG00000087269.16	NOP14	chr4	2937933	2963406	-	protein_coding	4987.71	4434.59	5781.44	5576.66	5195.1	-0.269365	0.141641	-1.90174	0.057205	0.180992
1739	ENSG00000087274.19	ADD1	chr4	2843844	2930076	+	protein_coding	10411.7	10300.3	8082.69	8164.17	9239.71	0.350331	0.126223	2.77548	0.00551194	0.0315177
1740	ENSG00000087299.12	L2HGDH	chr14	50237563	50312229	-	protein_coding	636.989	692.581	837.472	817.748	746.198	-0.317157	0.166785	-1.90159	0.0572253	0.181023
1741	ENSG00000087301.9	TXNDC16	chr14	52430596	52552522	-	protein_coding	743.444	775.277	929.127	904.294	838.036	-0.272308	0.160034	-1.70156	0.0888384	0.246578
1742	ENSG00000087302.9	RTRAF	chr14	51989514	52010694	+	protein_coding	4355.95	3580.06	4170.29	4215.23	4080.38	-0.0790628	0.158305	-0.499435	0.617473	0.798383
1743	ENSG00000087303.19	NID2	chr14	52004809	52069059	-	protein_coding	0	5.7428	3.5943	4.43825	3.44384	-0.524468	1.84342	-0.284508	0.776021
1744	ENSG00000087338.5	GMCL1	chr2	69829660	69881384	+	protein_coding	1396.14	1485.09	1725.27	1649.92	1564.1	-0.228885	0.147286	-1.55402	0.120179	0.302277
1745	ENSG00000087365.16	SF3B2	chr11	66050729	66069308	+	protein_coding	13318.3	12252.8	14363.7	14525.3	13615	-0.175921	0.131609	-1.33669	0.181323	0.394906
1746	ENSG00000087448.11	KLHL42	chr12	27780048	27803040	+	protein_coding	1489.51	1758.44	1268.79	1256.03	1443.19	0.362504	0.163027	2.22358	0.026177	0.103265
1747	ENSG00000087460.29	GNAS	chr20	58839718	58911192	+	protein_coding	19609.6	18835.2	22544.4	23249.8	21059.8	-0.252332	0.12653	-1.99425	0.0461244	0.155454
1748	ENSG00000087470.19	DNM1L	chr12	32679200	32745650	+	protein_coding	5665.71	6276.88	6981.03	6847.11	6442.68	-0.211705	0.137273	-1.54221	0.123022	0.30623
1749	ENSG00000087494.16	PTHLH	chr12	27958084	27972733	-	protein_coding	4.36294	4.59424	0.898576	0	2.46394	3.18999	2.21511	1.44011	0.149837
1750	ENSG00000087495.17	PHACTR3	chr20	59577509	59847711	+	protein_coding	0.872587	0	0	0	0.218147	1.39115	4.98758	0.278922	0.780304
1751	ENSG00000087502.19	ERGIC2	chr12	29337352	29381189	-	protein_coding	1564.55	1643.59	1455.69	1486.81	1537.66	0.124495	0.145389	0.856291	0.391837	0.628652
1752	ENSG00000087510.7	TFAP2C	chr20	56629306	56639283	+	protein_coding	0	0	0.898576	0	0.224644	-1.39591	4.98985	-0.27975	0.779669
1753	ENSG00000087586.18	AURKA	chr20	56369389	56392337	-	protein_coding	1842.9	1905.46	2826.92	2800.54	2343.95	-0.586443	0.137553	-4.2634	2.01336e-05	0.000311587
1754	ENSG00000087589.17	CASS4	chr20	56412112	56460387	+	protein_coding	1550.59	1697.57	960.577	905.404	1278.53	0.798796	0.155772	5.128	2.92842e-07	7.77622e-06
1755	ENSG00000087842.11	PIR	chrX	15384799	15493564	-	protein_coding	751.297	710.958	437.606	484.879	596.185	0.666179	0.178477	3.73257	0.000189533	0.00208572
1756	ENSG00000087884.15	AAMDC	chr11	77821109	77918432	+	protein_coding	335.073	314.705	302.82	353.951	326.637	-0.0129148	0.2135	-0.0604908	0.951765	0.981294
1757	ENSG00000087903.13	RFX2	chr19	5993164	6199572	-	protein_coding	1119.53	767.238	853.647	900.965	910.345	0.106665	0.219603	0.48572	0.627166	0.805253
1758	ENSG00000087995.16	METTL2A	chr17	62423875	62453385	+	protein_coding	1354.26	1378.27	1511.4	1503.46	1436.85	-0.14201	0.144759	-0.981012	0.326587	0.565165
1759	ENSG00000088002.12	SULT2B1	chr19	48552172	48599425	+	protein_coding	1.74517	2.29712	0.898576	3.32869	2.06739	-0.048792	1.96082	-0.0248835	0.980148
1760	ENSG00000088035.18	ALG6	chr1	63367575	63438553	+	protein_coding	641.352	730.484	853.647	923.157	787.16	-0.373996	0.173774	-2.1522	0.0313817	0.117869
1761	ENSG00000088038.19	CNOT3	chr19	54137749	54155681	+	protein_coding	3162.26	2174.22	3033.59	3010.25	2845.08	-0.178896	0.203832	-0.877665	0.380125	0.616609
1762	ENSG00000088053.11	GP6	chr19	55013705	55038264	-	protein_coding	583.761	590.359	160.845	147.572	370.634	1.92665	0.205537	9.37376	6.99932e-21	1.15092e-18
1763	ENSG00000088179.9	PTPN4	chr2	119759922	119984899	+	protein_coding	792.309	1029.11	926.431	877.665	906.379	0.0119354	0.192733	0.0619273	0.950621	0.981141
1764	ENSG00000088205.13	DDX18	chr2	117814691	117832377	+	protein_coding	4245.14	4834.29	5523.54	5350.31	4988.32	-0.260522	0.143905	-1.81038	0.0702372	0.209468
1765	ENSG00000088247.19	KHSRP	chr19	6413102	6424811	-	protein_coding	20768.4	14623.5	17135.8	16191.9	17179.9	0.0867918	0.193366	0.448847	0.653542	0.822341
1766	ENSG00000088256.9	GNA11	chr19	3094362	3123999	+	protein_coding	2040.98	1286.39	1205.89	1219.41	1438.17	0.457293	0.232513	1.96674	0.0492132	0.162458
1767	ENSG00000088280.20	ASAP3	chr1	23428563	23484568	-	protein_coding	785.328	777.575	1060.32	1070.73	923.488	-0.447167	0.155735	-2.87134	0.00408741	0.0247867
1768	ENSG00000088298.13	EDEM2	chr20	35115364	35147336	-	protein_coding	2032.26	1988.16	1641.7	1612.2	1818.58	0.305202	0.140864	2.16665	0.0302613	0.114923
1769	ENSG00000088305.18	DNMT3B	chr20	32762385	32809356	+	protein_coding	2560.17	2586.56	4296.09	4032.15	3368.74	-0.694533	0.136154	-5.10108	3.37724e-07	8.79059e-06
1770	ENSG00000088320.4	REM1	chr20	31475288	31484895	+	protein_coding	0	0	0	0	0
1771	ENSG00000088325.16	TPX2	chr20	31739271	31801805	+	protein_coding	13051.3	12695	16922.9	16594.6	14816	-0.380533	0.125794	-3.02503	0.00248605	0.0168505
1772	ENSG00000088340.17	FER1L4	chr20	35558737	35607562	-	transcribed_unitary_pseudogene	0.872587	0	0	1.10956	0.495538	-0.150579	4.39397	-0.0342696	0.972662
1773	ENSG00000088356.6	PDRG1	chr20	31944337	31952046	-	protein_coding	1427.55	1462.12	1664.16	1713.17	1566.75	-0.225011	0.143921	-1.56344	0.11795	0.298798
1774	ENSG00000088367.23	EPB41L1	chr20	36091504	36232799	+	protein_coding	645.714	662.719	526.565	570.315	601.328	0.254911	0.174278	1.46267	0.143558	0.339693
1775	ENSG00000088386.17	SLC15A1	chr13	98683801	98752672	-	protein_coding	0.872587	0	0	0	0.218147	1.39115	4.98758	0.278922	0.780304
1776	ENSG00000088387.21	DOCK9	chr13	98793429	99086625	-	protein_coding	1031.4	1331.18	1556.33	1483.49	1350.6	-0.365088	0.183504	-1.98953	0.0466422	0.156666
1777	ENSG00000088448.14	ANKRD10	chr13	110878540	110915069	-	protein_coding	2755.63	3094.22	3028.2	3060.18	2984.56	-0.0580249	0.144423	-0.401769	0.687854	0.843657
1778	ENSG00000088451.11	TGDS	chr13	94574054	94596242	-	protein_coding	572.417	630.559	532.855	541.467	569.325	0.16227	0.177897	0.912155	0.361687	0.599575
1779	ENSG00000088538.13	DOCK3	chr3	50674927	51384198	+	protein_coding	15.7066	20.6741	17.0729	23.3008	19.1886	-0.15159	0.682113	-0.222235	0.824131	0.922951
1780	ENSG00000088543.15	C3orf18	chr3	50558025	50571027	-	protein_coding	237.344	214.781	165.338	235.227	213.172	0.179576	0.273759	0.655964	0.511847	0.725315
1781	ENSG00000088682.14	COQ9	chr16	57447425	57461270	+	protein_coding	1777.46	1602.24	2276.99	2323.43	1995.03	-0.444224	0.147289	-3.016	0.0025613	0.0172376
1782	ENSG00000088726.16	TMEM40	chr3	12733528	12769457	-	protein_coding	1.74517	1.14856	2.69573	1.10956	1.67476	-0.398372	2.1286	-0.187152	0.851541
1783	ENSG00000088727.14	KIF9	chr3	47227998	47283451	-	protein_coding	316.749	229.712	496.912	492.646	384.005	-0.852344	0.230659	-3.69525	0.000219667	0.00235076
1784	ENSG00000088756.13	ARHGAP28	chr18	6729716	6915716	+	protein_coding	382.193	424.967	449.288	395.005	412.863	-0.067433	0.200808	-0.335808	0.737015	0.875014
1785	ENSG00000088766.12	CRLS1	chr20	6006093	6040053	+	protein_coding	55.8456	44.7938	40.4359	52.1495	48.3062	0.129076	0.449927	0.286882	0.774203	0.896631
1786	ENSG00000088782.5	DEFB127	chr20	157454	159163	+	protein_coding	0	0	0	0	0
1787	ENSG00000088808.18	PPP1R13B	chr14	103733195	103847575	-	protein_coding	2.61776	5.7428	8.98576	11.0956	7.11049	-1.28782	1.13101	-1.13865	0.254849
1788	ENSG00000088812.18	ATRN	chr20	3471018	3651118	+	protein_coding	2063.67	2430.35	1834.89	1840.77	2042.42	0.289405	0.157428	1.83834	0.0660128	0.200441
1789	ENSG00000088826.18	SMOX	chr20	4120980	4187747	+	protein_coding	575.907	486.989	353.14	362.827	444.716	0.572019	0.198768	2.87783	0.00400424	0.0243862
1790	ENSG00000088827.13	SIGLEC1	chr20	3686970	3712600	-	protein_coding	0	0	0	1.10956	0.277391	-1.54978	4.97986	-0.31121	0.755641
1791	ENSG00000088832.18	FKBP1A	chr20	1368977	1393164	-	protein_coding	7019.09	7260.04	7336.87	8003.28	7404.82	-0.103359	0.134902	-0.766182	0.443568	0.674923
1792	ENSG00000088833.18	NSFL1C	chr20	1442162	1473842	-	protein_coding	3674.46	3360.68	3494.56	3790.27	3579.99	-0.0498888	0.14366	-0.34727	0.728388	0.869905
1793	ENSG00000088836.14	SLC4A11	chr20	3227417	3239559	-	protein_coding	49.7375	49.388	59.306	41.0538	49.8713	-0.0234213	0.447309	-0.0523604	0.958242	0.983843
1794	ENSG00000088854.13	DNAAF9	chr20	3249306	3407669	-	protein_coding	441.529	583.468	390.88	377.251	448.282	0.413501	0.218234	1.89476	0.0581236	0.182749
1795	ENSG00000088876.13	ZNF343	chr20	2481817	2524702	-	protein_coding	444.147	461.721	567.9	583.63	514.349	-0.346489	0.178517	-1.94093	0.0522673	0.169475
1796	ENSG00000088881.21	EBF4	chr20	2692874	2760108	+	protein_coding	17.4517	14.9313	4.49288	8.87651	11.4381	1.29635	0.905099	1.43228	0.152065	0.352796
1797	ENSG00000088882.8	CPXM1	chr20	2794074	2800627	-	protein_coding	458.108	346.865	591.263	600.274	499.127	-0.562616	0.211749	-2.65699	0.00788411	0.041716
1798	ENSG00000088888.18	MAVS	chr20	3846799	3876123	+	protein_coding	6610.72	7397.87	5685.29	5871.81	6391.42	0.277407	0.139605	1.98708	0.0469135	0.157092
1799	ENSG00000088899.16	LZTS3	chr20	3162617	3173549	-	protein_coding	194.587	171.135	221.05	205.269	198.01	-0.21975	0.246554	-0.891286	0.372776	0.609653
1800	ENSG00000088926.14	F11	chr4	186266189	186289681	+	protein_coding	0	0	0	0	0
1801	ENSG00000088930.8	XRN2	chr20	21303331	21389825	+	protein_coding	5711.08	6404.37	5103.91	5192.76	5603.03	0.234498	0.140015	1.6748	0.0939737	0.256692
1802	ENSG00000088970.16	KIZ	chr20	21125983	21246622	+	protein_coding	881.313	798.249	1042.35	1034.11	939.006	-0.30516	0.161226	-1.89274	0.0583921	0.183088
1803	ENSG00000088986.11	DYNLL1	chr12	120469850	120498493	+	protein_coding	5534.82	4748.14	4587.23	4624.66	4873.71	0.158981	0.14805	1.07384	0.282896	0.518126
1804	ENSG00000088992.18	TESC	chr12	117038923	117099479	-	protein_coding	2715.49	1947.96	1694.71	1885.15	2060.83	0.382457	0.200378	1.90868	0.0563037	0.178989
1805	ENSG00000089006.17	SNX5	chr20	17941597	17968980	-	protein_coding	4474.63	4464.45	4614.19	4676.81	4557.52	-0.0556739	0.129893	-0.428614	0.668204	0.83121
1806	ENSG00000089009.16	RPL6	chr12	112405189	112418838	-	protein_coding	44338.8	38882.2	46566	49102.6	44722.4	-0.201057	0.140664	-1.42934	0.152905	0.354199
1807	ENSG00000089012.14	SIRPG	chr20	1629152	1657779	-	protein_coding	0	0	0	0	0
1808	ENSG00000089022.14	MAPKAPK5	chr12	111842228	111902222	+	protein_coding	2851.61	2886.33	3213.31	3296.51	3061.94	-0.182063	0.133934	-1.35935	0.174037	0.38517
1809	ENSG00000089041.17	P2RX7	chr12	121132819	121188032	+	protein_coding	23.5599	31.0111	5.39145	8.87651	17.2097	1.94668	0.772356	2.52045	0.0117206	0.0570714
1810	ENSG00000089048.15	ESF1	chr20	13714322	13784919	-	protein_coding	716.394	741.969	1023.48	1119.55	900.348	-0.55516	0.1625	-3.41636	0.000634645	0.00562335
1811	ENSG00000089050.16	RBBP9	chr20	18486540	18497225	-	protein_coding	392.664	434.155	425.925	423.853	419.149	-0.0409254	0.19202	-0.213131	0.831225	0.926217
1812	ENSG00000089053.13	ANAPC5	chr12	121308245	121399896	-	protein_coding	8061.83	8259.29	10195.2	10094.8	9152.79	-0.31408	0.126732	-2.47829	0.0132013	0.0623568
1813	ENSG00000089057.15	SLC23A2	chr20	4852356	5010293	-	protein_coding	1069.79	1326.59	1227.45	1240.49	1216.08	-0.0436129	0.175659	-0.248282	0.803916	0.913291
1814	ENSG00000089060.12	SLC8B1	chr12	113298759	113359493	-	protein_coding	1703.29	1497.72	1364.04	1327.04	1473.02	0.250897	0.156254	1.6057	0.10834	0.28234
1815	ENSG00000089063.15	TMEM230	chr20	5068232	5113103	-	protein_coding	2221.61	2214.42	2956.31	2894.85	2571.8	-0.399501	0.135657	-2.94493	0.00323024	0.0206198
1816	ENSG00000089091.16	DZANK1	chr20	18383367	18467281	-	protein_coding	28.7954	20.6741	13.4786	22.1913	21.2848	0.487483	0.671395	0.726074	0.467793	0.693458
1817	ENSG00000089094.20	KDM2B	chr12	121429096	121581023	-	protein_coding	2361.22	2127.13	2047.85	2061.57	2149.44	0.127725	0.146177	0.873772	0.382243	0.618599
1818	ENSG00000089101.19	CFAP61	chr20	20052514	20360703	+	protein_coding	0.872587	0	0.898576	0	0.442791	-0.00827254	4.56214	-0.0018133	0.998553
1819	ENSG00000089116.4	LHX5	chr12	113462033	113472280	-	protein_coding	37.5212	13.7827	10.7829	11.0956	18.2956	1.243	0.793021	1.56742	0.117017	0.297473
1820	ENSG00000089123.16	TASP1	chr20	13389392	13638932	-	protein_coding	304.533	305.517	301.921	355.06	316.758	-0.105269	0.214644	-0.490435	0.623826	0.802733
1821	ENSG00000089127.15	OAS1	chr12	112905856	112933219	+	protein_coding	0	1.14856	0	0	0.28714	1.5918	4.97498	0.319962	0.748997
1822	ENSG00000089154.11	GCN1	chr12	120127202	120194715	-	protein_coding	11065.3	12621.5	14183.1	14383.3	13063.3	-0.270345	0.140232	-1.92783	0.0538759	0.173574
1823	ENSG00000089157.16	RPLP0	chr12	120196699	120201235	-	protein_coding	134169	127374	135684	143325	135138	-0.0932521	0.128271	-0.726993	0.46723	0.693104
1824	ENSG00000089159.17	PXN	chr12	120210439	120265771	-	protein_coding	6981.57	6722.52	5672.71	5733.11	6277.48	0.264922	0.129235	2.04992	0.0403723	0.141557
1825	ENSG00000089163.4	SIRT4	chr12	120302316	120313249	+	protein_coding	37.5212	29.8625	44.9288	53.259	41.3929	-0.534781	0.477174	-1.12073	0.262404	0.496226
1826	ENSG00000089169.15	RPH3A	chr12	112570380	112898881	+	protein_coding	0.872587	1.14856	0.898576	0	0.72993	1.04836	3.31476	0.316271	0.751797
1827	ENSG00000089177.19	KIF16B	chr20	16272104	16573448	-	protein_coding	723.375	844.191	778.166	712.34	764.518	0.0708658	0.179108	0.395659	0.692356	0.846318
1828	ENSG00000089195.15	TRMT6	chr20	5937228	5950558	-	protein_coding	1033.14	948.71	1063.91	1030.78	1019.14	-0.0793737	0.158089	-0.502082	0.61561	0.797602
1829	ENSG00000089199.10	CHGB	chr20	5911510	5925353	+	protein_coding	3.49035	6.89135	8.08718	4.43825	5.72678	-0.297923	1.22811	-0.242587	0.808326
1830	ENSG00000089220.5	PEBP1	chr12	118136124	118145584	+	protein_coding	5403.06	4900.9	8335.19	8675.67	6828.71	-0.723011	0.137266	-5.26722	1.38506e-07	3.91503e-06
1831	ENSG00000089225.20	TBX5	chr12	114353911	114408442	-	protein_coding	0	0	0	0	0
1832	ENSG00000089234.16	BRAP	chr12	111642146	111685956	-	protein_coding	2041.85	2252.32	2367.75	2346.73	2252.16	-0.135195	0.14461	-0.93489	0.349845	0.58677
1833	ENSG00000089248.7	ERP29	chr12	112013348	112023449	+	protein_coding	14135	11407.5	13273.8	13473.4	13072.4	-0.0663414	0.158672	-0.418105	0.675871	0.835966
1834	ENSG00000089250.20	NOS1	chr12	117208142	117452170	-	protein_coding	0	0	0	0	0
1835	ENSG00000089280.19	FUS	chr16	31180138	31191605	+	protein_coding	25967.3	25218.9	36017.6	35223.1	30606.7	-0.476937	0.124819	-3.82103	0.000132897	0.0015563
1836	ENSG00000089289.16	IGBP1	chrX	70133447	70166324	+	protein_coding	5070.6	4791.79	3886.34	4108.71	4464.36	0.303079	0.135537	2.23613	0.0253433	0.100914
1837	ENSG00000089327.15	FXYD5	chr19	35154730	35169881	+	protein_coding	13663.8	10126.8	9869.06	10810.5	11117.6	0.202389	0.183332	1.10395	0.269615	0.504289
1838	ENSG00000089335.22	ZNF302	chr19	34677639	34686397	+	protein_coding	5.23552	9.18847	3.5943	5.54782	5.89153	0.655965	1.20347	0.545062	0.585711
1839	ENSG00000089351.15	GRAMD1A	chr19	34994784	35026471	+	protein_coding	5204.98	3704.1	4151.42	4063.22	4280.93	0.117477	0.193219	0.608	0.543188	0.749117
1840	ENSG00000089356.19	FXYD3	chr19	35115823	35124324	+	protein_coding	0	0	0	0	0
1841	ENSG00000089472.18	HEPH	chrX	66162671	66268867	+	protein_coding	10423.1	11062.9	9930.16	10109.2	10381.3	0.100505	0.129401	0.776695	0.437339	0.668896
1842	ENSG00000089486.17	CDIP1	chr16	4510669	4538828	-	protein_coding	0	0	0	1.10956	0.277391	-1.54978	4.97986	-0.31121	0.755641
1843	ENSG00000089505.18	CMTM1	chr16	66566393	66579137	+	protein_coding	166.664	159.65	37.7402	35.506	99.89	2.1541	0.339591	6.34323	2.2499e-10	1.14171e-08
1844	ENSG00000089558.9	KCNH4	chr17	42156891	42181142	-	protein_coding	44.5019	48.2395	183.309	183.078	114.782	-1.98518	0.316392	-6.27443	3.50927e-10	1.73948e-08
1845	ENSG00000089597.18	GANAB	chr11	62624826	62646726	-	protein_coding	37184.4	39165.9	29990	31043.4	34345.9	0.32303	0.127242	2.53871	0.0111262	0.0548798
1846	ENSG00000089639.11	GMIP	chr19	19629476	19643657	-	protein_coding	1909.22	1510.36	904.866	947.567	1318	0.885514	0.180542	4.90477	9.35386e-07	2.16016e-05
1847	ENSG00000089682.17	RBM41	chrX	107061885	107118823	-	protein_coding	4798.36	6065.54	6558.7	5855.17	5819.44	-0.19281	0.171844	-1.12201	0.26186	0.49558
1848	ENSG00000089685.15	BIRC5	chr17	78214186	78225636	+	protein_coding	4906.56	4617.21	6026.75	6287.89	5459.6	-0.370562	0.133645	-2.77274	0.00555873	0.0317395
1849	ENSG00000089692.9	LAG3	chr12	6772512	6778455	+	protein_coding	44.5019	37.9025	35.0444	54.3686	42.9544	-0.107921	0.488508	-0.22092	0.825155	0.92344
1850	ENSG00000089693.11	MLF2	chr12	6747996	6767475	-	protein_coding	5340.23	4070.49	5013.15	4997.47	4855.34	-0.0887711	0.175257	-0.506518	0.612493	0.795492
1851	ENSG00000089723.10	OTUB2	chr14	94026340	94048930	+	protein_coding	3.49035	2.29712	4.49288	3.32869	3.40226	-0.427848	1.52368	-0.280799	0.778864
1852	ENSG00000089737.18	DDX24	chr14	94048287	94081202	-	protein_coding	4821.92	4750.44	4939.47	5095.11	4901.74	-0.0679392	0.130342	-0.521237	0.602202	0.789434
1853	ENSG00000089775.12	ZBTB25	chr14	64449106	64505213	-	protein_coding	254.795	282.546	308.211	322.883	292.109	-0.233217	0.214258	-1.08849	0.27638	0.511678
1854	ENSG00000089818.18	NECAP1	chr12	8076939	8097881	+	protein_coding	892.657	978.572	1269.69	1185.01	1081.48	-0.392701	0.159876	-2.45629	0.0140381	0.065373
1855	ENSG00000089820.16	ARHGAP4	chrX	153907367	153934999	-	protein_coding	2794.9	1359.89	971.36	937.581	1515.93	1.12272	0.296507	3.7865	0.000152783	0.00174788
1856	ENSG00000089847.13	ANKRD24	chr19	4182689	4224814	+	protein_coding	25.305	19.5255	21.5658	18.8626	21.3147	0.152425	0.641385	0.23765	0.812153	0.91785
1857	ENSG00000089876.12	DHX32	chr10	125836337	125896436	-	protein_coding	1321.97	1447.18	1428.74	1506.79	1426.17	-0.0845054	0.152563	-0.553906	0.579643	0.775664
1858	ENSG00000089902.10	RCOR1	chr14	102592649	102730561	+	protein_coding	2877.79	3487.03	4616.88	4320.64	3825.58	-0.490332	0.160183	-3.06107	0.00220544	0.0153003
1859	ENSG00000089916.18	GPATCH2L	chr14	76151916	76254342	+	protein_coding	1705.04	2478.59	1622.83	1505.68	1828.03	0.418273	0.209811	1.99357	0.0461993	0.155616
1860	ENSG00000090006.18	LTBP4	chr19	40592883	40629818	+	protein_coding	5837.61	2735.87	2463.89	2544.23	3395.4	0.776026	0.298313	2.60138	0.00928494	0.047341
1861	ENSG00000090013.11	BLVRB	chr19	40447765	40465764	-	protein_coding	4858.56	3152.79	6449.98	6614.11	5268.86	-0.705	0.215411	-3.27282	0.00106479	0.00861762
1862	ENSG00000090020.11	SLC9A1	chr1	27098809	27166981	-	protein_coding	1226.86	1191.06	951.592	1013.03	1095.63	0.300147	0.154094	1.94781	0.0514373	0.167422
1863	ENSG00000090054.16	SPTLC1	chr9	92000087	92115413	-	protein_coding	3614.26	3969.42	4325.74	4144.22	4013.41	-0.159802	0.139801	-1.14307	0.25301	0.484896
1864	ENSG00000090060.19	PAPOLA	chr14	96501433	96567116	+	protein_coding	7324.5	8529.2	7760.1	7358.62	7743.1	0.0682497	0.147691	0.46211	0.644002	0.815864
1865	ENSG00000090061.17	CCNK	chr14	99481169	99535044	+	protein_coding	2694.55	2457.92	3047.07	2884.86	2771.1	-0.203025	0.143604	-1.41378	0.157427	0.36146
1866	ENSG00000090097.22	PCBP4	chr3	51957454	51974016	-	protein_coding	231.236	187.215	179.715	205.269	200.859	0.125022	0.258177	0.48425	0.628209	0.806194
1867	ENSG00000090104.12	RGS1	chr1	192575763	192580024	+	protein_coding	0	0	0	0	0
1868	ENSG00000090238.12	YPEL3	chr16	30092314	30096915	-	protein_coding	1418.83	914.253	769.181	833.282	983.886	0.543632	0.234721	2.31608	0.0205541	0.0865392
1869	ENSG00000090263.16	MRPS33	chr7	141002610	141015228	-	protein_coding	1700.67	1622.91	1777.38	1813.03	1728.5	-0.111037	0.143074	-0.776082	0.4377	0.66927
1870	ENSG00000090266.13	NDUFB2	chr7	140690777	140722790	+	protein_coding	1393.52	1259.97	1724.37	1861.85	1559.93	-0.43363	0.154399	-2.80851	0.00497713	0.0290491
1871	ENSG00000090273.14	NUDC	chr1	26900238	26946871	+	protein_coding	8917.84	6434.23	11030.9	11438.5	9455.37	-0.549266	0.187389	-2.93116	0.00337699	0.0213178
1872	ENSG00000090316.16	MAEA	chr4	1289887	1340147	+	protein_coding	2797.51	1805.53	2314.73	2235.77	2288.39	0.0173035	0.22176	0.078028	0.937806	0.976133
1873	ENSG00000090339.9	ICAM1	chr19	10271093	10286615	+	protein_coding	4491.21	4061.31	2343.49	2373.36	3317.34	0.858815	0.141435	6.07214	1.26218e-09	5.63564e-08
1874	ENSG00000090372.15	STRN4	chr19	46719511	46746994	-	protein_coding	5981.58	3903.95	4139.74	4105.38	4532.66	0.262154	0.214708	1.22098	0.222094	0.448039
1875	ENSG00000090376.11	IRAK3	chr12	66189195	66254622	+	protein_coding	0	0	0	1.10956	0.277391	-1.54978	4.97986	-0.31121	0.755641
1876	ENSG00000090382.7	LYZ	chr12	69348381	69354234	+	protein_coding	6437.95	6520.37	2182.64	2231.33	4343.07	1.55379	0.131504	11.8156	3.2417e-32	1.38591e-29
1877	ENSG00000090402.8	SI	chr3	164978898	165078496	-	protein_coding	0	0	0	0	0
1878	ENSG00000090432.7	MUL1	chr1	20499448	20508151	-	protein_coding	1298.41	1288.68	1095.36	1109.56	1198	0.230739	0.148696	1.55175	0.120722	0.303104
1879	ENSG00000090447.12	TFAP4	chr16	4257186	4273075	-	protein_coding	1282.7	890.133	1043.25	1112.89	1082.24	0.0128435	0.213734	0.0600909	0.952083	0.98135
1880	ENSG00000090470.15	PDCD7	chr15	65117379	65133808	-	protein_coding	1546.22	1463.26	1705.5	1648.81	1590.95	-0.156292	0.14576	-1.07225	0.283607	0.518934
1881	ENSG00000090487.11	SPG21	chr15	64963022	64990310	-	protein_coding	2864.7	2969.03	3023.71	2917.04	2943.62	-0.0264678	0.135886	-0.19478	0.845565	0.933624
1882	ENSG00000090512.12	FETUB	chr3	186635969	186653141	+	protein_coding	0	0	0	0	0
1883	ENSG00000090520.12	DNAJB11	chr3	186567403	186585800	+	protein_coding	1425.81	1263.42	1131.31	1056.3	1219.21	0.298174	0.161075	1.85116	0.064147	0.196221
1884	ENSG00000090530.10	P3H2	chr3	189956728	190122437	-	protein_coding	0	0	0	0	0
1885	ENSG00000090534.20	THPO	chr3	184371935	184381968	-	protein_coding	19.1969	16.0798	31.4501	33.2869	25.0034	-0.869657	0.597109	-1.45645	0.145269	0.342281
1886	ENSG00000090539.15	CHRD	chr3	184380073	184390736	+	protein_coding	20.9421	16.0798	32.3487	27.7391	24.2774	-0.693583	0.609139	-1.13863	0.254858	0.48682
1887	ENSG00000090554.13	FLT3LG	chr19	49474207	49486231	+	protein_coding	8.72587	16.0798	13.4786	11.0956	12.345	-0.00369165	0.852785	-0.00432894	0.996546	0.998315
1888	ENSG00000090565.17	RAB11FIP3	chr16	425649	523011	+	protein_coding	1017.44	824.665	917.446	847.706	901.813	0.0625344	0.183805	0.340222	0.733689	0.872588
1889	ENSG00000090581.11	GNPTG	chr16	1351931	1365737	+	protein_coding	1302.77	945.264	1151.08	1136.19	1133.83	-0.0235545	0.200847	-0.117276	0.906641	0.962532
1890	ENSG00000090612.22	ZNF268	chr12	133181409	133214832	+	protein_coding	681.491	790.209	567.001	503.742	635.611	0.456682	0.187198	2.43957	0.0147049	0.0674719
1891	ENSG00000090615.16	GOLGA3	chr12	132768902	132829143	-	protein_coding	3685.81	3654.72	3644.62	3594.98	3645.03	0.0199643	0.131752	0.15153	0.879558	0.949239
1892	ENSG00000090621.15	PABPC4	chr1	39560709	39576790	-	protein_coding	9487.64	8668.18	11699.5	11800.2	10413.9	-0.372086	0.133317	-2.79099	0.00525474	0.0303636
1893	ENSG00000090659.18	CD209	chr19	7739993	7747564	-	protein_coding	0.872587	2.29712	0	1.10956	1.06982	1.58567	2.92675	0.541785	0.587967
1894	ENSG00000090661.12	CERS4	chr19	8206736	8262421	+	protein_coding	1201.55	979.721	796.138	845.487	955.725	0.411595	0.180458	2.28084	0.0225579	0.0925131
1895	ENSG00000090674.16	MCOLN1	chr19	7522624	7534009	+	protein_coding	599.467	477.801	593.06	518.166	547.123	-0.0436449	0.206269	-0.211593	0.832425	0.926633
1896	ENSG00000090686.16	USP48	chr1	21678298	21783606	-	protein_coding	6313.17	6707.59	7636.99	7438.51	7024.06	-0.211537	0.13133	-1.61073	0.107238	0.280632
1897	ENSG00000090776.6	EFNB1	chrX	68829021	68842160	+	protein_coding	96.8572	49.388	76.3789	75.4503	74.5186	-0.0445275	0.433268	-0.102771	0.918145	0.968278
1898	ENSG00000090857.14	PDPR	chr16	70114332	70162537	+	protein_coding	3700.64	4575.86	4377.86	4238.53	4223.22	-0.0585097	0.162365	-0.360359	0.718579	0.863527
1899	ENSG00000090861.17	AARS1	chr16	70251983	70289707	-	protein_coding	34592.8	35750.1	30217.3	30955.7	32879	0.201505	0.125051	1.61138	0.107097	0.280556
1900	ENSG00000090863.12	GLG1	chr16	74447427	74607144	-	protein_coding	5761.69	6330.86	4508.15	4550.32	5287.76	0.416623	0.136801	3.04546	0.00232326	0.0159558
1901	ENSG00000090889.12	KIF4A	chrX	70290104	70420886	+	protein_coding	3785.28	3903.95	4858.6	4657.95	4301.44	-0.307772	0.132716	-2.31903	0.0203937	0.0860479
1902	ENSG00000090905.19	TNRC6A	chr16	24610209	24827632	+	protein_coding	3307.98	4216.36	3410.99	3215.51	3537.71	0.182769	0.171761	1.06409	0.287288	0.523152
1903	ENSG00000090924.15	PLEKHG2	chr19	39412669	39428415	+	protein_coding	2405.72	2068.56	1588.68	1514.55	1894.38	0.528253	0.15751	3.35378	0.000797168	0.00678903
1904	ENSG00000090932.11	DLL3	chr19	39498895	39508481	+	protein_coding	14.834	14.9313	39.5373	31.0678	25.0926	-1.24961	0.609144	-2.05142	0.0402258	0.141224
1905	ENSG00000090971.5	NAT14	chr19	55485188	55487568	+	protein_coding	1349.89	991.207	1125.02	1112.89	1144.75	0.0663785	0.197965	0.335304	0.737395	0.875126
1906	ENSG00000090975.14	PITPNM2	chr12	122983480	123151090	-	protein_coding	1158.8	971.681	1160.06	1150.62	1110.29	-0.115995	0.169456	-0.684511	0.493653	0.711828
1907	ENSG00000090989.18	EXOC1	chr4	55853648	55905086	+	protein_coding	2448.48	2617.57	2174.55	2327.86	2392.12	0.170127	0.143459	1.18589	0.235664	0.464674
1908	ENSG00000091009.8	RBM27	chr5	146203605	146289223	+	protein_coding	1214.64	1454.08	1493.43	1550.06	1428.05	-0.190446	0.166263	-1.14545	0.252022	0.483762
1909	ENSG00000091010.6	POU4F3	chr5	146338839	146341728	+	protein_coding	5.23552	1.14856	5.39145	3.32869	3.77606	-0.424528	1.53635	-0.276323	0.7823
1910	ENSG00000091039.17	OSBPL8	chr12	76351797	76559809	-	protein_coding	6286.12	9609.99	6237.01	5664.32	6949.36	0.41726	0.215485	1.93637	0.052822	0.170822
1911	ENSG00000091073.20	DTX2	chr7	76461676	76505995	+	protein_coding	1108.19	675.353	664.047	700.134	786.93	0.388689	0.251469	1.54567	0.122184	0.30472
1912	ENSG00000091106.19	NLRC4	chr2	32224453	32265732	-	protein_coding	3.49035	4.59424	1.79715	3.32869	3.30261	0.665713	1.55998	0.426743	0.669566
1913	ENSG00000091127.14	PUS7	chr7	105439661	105522271	-	protein_coding	1097.71	1211.73	2437.84	2444.37	1797.91	-1.08077	0.148158	-7.29472	2.99271e-13	2.43706e-11
1914	ENSG00000091128.13	LAMB4	chr7	108023548	108130361	-	protein_coding	1.74517	1.14856	4.49288	7.76694	3.78839	-2.05688	1.5814	-1.30067	0.19337
1915	ENSG00000091129.22	NRCAM	chr7	108147623	108456717	-	protein_coding	95.9846	91.8847	100.64	100.97	97.37	-0.100845	0.317272	-0.31785	0.750599	0.883474
1916	ENSG00000091136.15	LAMB1	chr7	107923799	108003213	-	protein_coding	2847.25	3027.6	3392.12	3384.17	3162.79	-0.206182	0.136202	-1.5138	0.130077	0.31837
1917	ENSG00000091137.14	SLC26A4	chr7	107660828	107717809	+	protein_coding	26.1776	35.6053	16.1744	11.0956	22.2632	1.1656	0.657532	1.77268	0.0762811	0.22204
1918	ENSG00000091138.13	SLC26A3	chr7	107765467	107803225	-	protein_coding	0	0	0	0	0
1919	ENSG00000091140.15	DLD	chr7	107891162	107931730	+	protein_coding	10588.8	11021.6	12865.8	13026.3	11875.6	-0.260822	0.12695	-2.05453	0.0399248	0.140369
1920	ENSG00000091157.15	WDR7	chr18	56651343	57029811	+	protein_coding	748.68	980.87	946.2	812.2	871.987	-0.0260838	0.203569	-0.128132	0.898044	0.958104
1921	ENSG00000091164.13	TXNL1	chr18	56597209	56651600	-	protein_coding	3888.25	3336.56	3804.57	3691.52	3680.22	-0.0528463	0.150223	-0.351784	0.725	0.868041
1922	ENSG00000091181.20	IL5RA	chr3	3066324	3126613	-	protein_coding	1.74517	5.7428	2.69573	1.10956	2.82331	0.935071	1.75971	0.531378	0.595157
1923	ENSG00000091262.17	ABCC6	chr16	16149565	16223522	-	protein_coding	0	0	0	0	0
1924	ENSG00000091317.8	CMTM6	chr3	32481312	32502852	-	protein_coding	8800.91	9789.17	3881.85	3962.25	6608.54	1.24477	0.138278	9.00198	2.21691e-19	3.13316e-17
1925	ENSG00000091409.16	ITGA6	chr2	172427354	172506459	+	protein_coding	3.49035	5.7428	8.98576	6.65738	6.21907	-0.780609	1.16679	-0.669021	0.503482
1926	ENSG00000091428.18	RAPGEF4	chr2	172735274	173052893	+	protein_coding	6.10811	9.18847	14.3772	9.98607	9.91497	-0.688919	0.938962	-0.733703	0.46313	0.689834
1927	ENSG00000091436.17	MAP3K20	chr2	173075435	173268015	+	protein_coding	2752.14	3263.06	2313.83	2229.11	2639.54	0.404401	0.156938	2.57683	0.00997122	0.0500786
1928	ENSG00000091482.8	SMPX	chrX	21705978	21758116	-	protein_coding	0.872587	0	0	0	0.218147	1.39115	4.98758	0.278922	0.780304
1929	ENSG00000091483.8	FH	chr1	241497511	241519799	-	protein_coding	8499	8160.51	10679.6	10792.7	9532.95	-0.366059	0.127653	-2.86761	0.00413589	0.0250187
1930	ENSG00000091490.11	SEL1L3	chr4	25747433	25863760	-	protein_coding	4670.09	5310.94	4101.1	3915.65	4499.44	0.31583	0.145147	2.17593	0.0295602	0.112938
1931	ENSG00000091513.16	TF	chr3	133746040	133796641	+	protein_coding	320.239	291.734	1378.41	1315.94	826.583	-2.13663	0.170755	-12.5129	6.34972e-36	3.50279e-33
1932	ENSG00000091527.17	CDV3	chr3	133573686	133590261	+	protein_coding	7658.7	8119.16	8218.37	8201.89	8049.53	-0.0576689	0.12986	-0.444085	0.656981	0.824277
1933	ENSG00000091536.20	MYO15A	chr17	18108756	18179802	+	protein_coding	23.5599	26.4169	18.8701	33.2869	25.5334	-0.0551901	0.618936	-0.0891693	0.928947	0.972774
1934	ENSG00000091542.9	ALKBH5	chr17	18183078	18209954	+	protein_coding	3769.58	3160.83	3297.77	3557.26	3446.36	0.0163355	0.158361	0.103153	0.917841	0.968052
1935	ENSG00000091583.11	APOH	chr17	66212033	66256525	-	protein_coding	0	0	0	1.10956	0.277391	-1.54978	4.97986	-0.31121	0.755641
1936	ENSG00000091592.16	NLRP1	chr17	5499427	5619424	-	protein_coding	3278.31	3813.22	4372.47	4613.56	4019.39	-0.341893	0.150523	-2.27136	0.0231252	0.094188
1937	ENSG00000091622.16	PITPNM3	chr17	6451263	6556555	-	protein_coding	341.182	333.082	206.672	183.078	266.004	0.789179	0.222641	3.54462	0.00039318	0.00379446
1938	ENSG00000091640.8	SPAG7	chr17	4959226	4967817	-	protein_coding	2170.12	1704.46	1837.59	1840.77	1888.23	0.0758248	0.175155	0.432901	0.665086	0.829365
1939	ENSG00000091651.9	ORC6	chr16	46689643	46698394	+	protein_coding	1335.93	1330.03	2066.72	2042.71	1693.85	-0.624294	0.141784	-4.40312	1.06705e-05	0.000177679
1940	ENSG00000091656.19	ZFHX4	chr8	76681239	76867281	+	protein_coding	109.946	125.193	82.669	77.6694	98.8693	0.548939	0.321317	1.7084	0.0875615	0.244409
1941	ENSG00000091664.9	SLC17A6	chr11	22338381	22379503	+	protein_coding	0	0	0	0	0
1942	ENSG00000091704.10	CPA1	chr7	130380339	130388114	+	protein_coding	0.872587	0	0.898576	0	0.442791	-0.00827254	4.56214	-0.0018133	0.998553
1943	ENSG00000091732.17	ZC3HC1	chr7	130018287	130051451	-	protein_coding	1912.71	2082.34	2250.93	2264.62	2127.65	-0.177095	0.143481	-1.23427	0.217102	0.441664
1944	ENSG00000091831.25	ESR1	chr6	151656691	152129619	+	protein_coding	0	0	0.898576	1.10956	0.502035	-2.44494	4.25702	-0.574332	0.565743
1945	ENSG00000091844.8	RGS17	chr6	153004459	153131282	-	protein_coding	7.85328	0	16.1744	11.0956	8.78082	-1.74448	1.28463	-1.35797	0.174475
1946	ENSG00000091879.14	ANGPT2	chr8	6499632	6563409	-	protein_coding	0	0	0	0	0
1947	ENSG00000091947.10	TMEM101	chr17	44011188	44023946	-	protein_coding	2274.83	2320.09	1851.07	1929.53	2093.88	0.281513	0.139705	2.01505	0.0438996	0.149928
1948	ENSG00000091972.18	CD200	chr3	112332347	112362812	+	protein_coding	0	0	0	0	0
1949	ENSG00000091986.16	CCDC80	chr3	112596797	112649530	-	protein_coding	29.668	33.3082	16.1744	14.4243	23.3937	1.03633	0.618901	1.67446	0.0940399	0.256815
1950	ENSG00000092009.10	CMA1	chr14	24505353	24508265	-	protein_coding	0	0	0	0	0
1951	ENSG00000092010.15	PSME1	chr14	24136163	24138967	+	protein_coding	2357.73	2259.22	1797.15	1886.26	2075.09	0.326296	0.141542	2.3053	0.02115	0.0882591
1952	ENSG00000092020.11	PPP2R3C	chr14	35085467	35122517	-	protein_coding	1064.56	1092.28	839.27	826.625	955.683	0.372293	0.155158	2.39945	0.0164196	0.0730846
1953	ENSG00000092036.19	HAUS4	chr14	22946228	22957161	-	protein_coding	909.236	1062.42	717.962	692.367	845.496	0.482007	0.173631	2.77605	0.00550245	0.0314918
1954	ENSG00000092051.18	JPH4	chr14	23568038	23578790	-	protein_coding	5.23552	2.29712	0.898576	0	2.1078	2.95413	2.34503	1.25974	0.207764
1955	ENSG00000092054.13	MYH7	chr14	23412740	23435660	-	protein_coding	0.872587	0	0.898576	0	0.442791	-0.00827254	4.56214	-0.0018133	0.998553
1956	ENSG00000092067.6	CEBPE	chr14	23117306	23119255	-	protein_coding	0	0	0	0	0
1957	ENSG00000092068.21	SLC7A8	chr14	23125295	23183674	-	protein_coding	382.193	344.568	2543.87	2437.71	1427.08	-2.77506	0.159387	-17.4108	6.83517e-68	3.89628e-64
1958	ENSG00000092094.11	OSGEP	chr14	20446401	20455089	-	protein_coding	2355.11	2156.99	2450.42	2513.16	2368.92	-0.137107	0.142995	-0.958821	0.337649	0.576112
1959	ENSG00000092096.19	SLC22A17	chr14	23346314	23352912	-	protein_coding	38.3938	33.3082	21.5658	22.1913	28.8648	0.715948	0.555199	1.28953	0.197212	0.416419
1960	ENSG00000092098.17	RNF31	chr14	24146683	24160660	+	protein_coding	24.4324	21.8226	36.8416	36.6156	29.9281	-0.66417	0.543875	-1.22118	0.222018	0.448032
1961	ENSG00000092108.22	SCFD1	chr14	30622291	30737694	+	protein_coding	2130.86	2176.52	2434.24	2327.86	2267.37	-0.14505	0.138892	-1.04433	0.296332	0.533092
1962	ENSG00000092140.16	G2E3	chr14	30559158	30620064	+	protein_coding	915.344	1235.85	1459.29	1299.3	1227.44	-0.360561	0.199676	-1.80573	0.0709602	0.210785
1963	ENSG00000092148.14	HECTD1	chr14	31100117	31207804	-	protein_coding	6046.16	8014.65	6005.18	5588.87	6413.71	0.277975	0.179145	1.55168	0.120738	0.303104
1964	ENSG00000092199.19	HNRNPC	chr14	21209136	21269494	-	protein_coding	24332.1	22750.7	30962.2	32566.8	27652.9	-0.432168	0.130454	-3.3128	0.000923672	0.0076724
1965	ENSG00000092200.13	RPGRIP1	chr14	21280083	21351301	+	protein_coding	27.0502	44.7938	53.9145	42.1634	41.9805	-0.433515	0.505486	-0.857621	0.391102	0.627708
1966	ENSG00000092201.10	SUPT16H	chr14	21351476	21384019	-	protein_coding	7936.18	8314.42	9305.65	9054.04	8652.57	-0.176148	0.129116	-1.36426	0.172485	0.382826
1967	ENSG00000092203.15	TOX4	chr14	21476597	21499175	+	protein_coding	2989.48	3360.68	2822.43	2988.05	3040.16	0.127927	0.146745	0.871762	0.383338	0.619141
1968	ENSG00000092208.19	GEMIN2	chr14	39114285	39136973	+	protein_coding	471.197	455.978	656.859	683.491	566.881	-0.530912	0.174777	-3.03766	0.00238426	0.0162882
1969	ENSG00000092295.12	TGM1	chr14	24249114	24264432	-	protein_coding	86.3861	101.073	111.423	116.504	103.847	-0.28479	0.31493	-0.904297	0.365838	0.603026
1970	ENSG00000092330.18	TINF2	chr14	24239643	24242674	-	protein_coding	1168.39	1122.14	818.602	863.24	993.095	0.446348	0.156519	2.85172	0.00434833	0.0259549
1971	ENSG00000092345.14	DAZL	chr3	16586792	16670306	-	protein_coding	3.49035	6.89135	19.7687	14.4243	11.1437	-1.74949	0.942252	-1.85672	0.0633515	0.194258
1972	ENSG00000092377.15	TBL1Y	chrY	6910686	7101970	+	protein_coding	0	0	0	0	0
1973	ENSG00000092421.17	SEMA6A	chr5	116443555	116574823	-	protein_coding	33.1583	49.388	39.5373	49.9303	43.0035	-0.120964	0.486937	-0.248418	0.803811	0.913233
1974	ENSG00000092439.16	TRPM7	chr15	50552473	50686797	-	protein_coding	3845.49	4910.09	4924.19	4636.86	4579.16	-0.127431	0.170716	-0.746449	0.455396	0.684394
1975	ENSG00000092445.12	TYRO3	chr15	41557675	41583589	+	protein_coding	2698.04	2796.74	2437.84	2611.91	2636.13	0.121933	0.139934	0.871356	0.38356	0.619382
1976	ENSG00000092470.12	WDR76	chr15	43826980	43868412	+	protein_coding	1733.83	1852.63	2055.04	2079.32	1930.21	-0.205436	0.142827	-1.43835	0.150334	0.350015
1977	ENSG00000092529.25	CAPN3	chr15	42359498	42412949	+	protein_coding	22.6873	31.0111	12.5801	14.4243	20.1757	0.989155	0.672908	1.46997	0.14157	0.336576
1978	ENSG00000092531.10	SNAP23	chr15	42491233	42545356	+	protein_coding	6478.09	7272.68	5444.47	5471.26	6166.62	0.332932	0.139562	2.38555	0.0170538	0.0753388
1979	ENSG00000092607.15	TBX15	chr1	118883046	118989556	-	protein_coding	1.74517	9.18847	0.898576	4.43825	4.06762	1.04158	1.62186	0.64221	0.520737
1980	ENSG00000092621.13	PHGDH	chr1	119648411	119744218	+	protein_coding	19081.7	17048.1	18051.5	18327.8	18127.3	-0.00984989	0.136053	-0.0723976	0.942285	0.976963
1981	ENSG00000092758.18	COL9A3	chr20	62816244	62841159	+	protein_coding	30.5405	24.1197	15.2758	31.0678	25.251	0.253634	0.644036	0.39382	0.693714	0.846962
1982	ENSG00000092820.19	EZR	chr6	158765741	158819368	-	protein_coding	9552.21	9175.84	6715.06	6838.24	8070.34	0.466637	0.128484	3.63186	0.000281387	0.00287799
1983	ENSG00000092841.19	MYL6	chr12	56158346	56163496	+	protein_coding	9487.64	8634.87	6461.66	6863.76	7861.98	0.443791	0.137845	3.21949	0.00128419	0.00994605
1984	ENSG00000092847.13	AGO1	chr1	35869808	35930532	+	protein_coding	4320.18	5593.48	5166.81	4966.4	5011.72	-0.0320038	0.172672	-0.185345	0.852959	0.937277
1985	ENSG00000092850.12	TEKT2	chr1	36084094	36088275	+	protein_coding	6.9807	0	0	5.54782	3.13213	0.374598	2.32258	0.161285	0.871869
1986	ENSG00000092853.14	CLSPN	chr1	35720218	35769978	-	protein_coding	2869.07	3219.41	3334.61	3254.35	3169.36	-0.114403	0.144119	-0.79381	0.427306	0.66116
1987	ENSG00000092871.17	RFFL	chr17	35005990	35089319	-	protein_coding	671.892	754.603	508.594	519.276	613.591	0.471931	0.177722	2.65544	0.00792058	0.0418623
1988	ENSG00000092929.12	UNC13D	chr17	75827225	75844552	-	protein_coding	9931.79	7539.14	6975.64	7151.13	7899.43	0.306754	0.174968	1.75321	0.0795666	0.22853
1989	ENSG00000092931.12	MFSD11	chr17	76735865	76781449	+	protein_coding	1304.52	1377.12	1263.4	1291.53	1309.14	0.0695776	0.148999	0.466968	0.640523	0.813597
1990	ENSG00000092964.18	DPYSL2	chr8	26514031	26658178	+	protein_coding	1292.3	1305.91	322.589	287.377	802.045	2.0888	0.172235	12.1276	7.53866e-34	3.48429e-31
1991	ENSG00000092969.12	TGFB2	chr1	218345336	218444619	+	protein_coding	6.10811	1.14856	6.29003	3.32869	4.21885	-0.382932	1.49052	-0.256912	0.797247
1992	ENSG00000092978.11	GPATCH2	chr1	217426992	217631090	-	protein_coding	910.108	1068.16	853.647	819.967	912.971	0.239879	0.172197	1.39305	0.163604	0.370765
1993	ENSG00000093000.19	NUP50	chr22	45163925	45188017	+	protein_coding	3653.52	4269.19	4283.51	3913.43	4029.91	-0.0495754	0.154764	-0.320329	0.748719	0.88199
1994	ENSG00000093009.11	CDC45	chr22	19479457	19520612	+	protein_coding	12980.6	12225.3	18577.2	18870.3	15663.3	-0.571042	0.12834	-4.44946	8.60868e-06	0.000147798
1995	ENSG00000093010.15	COMT	chr22	19941371	19969975	+	protein_coding	25807.6	16566.8	13124.6	12902	17100.3	0.703295	0.215899	3.25751	0.00112393	0.00899153
1996	ENSG00000093072.18	ADA2	chr22	17178790	17258235	-	protein_coding	0	0	0.898576	1.10956	0.502035	-2.44494	4.25702	-0.574332	0.565743
1997	ENSG00000093100.13	ENSG00000093100	chr22	17787652	17811497	-	lncRNA	1.74517	5.7428	4.49288	1.10956	3.2726	0.373047	1.671	0.223248	0.823342
1998	ENSG00000093134.15	VNN3	chr6	132722787	132736935	-	protein_coding	0	0	0	0	0
1999	ENSG00000093144.19	ECHDC1	chr6	127288712	127343609	-	protein_coding	2338.53	2525.68	2907.79	2893.74	2666.44	-0.254575	0.139728	-1.82193	0.0684654	0.205878
[truncated: 59,534 more rows]
