# Supplementary material for: METTL16-mediated inhibition of MXD4 promotes leukemia through activation of the MYC-MAX axis
Source: Oncogene. 2025 Sep 14;44(43):4159–72. doi: 10.1038/s41388-025-03563-1 (PMC12537489; doi:10.1038/s41388-025-03563-1)
Supplement: Supplementary file 3 — Supplementary Table 2 [file 41388_2025_3563_MOESM3_ESM.xlsx]

## Sheet: Sheet1
	transcript_id	Chrom	Position	m6a likelihood	SCR1_IP.bam p-value	SCR1_IP.bam enrichment	SCR1_IP.bam peak height	control height	sh1_IP.bam p-value	sh1_IP.bam enrichment	sh1_IP.bam peak height	control height.1	SCR1_IP.bam_VS_sh1_IP.bam LFC	SCR1_IP.bam_VS_sh1_IP.bam p-value	log2FC	-log10_PValue	gene_name	gene_type	gene_id	Log2_sh1_enrichment
0	ENST00000381898.5	chr20	1181145	0	0	4.77238	295	61	2.22045e-16	3.67406	246	66	0.261546	0.404878	-0.377331	0.392676	PSMF1	protein_coding	ENSG00000125818.18	1.87738
1	ENST00000381898.5	chr20	1180701	0	2.22045e-16	3.23597	287	88	1.11022e-16	3.66694	326	88	-0.125028	0.991125	0.180377	0.00387177	PSMF1	protein_coding	ENSG00000125818.18	1.87457
2	ENST00000381898.5	chr20	1180917	0	2.22045e-16	4.86769	319	65	1.01359e-07	2.42308	189	78	0.69758	0.000527057	-1.0064	3.27814	PSMF1	protein_coding	ENSG00000125818.18	1.27684
3	ENST00000381898.5	chr20	1181398	0	3.33067e-16	5.77495	332	57	0	7.1703	382	53	-0.216419	0.620442	0.312226	0.207299	PSMF1	protein_coding	ENSG00000125818.18	2.84203
4	ENST00000381898.5	chr20	1185157	0	4.44089e-16	2.08777	156	74	0.0083934	2.15488	68	31	-0.0316382	1	0.0456443	0	PSMF1	protein_coding	ENSG00000125818.18	1.10761
5	ENST00000381898.5	chr20	1185768	0	0.00251511	2.75171	53	19	0.000132759	2.02413	70	34	0.307081	0.83094	-0.443025	0.0804303	PSMF1	protein_coding	ENSG00000125818.18	1.0173
6	ENST00000381898.5	chr20	1180698	0	-5.38614e-12	3.01515	199	66	4.44089e-16	2.86806	281	97	0.0500141	1	-0.0721551	0	PSMF1	protein_coding	ENSG00000125818.18	1.52008
7	ENST00000381898.5	chr20	1165729	0	1	1	44	44	3.89229e-09	3.35437	81	24	-1.21026	0.000332795	1.74604	3.47782	PSMF1	protein_coding	ENSG00000125818.18	1.74604
8	ENST00000217233.9	chr20	396706	0	0	4.83865	3346	691	0	4.35811	4258	977	0.104599	0.112912	-0.150905	0.947259	TRIB3	protein_coding	ENSG00000101255.12	2.1237
9	ENST00000217233.9	chr20	396978	0	0	2.73714	2457	897	9.99201e-16	2.8272	2916	1031	-0.0323711	1	0.0467017	0	TRIB3	protein_coding	ENSG00000101255.12	1.49937
10	ENST00000262919.10	chr20	3646916	0	0	3.58577	92	25	2.22045e-16	5.51012	101	18	-0.429615	0.498614	0.619803	0.302235	ATRN	protein_coding	ENSG00000088812.18	2.46208
11	ENST00000262919.10	chr20	3648116	0	1.11022e-16	7.28497	71	9	1.64591e-10	2.77935	70	25	0.963597	0.031786	-1.39018	1.49776	ATRN	protein_coding	ENSG00000088812.18	1.47475
12	ENST00000262919.10	chr20	3648004	0	1	2.3	23	10	0.00450491	3.35412	43	12	-0.377281	0.927991	0.544301	0.0324562	ATRN	protein_coding	ENSG00000088812.18	1.74594
13	ENST00000467857.1	chr20	2658301	0	0	3.61491	550	152	3.33067e-16	3.65133	776	212	-0.0100254	1	0.0144636	0	NOP56	protein_coding	ENSG00000101361.17	1.86842
14	ENST00000348031.6	chr20	3146812	0	0	4.81424	111	23	7.01151e-11	2.07575	116	55	0.841255	0.00781562	-1.21367	2.10704	UBOX5	protein_coding	ENSG00000185019.17	1.05364
15	ENST00000348031.6	chr20	3147143	0	8.88178e-16	4.34964	200	45	3.33067e-16	2.22907	215	96	0.668509	0.00178758	-0.964455	2.74774	UBOX5	protein_coding	ENSG00000185019.17	1.15644
16	ENST00000348031.6	chr20	3121905	0	1.11755e-12	11.9571	58	4	2.23279e-08	4.4363	43	9	0.991506	0.200708	-1.43044	0.697436	UBOX5	protein_coding	ENSG00000185019.17	2.14936
17	ENST00000348031.6	chr20	3149040	0	2.15377e-11	3.23722	102	31	1.19054e-06	4.31366	117	27	-0.287073	0.768385	0.414158	0.114421	UBOX5	protein_coding	ENSG00000185019.17	2.10891
18	ENST00000348031.6	chr20	3147500	0	6.48113e-10	2.46383	83	33	0.00430781	2.03744	95	46	0.190023	1	-0.274146	0	UBOX5	protein_coding	ENSG00000185019.17	1.02676
19	ENST00000348031.6	chr20	3121422	0	1	1.35	27	20	1.34027e-09	5.07313	45	8	-1.32385	0.00893805	1.90992	2.04876	UBOX5	protein_coding	ENSG00000185019.17	2.34288
20	ENST00000348031.6	chr20	3121537	0	1	2.8	42	15	7.11417e-09	3.38747	45	13	-0.190465	1	0.274783	0	UBOX5	protein_coding	ENSG00000185019.17	1.76021
21	ENST00000348031.6	chr20	3122104	0	1	1.24	31	25	2.69759e-05	2.40845	43	17	-0.663871	0.178247	0.957763	0.748979	UBOX5	protein_coding	ENSG00000185019.17	1.2681
22	ENST00000348031.6	chr20	3122310	0	1	1.16667	28	24	0.000679406	2.50426	44	17	-0.763843	0.112046	1.10199	0.950602	UBOX5	protein_coding	ENSG00000185019.17	1.32438
23	ENST00000416600.6	chr20	3873854	0	0	5.97876	149	24	2.22045e-16	5.45677	206	37	0.0913568	1	-0.1318	0	MAVS	protein_coding	ENSG00000088888.18	2.44805
24	ENST00000416600.6	chr20	3865997	0	2.22045e-16	3.56842	123	34	4.44089e-16	2.55628	183	71	0.333569	0.408184	-0.481238	0.389144	MAVS	protein_coding	ENSG00000088888.18	1.35405
25	ENST00000416600.6	chr20	3866301	0	4.44089e-16	3.25616	119	36	8.88178e-16	2.68772	191	71	0.191857	0.845332	-0.276792	0.0729726	MAVS	protein_coding	ENSG00000088888.18	1.42638
26	ENST00000416600.6	chr20	3873961	0	4.44089e-16	3.26108	146	44	5.91291e-07	2.6	156	60	0.226545	0.621473	-0.326836	0.206577	MAVS	protein_coding	ENSG00000088888.18	1.37851
27	ENST00000416600.6	chr20	3873709	0	7.77156e-16	3.79759	97	25	2.22045e-16	4.34893	221	50	-0.135562	1	0.195574	0	MAVS	protein_coding	ENSG00000088888.18	2.12066
28	ENST00000488788.2	chr20	648529	0	0	3.41778	243	71	2.22045e-16	4.65139	274	58	-0.308174	0.235192	0.444601	0.628578	ENSG00000270299	protein_coding	ENSG00000270299.1	2.21766
29	ENST00000488788.2	chr20	647895	0	4.44089e-16	3.13691	242	77	3.33067e-16	3.0617	227	74	0.0242694	1	-0.0350134	0	ENSG00000270299	protein_coding	ENSG00000270299.1	1.61433
30	ENST00000488788.2	chr20	647471	0	8.88178e-16	5.85608	169	28	2.22045e-16	3.66811	134	36	0.467805	0.203991	-0.6749	0.690389	ENSG00000270299	protein_coding	ENSG00000270299.1	1.87504
31	ENST00000488788.2	chr20	646757	0	1	0.846154	33	39	0.0128887	2.49481	65	26	-1.08127	0.00286014	1.55994	2.54361	ENSG00000270299	protein_coding	ENSG00000270299.1	1.31893
32	ENST00000662580.1	chr20	326733	0	0	5.73088	527	91	4.44089e-16	3.96263	538	135	0.368962	0.0260357	-0.532299	1.58443	NRSN2-AS1	lncRNA	ENSG00000225377.6	1.98646
33	ENST00000662580.1	chr20	325986	0	0	2.41133	373	154	6.66134e-16	2.63376	369	140	-0.0882352	1	0.127296	0	NRSN2-AS1	lncRNA	ENSG00000225377.6	1.39713
34	ENST00000662580.1	chr20	326249	0	1.11022e-16	3.18371	390	122	3.33067e-16	2.74588	405	147	0.147943	0.649165	-0.213436	0.187645	NRSN2-AS1	lncRNA	ENSG00000225377.6	1.45727
35	ENST00000662580.1	chr20	328006	0	6.66134e-16	3.98	548	137	1.9984e-15	3.49003	577	165	0.13137	0.663944	-0.189527	0.177868	NRSN2-AS1	lncRNA	ENSG00000225377.6	1.80324
36	ENST00000662580.1	chr20	325667	0	8.88178e-16	2.56707	159	61	8.88178e-16	2.31858	148	63	0.101809	1	-0.14688	0	NRSN2-AS1	lncRNA	ENSG00000225377.6	1.21324
37	ENST00000662580.1	chr20	326537	0	1.22125e-15	3.46758	866	249	5.55112e-16	2.44521	938	383	0.349326	0.000415668	-0.50397	3.38125	NRSN2-AS1	lncRNA	ENSG00000225377.6	1.28996
38	ENST00000662580.1	chr20	320462	0	1.161e-11	3.63318	83	22	2.52021e-13	3.10657	86	27	0.156589	1	-0.22591	0	NRSN2-AS1	lncRNA	ENSG00000225377.6	1.63532
39	ENST00000662580.1	chr20	328682	0	1	1.25	105	84	2.22045e-16	2.06556	209	101	-0.502257	0.0203374	0.724604	1.6917	NRSN2-AS1	lncRNA	ENSG00000225377.6	1.04653
40	ENST00000500893.4	chr20	298400	0	0	3.53614	614	173	0	3.85467	850	220	-0.0862509	0.912911	0.124434	0.0395714	ZCCHC3	protein_coding	ENSG00000247315.4	1.94661
41	ENST00000500893.4	chr20	298287	0	2.22045e-16	4.56422	758	166	7.77156e-16	3.7445	629	167	0.19796	0.253904	-0.285596	0.595331	ZCCHC3	protein_coding	ENSG00000247315.4	1.90477
42	ENST00000500893.4	chr20	298618	0	1	1.78873	127	71	2.22045e-16	2.8168	317	112	-0.454094	0.0289187	0.65512	1.53882	ZCCHC3	protein_coding	ENSG00000247315.4	1.49406
43	ENST00000379160.3	chr20	5119871	0	0	3.00485	1000	332	4.44089e-16	2.39917	1266	527	0.225102	0.011854	-0.324754	1.92613	PCNA	protein_coding	ENSG00000132646.11	1.26254
44	ENST00000678772.1	chr20	18142786	0	0	3.86516	272	70	0	3.55425	249	70	0.0838591	1	-0.120983	0	KAT14	protein_coding	ENSG00000149474.15	1.82954
45	ENST00000486776.5	chr20	17970125	0	0	3.93112	392	99	0	4.10729	394	95	-0.0438377	1	0.0632444	0	OVOL2	protein_coding	ENSG00000125850.11	2.03819
46	ENST00000486776.5	chr20	17968113	0	2.22045e-16	4.42595	395	89	1.11022e-16	3.67337	330	89	0.186375	0.633076	-0.268882	0.198544	OVOL2	protein_coding	ENSG00000125850.11	1.87711
47	ENST00000486776.5	chr20	17990210	0	2.22045e-16	2.76474	212	76	4.44089e-16	2.98421	193	64	-0.0763891	1	0.110206	0	OVOL2	protein_coding	ENSG00000125850.11	1.57735
48	ENST00000338121.10	chr20	23370370	0	0	4.44696	114	25	2.22045e-16	3.76753	136	36	0.165801	1	-0.239201	0	GZF1	protein_coding	ENSG00000125812.16	1.91362
49	ENST00000338121.10	chr20	23365196	0	7.77156e-16	2.90921	185	63	5.55112e-16	2.40172	142	59	0.191696	0.793495	-0.276558	0.100456	GZF1	protein_coding	ENSG00000125812.16	1.26407
50	ENST00000338121.10	chr20	23364982	0	1	1.72222	62	36	2.10248e-10	2.0592	103	50	-0.1787	1	0.25781	0	GZF1	protein_coding	ENSG00000125812.16	1.04208
51	ENST00000338121.10	chr20	23364708	0	1	0.9	18	20	1.2005e-08	6.76175	54	7	-2.01664	5.82051e-05	2.9094	4.23504	GZF1	protein_coding	ENSG00000125812.16	2.7574
52	ENST00000338121.10	chr20	23365664	0	1	0.6	21	35	2.27081e-06	2.34976	47	20	-1.36514	0.00121473	1.96948	2.91552	GZF1	protein_coding	ENSG00000125812.16	1.23251
53	ENST00000338121.10	chr20	23364563	0	1	1	27	27	2.12682e-05	2.01257	55	27	-0.699413	0.10934	1.00904	0.961222	GZF1	protein_coding	ENSG00000125812.16	1.00904
54	ENST00000375687.10	chr20	32435654	0	0	3.54326	386	108	1.11022e-16	2.96121	444	149	0.179449	0.449579	-0.25889	0.347194	ASXL1	protein_coding	ENSG00000171456.21	1.56619
55	ENST00000375687.10	chr20	32434847	0	0	3.57441	398	111	1.11022e-16	3.31067	248	74	0.0766503	1	-0.110583	0	ASXL1	protein_coding	ENSG00000171456.21	1.72712
56	ENST00000375687.10	chr20	32434540	0	0	2.41865	263	108	2.22045e-16	2.45742	326	132	-0.0159013	1	0.0229407	0	ASXL1	protein_coding	ENSG00000171456.21	1.29714
57	ENST00000375687.10	chr20	32436805	0	2.22045e-16	3.9331	628	159	0	2.29958	314	136	0.536702	0.000160774	-0.774297	3.79378	ASXL1	protein_coding	ENSG00000171456.21	1.20137
58	ENST00000375687.10	chr20	32433577	0	2.22045e-16	4.57112	231	50	0	2.58697	252	97	0.56927	0.00704082	-0.821283	2.15238	ASXL1	protein_coding	ENSG00000171456.21	1.37127
59	ENST00000375687.10	chr20	32437970	0	2.22045e-16	2.85933	117	40	2.06157e-12	2.61291	125	47	0.0901239	1	-0.130021	0	ASXL1	protein_coding	ENSG00000171456.21	1.38566
60	ENST00000375687.10	chr20	32438764	0	4.44089e-16	4.56864	118	25	4.44089e-16	3.23651	137	42	0.344719	0.44232	-0.497324	0.354263	ASXL1	protein_coding	ENSG00000171456.21	1.69444
61	ENST00000375687.10	chr20	32437642	0	1.55431e-15	4.97771	119	23	1.08949e-10	2.638	122	46	0.63495	0.0436319	-0.916039	1.3602	ASXL1	protein_coding	ENSG00000171456.21	1.39944
62	ENST00000375687.10	chr20	32435300	0	1.28897e-13	2.62191	169	64	0	4.05602	343	84	-0.436298	0.0508611	0.629445	1.29361	ASXL1	protein_coding	ENSG00000171456.21	2.02007
63	ENST00000375687.10	chr20	32437193	0	1.58933e-10	2.92232	158	54	1.36557e-14	2.34815	173	73	0.218748	0.700091	-0.315587	0.154845	ASXL1	protein_coding	ENSG00000171456.21	1.23153
64	ENST00000375687.10	chr20	32433396	0	0.27795	1.65487	187	113	3.33067e-16	2.12827	339	159	-0.251587	0.213304	0.362963	0.671001	ASXL1	protein_coding	ENSG00000171456.21	1.08968
65	ENST00000375687.10	chr20	32436803	0	-5.38614e-12	3.42857	384	112	4.44089e-16	2.77692	698	251	0.2108	0.252349	-0.304121	0.597998	ASXL1	protein_coding	ENSG00000171456.21	1.47349
66	ENST00000375687.10	chr20	32438547	0	1	1.55814	67	43	6.58362e-14	2.48218	108	43	-0.465645	0.172385	0.671783	0.7635	ASXL1	protein_coding	ENSG00000171456.21	1.31161
67	ENST00000439267.2	chr20	31721886	0	0	4.76395	3149	661	0	4.2787	3774	882	0.107428	0.123961	-0.154986	0.906714	BCL2L1	protein_coding	ENSG00000171552.14	2.09717
68	ENST00000439267.2	chr20	31722105	0	2.22045e-16	3.20059	2048	639	0	3.58084	2571	717	-0.112262	0.143927	0.16196	0.841856	BCL2L1	protein_coding	ENSG00000171552.14	1.8403
69	ENST00000439267.2	chr20	31722436	0	5.55112e-16	2.8976	243	83	4.44089e-16	2.19668	381	173	0.276934	0.156653	-0.399532	0.805062	BCL2L1	protein_coding	ENSG00000171552.14	1.13532
70	ENST00000439267.2	chr20	31723883	0	1	1.84211	35	19	9.60249e-06	3.21545	41	12	-0.557058	0.426679	0.803665	0.369899	BCL2L1	protein_coding	ENSG00000171552.14	1.68502
71	ENST00000343380.6	chr20	33676774	0	0	3.86373	231	59	0	3.08291	286	92	0.225758	0.530916	-0.3257	0.274974	E2F1	protein_coding	ENSG00000101412.13	1.62429
72	ENST00000343380.6	chr20	33686296	0	0	3.20532	186	58	4.35207e-14	2.88799	142	49	0.104253	1	-0.150405	0	E2F1	protein_coding	ENSG00000101412.13	1.53006
73	ENST00000495749.1	chr20	32166220	0	0	3.25839	199	61	4.44089e-16	4.97006	349	70	-0.422199	0.0732804	0.609104	1.13501	TM9SF4	protein_coding	ENSG00000101337.16	2.31326
74	ENST00000495749.1	chr20	32166848	0	5.55112e-16	2.89097	191	66	6.66134e-16	2.37163	195	82	0.198015	0.673545	-0.285676	0.171633	TM9SF4	protein_coding	ENSG00000101337.16	1.24588
75	ENST00000495749.1	chr20	32165440	0	1.20324e-11	2.70163	109	40	4.44089e-16	3.64958	204	55	-0.300755	0.456112	0.433897	0.340928	TM9SF4	protein_coding	ENSG00000101337.16	1.86773
76	ENST00000495749.1	chr20	32165958	0	1	1.26667	57	45	0	2.68819	219	81	-0.752481	0.00419953	1.0856	2.3768	TM9SF4	protein_coding	ENSG00000101337.16	1.42664
77	ENST00000440385.5	chr20	35669194	0	6.21836e-13	3.24362	78	24	1.21716e-08	2.25647	77	34	0.362887	0.577951	-0.523536	0.238109	NFS1	protein_coding	ENSG00000244005.13	1.17407
78	ENST00000619850.2	chr20	38952336	0	0	4.76383	263	55	4.44089e-16	2.59815	286	110	0.606251	0.00203789	-0.874636	2.69082	FAM83D	protein_coding	ENSG00000101447.15	1.37749
79	ENST00000619850.2	chr20	38951949	0	2.22045e-16	2.57443	272	105	2.22045e-16	3.0684	383	124	-0.175528	0.558022	0.253233	0.253348	FAM83D	protein_coding	ENSG00000101447.15	1.61749
80	ENST00000619850.2	chr20	38952024	0	4.44089e-16	3.00316	255	84	8.2635e-11	2.46392	239	97	0.197912	0.521765	-0.285527	0.282525	FAM83D	protein_coding	ENSG00000101447.15	1.30095
81	ENST00000619850.2	chr20	38951821	0	4.44089e-16	2.65767	223	83	6.66134e-16	2.50116	329	131	0.0606947	1	-0.087564	0	FAM83D	protein_coding	ENSG00000101447.15	1.3226
82	ENST00000619850.2	chr20	38926610	0	1	1.31111	59	45	2.22045e-16	2.11455	157	74	-0.477969	0.101857	0.689564	0.992009	FAM83D	protein_coding	ENSG00000101447.15	1.08035
83	ENST00000237536.9	chr20	36794071	0	0	5.08577	88	17	0	5.25001	118	22	-0.0317827	1	0.0458528	0	SOGA1	protein_coding	ENSG00000149639.15	2.39232
84	ENST00000237536.9	chr20	36816187	0	3.33067e-16	3.25275	110	33	4.44089e-16	2.34269	162	69	0.3282	0.385408	-0.473493	0.414079	SOGA1	protein_coding	ENSG00000149639.15	1.22817
85	ENST00000237536.9	chr20	36784901	0	7.77156e-16	5.35424	96	17	1.56995e-10	2.42376	128	52	0.792569	0.0162317	-1.14344	1.78964	SOGA1	protein_coding	ENSG00000149639.15	1.27725
86	ENST00000237536.9	chr20	36785740	0	7.77156e-16	5.3234	74	13	0	3.17832	109	34	0.51576	0.277849	-0.744085	0.556192	SOGA1	protein_coding	ENSG00000149639.15	1.66826
87	ENST00000237536.9	chr20	36815616	0	1.21125e-13	4.15081	63	15	1.24942e-10	3.17031	78	24	0.269474	1	-0.388769	0	SOGA1	protein_coding	ENSG00000149639.15	1.66462
88	ENST00000237536.9	chr20	36815337	0	7.10539e-11	3.21327	61	18	1.95887e-11	2.37914	90	37	0.300549	0.851316	-0.4336	0.069909	SOGA1	protein_coding	ENSG00000149639.15	1.25044
89	ENST00000237536.9	chr20	36785124	0	6.92473e-08	4.61236	47	10	1.93203e-05	2.36221	66	27	0.669143	0.363736	-0.965369	0.439214	SOGA1	protein_coding	ENSG00000149639.15	1.24014
90	ENST00000237536.9	chr20	36784085	0	1	1.18919	44	37	2.22045e-16	4.08854	186	45	-1.23492	2.0343e-05	1.78161	4.69159	SOGA1	protein_coding	ENSG00000149639.15	2.03158
91	ENST00000237536.9	chr20	36793697	0	1	1.6	32	20	5.72653e-13	3.47555	105	30	-0.775751	0.0602167	1.11917	1.22028	SOGA1	protein_coding	ENSG00000149639.15	1.79724
92	ENST00000237536.9	chr20	36863207	0	1	0.92	23	25	1.00799e-07	3.20821	58	18	-1.24909	0.00445898	1.80206	2.35076	SOGA1	protein_coding	ENSG00000149639.15	1.68177
93	ENST00000237536.9	chr20	36793278	0	1	0.608696	14	23	0.00346335	2.04069	44	21	-1.20973	0.00964028	1.74527	2.01591	SOGA1	protein_coding	ENSG00000149639.15	1.02906
94	ENST00000237536.9	chr20	36862914	0	1	0.666667	14	21	0.0081708	2.09433	41	19	-1.1447	0.0230039	1.65145	1.6382	SOGA1	protein_coding	ENSG00000149639.15	1.06649
95	ENST00000541176.2	chr20	35655034	0	0	3.67964	475	129	4.44089e-16	3.05636	664	217	0.185591	0.304241	-0.267752	0.516782	ENSG00000272897	protein_coding	ENSG00000272897.5	1.61181
96	ENST00000541176.2	chr20	35655248	0	0	2.44563	463	189	8.88178e-16	2.30344	750	325	0.0598996	1	-0.0864168	0	ENSG00000272897	protein_coding	ENSG00000272897.5	1.20379
97	ENST00000541176.2	chr20	35653850	0	0	3.44202	430	124	1.88738e-15	2.66253	590	221	0.256781	0.0995833	-0.370456	1.00181	ENSG00000272897	protein_coding	ENSG00000272897.5	1.4128
98	ENST00000541176.2	chr20	35654119	0	0	4.11621	461	111	2.22045e-16	3.13343	676	215	0.272803	0.0797073	-0.393571	1.0985	ENSG00000272897	protein_coding	ENSG00000272897.5	1.64774
99	ENST00000541176.2	chr20	35653758	0	8.88178e-16	2.25906	429	189	-5.33129e-12	2.05769	535	260	0.0933643	0.842191	-0.134696	0.0745896	ENSG00000272897	protein_coding	ENSG00000272897.5	1.04103
100	ENST00000541176.2	chr20	35654542	0	2.40874e-12	2.06607	286	138	2.79776e-14	2.0109	456	226	0.0270635	1	-0.0390443	0	ENSG00000272897	protein_coding	ENSG00000272897.5	1.00784
101	ENST00000373448.6	chr20	38011773	0	0	5.90835	223	37	1.11022e-16	4.5208	299	66	0.267677	0.467456	-0.386176	0.330259	TTI1	protein_coding	ENSG00000101407.13	2.17658
102	ENST00000373448.6	chr20	38013460	0	0	3.08965	246	79	1.11022e-16	2.49016	315	126	0.215711	0.434925	-0.311205	0.361586	TTI1	protein_coding	ENSG00000101407.13	1.31624
103	ENST00000373448.6	chr20	38012888	0	0	3.50427	210	59	6.66134e-16	2.83145	261	92	0.213195	0.521381	-0.307575	0.282845	TTI1	protein_coding	ENSG00000101407.13	1.50154
104	ENST00000373448.6	chr20	38012172	0	2.22045e-16	2.95463	223	75	1.11022e-16	2.1229	215	101	0.330589	0.150781	-0.476939	0.821654	TTI1	protein_coding	ENSG00000101407.13	1.08604
105	ENST00000373622.9	chr20	37179203	0	0	2.6623	312	117	7.38152e-07	1.97744	263	133	0.297386	0.099892	-0.429038	1.00047	RPN2	protein_coding	ENSG00000118705.17	0.983637
106	ENST00000565493.2	chr20	36050533	0	0	5.13499	1761	342	0	4.99888	2180	436	0.026864	1	-0.0387565	0	NORAD	lncRNA	ENSG00000260032.2	2.3216
107	ENST00000565493.2	chr20	36049960	0	6.66134e-16	3.7988	775	204	2.22045e-16	3.00202	895	298	0.2354	0.0492947	-0.339611	1.3072	NORAD	lncRNA	ENSG00000260032.2	1.58593
108	ENST00000565493.2	chr20	36050838	0	1.33227e-15	3.09231	997	322	7.77156e-16	2.52749	1371	542	0.201694	0.0275393	-0.290984	1.56005	NORAD	lncRNA	ENSG00000260032.2	1.3377
109	ENST00000397286.7	chr20	36240415	0	0	7.64906	292	38	0	6.33788	410	64	0.188039	0.912045	-0.271283	0.0399839	AAR2	protein_coding	ENSG00000131043.13	2.664
110	ENST00000397286.7	chr20	36239951	0	4.44089e-16	4.4426	119	26	4.44089e-16	3.1359	185	58	0.348322	0.41683	-0.502522	0.380041	AAR2	protein_coding	ENSG00000131043.13	1.64888
111	ENST00000397286.7	chr20	36256149	0	1.161e-11	2.40012	83	34	7.32747e-15	2.55775	124	48	-0.0636087	1	0.091768	0	AAR2	protein_coding	ENSG00000131043.13	1.35487
112	ENST00000397286.7	chr20	36256220	0	7.29585e-11	4.37389	81	18	1.88627e-13	3.00161	125	41	0.376504	0.585857	-0.543181	0.232209	AAR2	protein_coding	ENSG00000131043.13	1.58574
113	ENST00000397286.7	chr20	36255685	0	1	2	52	26	6.66134e-16	2.42542	149	61	-0.192856	0.955743	0.278232	0.0196588	AAR2	protein_coding	ENSG00000131043.13	1.27823
114	ENST00000453095.1	chr20	38165208	0	0	2.73667	1124	410	3.33067e-16	2.01946	1185	586	0.303909	0.00015524	-0.438448	3.809	TGM2	protein_coding	ENSG00000198959.12	1.01397
115	ENST00000453095.1	chr20	38161580	0	1.66533e-15	2.32428	1060	456	2.66565e-11	1.85379	710	383	0.226182	0.0150764	-0.326311	1.8217	TGM2	protein_coding	ENSG00000198959.12	0.890475
116	ENST00000662078.1	chr20	43457982	0	0	3.40959	724	212	6.66134e-16	2.60533	1029	394	0.26903	0.0140984	-0.388128	1.85083	SRSF6	protein_coding	ENSG00000124193.16	1.38147
117	ENST00000372114.4	chr20	46686908	0	0	3.67393	189	51	1.11022e-16	3.80463	175	45	-0.0349559	1	0.0504308	0	TP53RK	protein_coding	ENSG00000172315.6	1.92776
118	ENST00000372114.4	chr20	46687074	0	7.77156e-16	3.96117	224	56	5.55112e-16	5.08816	161	31	-0.250377	0.679142	0.361218	0.168039	TP53RK	protein_coding	ENSG00000172315.6	2.34714
119	ENST00000419593.5	chr20	45367189	0	0	3.50436	201	57	3.7973e-12	3.3602	151	44	0.0420068	1	-0.060603	0	SYS1-DBNDD2	protein_coding	ENSG00000254806.5	1.74855
120	ENST00000317734.12	chr20	46350277	0	0	3.77066	668	177	6.66134e-16	2.96945	741	249	0.238873	0.0709901	-0.344621	1.1488	SLC35C2	protein_coding	ENSG00000080189.15	1.57019
121	ENST00000317734.12	chr20	46364390	0	3.33067e-16	4.84722	171	35	4.44089e-16	4.90766	169	34	-0.0123921	1	0.017878	0	SLC35C2	protein_coding	ENSG00000080189.15	2.29503
122	ENST00000317734.12	chr20	46358707	0	6.66134e-16	4.44832	404	90	3.33067e-16	3.80091	473	124	0.157285	0.643092	-0.226915	0.191727	SLC35C2	protein_coding	ENSG00000080189.15	1.92635
123	ENST00000673732.1	chr20	50891498	0	0	4.06387	306	75	1.11022e-16	3.56482	374	104	0.131022	1	-0.189025	0	ADNP	protein_coding	ENSG00000101126.18	1.83383
124	ENST00000673732.1	chr20	50891308	0	4.44089e-16	6.58444	290	44	5.55112e-16	3.10171	307	98	0.752756	0.00036245	-1.086	3.44075	ADNP	protein_coding	ENSG00000101126.18	1.63306
125	ENST00000673732.1	chr20	50891904	0	1	1.51667	91	60	2.22045e-16	2.46168	251	101	-0.484329	0.0342876	0.698739	1.46486	ADNP	protein_coding	ENSG00000101126.18	1.29964
126	ENST00000327979.8	chr20	50602297	0	0	3.28733	401	121	3.33067e-16	3.26398	479	146	0.00712708	1	-0.0102822	0	RIPOR3	protein_coding	ENSG00000042062.13	1.70663
127	ENST00000327979.8	chr20	50586535	0	3.33067e-16	2.88913	361	124	0	4.84488	417	86	-0.516969	0.00291455	0.745828	2.53543	RIPOR3	protein_coding	ENSG00000042062.13	2.27646
128	ENST00000327979.8	chr20	50586815	0	4.44089e-16	3.76065	268	71	1.11022e-16	3.93157	344	87	-0.0444476	1	0.0641243	0	RIPOR3	protein_coding	ENSG00000042062.13	1.97511
129	ENST00000327979.8	chr20	50602483	0	8.88178e-16	3.53772	350	98	4.44089e-16	4.02389	628	156	-0.128768	0.844981	0.185772	0.0731533	RIPOR3	protein_coding	ENSG00000042062.13	2.00859
130	ENST00000327979.8	chr20	50587104	0	1	1.43878	141	98	1.11022e-16	2.36685	296	125	-0.497767	0.00743649	0.718125	2.12863	RIPOR3	protein_coding	ENSG00000042062.13	1.24297
131	ENST00000327979.8	chr20	50597857	0	1	1.41667	102	72	2.21251e-08	2.60556	56	21	-0.609342	0.0989976	0.879094	1.00438	RIPOR3	protein_coding	ENSG00000042062.13	1.38159
132	ENST00000609943.5	chr20	51391063	0	0	6.72541	116	17	1.11022e-16	4.42071	75	16	0.419592	0.703635	-0.605344	0.152653	NFATC2	protein_coding	ENSG00000101096.20	2.14428
133	ENST00000609943.5	chr20	51390950	0	1.17284e-09	2.37097	72	30	8.60425e-09	5.71502	53	9	-0.879799	0.0856424	1.26928	1.06731	NFATC2	protein_coding	ENSG00000101096.20	2.51476
134	ENST00000371571.5	chr20	51004021	0	0	13.7225	96	6	2.22045e-16	10.5542	65	6	0.262509	1	-0.37872	0	KCNG1	protein_coding	ENSG00000026559.14	3.39975
135	ENST00000244051.3	chr20	50959763	0	0	8.75823	100	11	4.44089e-16	5.91394	130	21	0.392683	0.916341	-0.566522	0.0379427	MOCS3	protein_coding	ENSG00000124217.5	2.56412
136	ENST00000244051.3	chr20	50960157	0	4.44089e-16	18.286	129	7	2.22045e-16	3.75821	126	33	1.58219	0.00021702	-2.28262	3.6635	MOCS3	protein_coding	ENSG00000124217.5	1.91005
137	ENST00000244051.3	chr20	50959108	0	1.37668e-14	3.77434	70	18	6.66134e-16	4.14302	107	25	-0.0931989	1	0.134458	0	MOCS3	protein_coding	ENSG00000124217.5	2.05068
138	ENST00000481655.2	chr20	57525047	0	0	2.22749	867	389	6.66134e-16	2.07509	1051	506	0.0708713	0.7866	-0.102246	0.104246	CTCFL	protein_coding	ENSG00000124092.13	1.05317
139	ENST00000604005.6	chr20	58889262	0	0	3.12831	150	47	4.44089e-16	2.59669	148	56	0.186255	0.858732	-0.268709	0.0661422	GNAS	protein_coding	ENSG00000087460.29	1.37667
140	ENST00000604005.6	chr20	58890347	0	1.70308e-13	12.8298	43	3	4.06439e-10	4.59204	47	10	1.02744	0.330786	-1.48229	0.480453	GNAS	protein_coding	ENSG00000087460.29	2.19914
141	ENST00000434344.2	chr20	56458717	0	0	4.97495	112	22	3.33067e-16	5.40303	333	61	-0.0825444	1	0.119086	0	CASS4	protein_coding	ENSG00000087589.17	2.43377
142	ENST00000434344.2	chr20	56452927	0	0	4.64493	103	22	2.22045e-16	5.11006	289	56	-0.0954359	1	0.137685	0	CASS4	protein_coding	ENSG00000087589.17	2.35334
143	ENST00000434344.2	chr20	56458854	0	2.22045e-16	3.99829	97	24	4.44089e-16	3.85189	291	75	0.0373029	1	-0.0538167	0	CASS4	protein_coding	ENSG00000087589.17	1.94557
144	ENST00000434344.2	chr20	56452288	0	7.10059e-10	3.95698	61	15	3.22076e-12	2.25864	112	49	0.560716	0.245064	-0.808942	0.610721	CASS4	protein_coding	ENSG00000087589.17	1.17546
145	ENST00000434344.2	chr20	56452576	0	3.0707e-09	2.51055	58	23	7.55174e-13	2.22905	120	53	0.118927	1	-0.171575	0	CASS4	protein_coding	ENSG00000087589.17	1.15643
146	ENST00000434344.2	chr20	56458516	0	1	2.625	42	16	4.44089e-16	7.1383	162	22	-1.00039	0.0156964	1.44326	1.8042	CASS4	protein_coding	ENSG00000087589.17	2.83558
147	ENST00000434344.2	chr20	56452679	0	1	2.04545	45	22	3.74767e-11	3.09632	112	36	-0.414593	0.38953	0.598131	0.409459	CASS4	protein_coding	ENSG00000087589.17	1.63055
148	ENST00000344785.10	chr20	57407993	0	0	4.35934	1000	229	5.55112e-16	4.39472	1182	268	-0.00808137	1	0.0116589	0	RBM38	protein_coding	ENSG00000132819.17	2.13577
149	ENST00000490623.3	chr20	63735999	0	0	3.41983	305	89	2.22045e-16	4.77426	326	68	-0.333647	0.151646	0.481351	0.81917	ENSG00000273154	protein_coding	ENSG00000273154.3	2.25528
150	ENST00000490623.3	chr20	63735436	0	2.22045e-16	3.1426	368	117	0	4.10351	294	71	-0.266793	0.229674	0.3849	0.638888	ENSG00000273154	protein_coding	ENSG00000273154.3	2.03686
151	ENST00000490623.3	chr20	63735899	0	4.44089e-16	2.66568	340	127	2.22045e-16	3.58512	311	86	-0.296335	0.139136	0.427521	0.85656	ENSG00000273154	protein_coding	ENSG00000273154.3	1.84202
152	ENST00000490623.3	chr20	63708889	0	1.33227e-15	2.3932	335	139	3.79025e-05	1.96429	220	112	0.197502	0.381864	-0.284936	0.418091	ENSG00000273154	protein_coding	ENSG00000273154.3	0.974005
153	ENST00000266069.5	chr20	62946012	0	0	3.39353	100	29	4.44089e-16	2.84637	162	56	0.175827	1	-0.253664	0	GID8	protein_coding	ENSG00000101193.8	1.50912
154	ENST00000266069.5	chr20	62944812	0	0	2.79674	350	125	3.33067e-16	3.13065	414	132	-0.112784	0.9425	0.162714	0.0257187	GID8	protein_coding	ENSG00000101193.8	1.64646
155	ENST00000266069.5	chr20	62944974	0	1.11022e-15	2.49444	396	158	8.88178e-16	2.78127	490	176	-0.108843	0.880573	0.157027	0.0552344	GID8	protein_coding	ENSG00000101193.8	1.47575
156	ENST00000439542.1	chr20	2840230	0	1.11022e-16	5.07248	185	36	5.55112e-16	3.89288	263	67	0.26468	0.540685	-0.381853	0.267055	PCED1A	protein_coding	ENSG00000132635.17	1.96084
157	ENST00000439542.1	chr20	2840382	0	4.44089e-16	5.7878	229	39	-5.33129e-12	4.02041	197	49	0.36437	0.262178	-0.525674	0.581403	PCED1A	protein_coding	ENSG00000132635.17	2.00734
158	ENST00000439542.1	chr20	2839914	0	1	1.69231	66	39	3.21299e-13	4.3639	98	22	-0.947273	0.00381252	1.36663	2.41879	PCED1A	protein_coding	ENSG00000132635.17	2.12562
159	ENST00000358395.11	chr20	3934068	0	1.11022e-16	3.72438	446	119	2.22045e-16	5.47157	618	112	-0.384664	0.0172378	0.554952	1.76352	RNF24	protein_coding	ENSG00000101236.17	2.45195
160	ENST00000358395.11	chr20	3933915	0	2.22045e-16	5.06407	386	76	5.55112e-16	6.62608	633	95	-0.268842	0.21814	0.387858	0.661265	RNF24	protein_coding	ENSG00000101236.17	2.72816
161	ENST00000254998.3	chr20	23354360	0	1.11022e-16	5.85671	459	78	5.55112e-16	2.89035	427	147	0.706212	1.02921e-05	-1.01885	4.98749	NXT1	protein_coding	ENSG00000132661.4	1.53124
162	ENST00000376652.9	chr20	25221992	0	1.11022e-16	2.28511	135	59	1.11022e-16	4.78422	112	23	-0.738907	0.0142808	1.06602	1.84525	ENTPD6	protein_coding	ENSG00000197586.13	2.25828
163	ENST00000376652.9	chr20	25225806	0	2.22045e-16	4.84479	331	68	4.44089e-16	4.02738	416	103	0.184789	0.615689	-0.266595	0.210638	ENTPD6	protein_coding	ENSG00000197586.13	2.00984
164	ENST00000376652.9	chr20	25226096	0	4.44089e-16	3.85021	245	63	2.22045e-16	2.75997	287	103	0.332908	0.1502	-0.480285	0.823329	ENTPD6	protein_coding	ENSG00000197586.13	1.46465
165	ENST00000376652.9	chr20	25226622	0	1	1.36066	83	61	8.12101e-11	2.11827	185	87	-0.442632	0.0841748	0.638583	1.07482	ENTPD6	protein_coding	ENSG00000197586.13	1.08288
166	ENST00000611282.1	chr20	30723758	0	1.11022e-16	3.19646	179	55	1.17447e-07	2.935	91	31	0.0853375	1	-0.123116	0	ANKRD20A21P	transcribed_unprocessed_pseudogene	ENSG00000277112.3	1.55336
167	ENST00000374380.6	chr20	35303647	0	4.44089e-16	3.23525	233	72	2.73115e-14	2.76419	209	75	0.157359	0.899208	-0.227021	0.0461398	UQCC1	protein_coding	ENSG00000101019.22	1.46686
168	ENST00000374380.6	chr20	35303449	0	1.11022e-15	3.22577	235	72	3.75726e-05	2.42373	143	59	0.285863	0.301208	-0.412414	0.521134	UQCC1	protein_coding	ENSG00000101019.22	1.27723
169	ENST00000374380.6	chr20	35411958	0	8.82673e-11	3.09421	57	18	6.04102e-09	3.04972	52	17	0.0144818	1	-0.0208929	0	UQCC1	protein_coding	ENSG00000101019.22	1.60868
170	ENST00000374380.6	chr20	35306508	0	2.33573e-06	2.2646	60	26	5.74534e-05	2.35293	79	33	-0.0382645	1	0.055204	0	UQCC1	protein_coding	ENSG00000101019.22	1.23446
171	ENST00000482596.1	chr20	41533231	0	1.11022e-16	2.97144	373	125	2.22045e-16	3.07713	305	99	-0.0349484	1	0.0504199	0	CHD6	protein_coding	ENSG00000124177.16	1.62158
172	ENST00000482596.1	chr20	41514933	0	1	1.54167	74	48	2.22045e-16	2.54037	130	51	-0.499444	0.0959631	0.720546	1.0179	CHD6	protein_coding	ENSG00000124177.16	1.34504
173	ENST00000371754.8	chr20	49270190	0	1.11022e-16	4.03524	78	19	9.99201e-16	4.17166	132	31	-0.0332489	1	0.047968	0	ZNFX1	protein_coding	ENSG00000124201.15	2.06062
174	ENST00000371754.8	chr20	49247861	0	1.50013e-12	3.02453	72	23	3.91303e-09	3.30675	61	18	-0.0892094	1	0.128702	0	ZNFX1	protein_coding	ENSG00000124201.15	1.72541
175	ENST00000371754.8	chr20	49271534	0	9.69043e-09	4.93495	74	14	2.34373e-06	6.13981	90	14	-0.218452	1	0.315159	0	ZNFX1	protein_coding	ENSG00000124201.15	2.61819
176	ENST00000371754.8	chr20	49248788	0	2.43934e-05	3.00512	45	14	7.89712e-08	2.67322	61	22	0.117031	1	-0.16884	0	ZNFX1	protein_coding	ENSG00000124201.15	1.41858
177	ENST00000371754.8	chr20	49247359	0	1	1.125	36	32	2.34261e-08	2.95608	59	19	-0.966082	0.0121714	1.39376	1.91466	ZNFX1	protein_coding	ENSG00000124201.15	1.56369
178	ENST00000371754.8	chr20	49255928	0	1	0.941176	32	34	2.5705e-07	2.18752	56	25	-0.843392	0.0264953	1.21676	1.57683	ZNFX1	protein_coding	ENSG00000124201.15	1.1293
179	ENST00000371754.8	chr20	49249417	0	1	1.19231	31	26	9.35857e-06	2.02475	61	30	-0.529557	0.340462	0.76399	0.467932	ZNFX1	protein_coding	ENSG00000124201.15	1.01775
180	ENST00000371754.8	chr20	49257455	0	1	0.722222	26	36	0.00369898	2.18874	64	29	-1.10875	0.00349984	1.59959	2.45595	ZNFX1	protein_coding	ENSG00000124201.15	1.1301
181	ENST00000371754.8	chr20	49246500	0	1	1.22222	33	27	0.00469177	3.35678	44	13	-1.01031	0.0426841	1.45757	1.36973	ZNFX1	protein_coding	ENSG00000124201.15	1.74708
182	ENST00000688948.1	chr20	54028671	0	1.11022e-16	3.95744	100	25	1.3982e-11	4.01024	68	16	-0.0132547	1	0.0191225	0	BCAS1	protein_coding	ENSG00000064787.14	2.00369
183	ENST00000688948.1	chr20	54028488	0	2.82545e-11	3.06239	74	24	2.62763e-07	3.01805	52	17	0.0145845	1	-0.021041	0	BCAS1	protein_coding	ENSG00000064787.14	1.59362
184	ENST00000681742.1	chr20	438803	0	2.22045e-16	2.50482	183	73	0	2.60754	225	86	-0.0401868	1	0.0579773	0	TBC1D20	protein_coding	ENSG00000125875.15	1.38269
185	ENST00000681742.1	chr20	439127	0	0.000491483	2.75013	137	49	3.76259e-05	2.70459	158	58	0.0166971	1	-0.0240889	0	TBC1D20	protein_coding	ENSG00000125875.15	1.43541
186	ENST00000337576.7	chr20	3164855	0	1.50187e-08	6.98137	54	7	1.23221e-10	4.89064	46	9	0.355923	1	-0.513488	0	LZTS3	protein_coding	ENSG00000088899.16	2.29002
187	ENST00000337576.7	chr20	3165081	0	1.17698e-06	2.99204	46	15	1.41345e-06	3.26578	48	14	-0.087542	1	0.126296	0	LZTS3	protein_coding	ENSG00000088899.16	1.70743
188	ENST00000379751.5	chr20	3785900	0	2.22045e-16	3.15939	230	72	6.66134e-16	2.32417	353	151	0.307016	0.149161	-0.442931	0.826344	CENPB	protein_coding	ENSG00000125817.8	1.21672
189	ENST00000379751.5	chr20	3785054	0	2.22045e-16	2.56336	424	165	1.11022e-16	2.31699	665	287	0.101047	0.778385	-0.14578	0.108805	CENPB	protein_coding	ENSG00000125817.8	1.21225
190	ENST00000379751.5	chr20	3784408	0	3.33067e-16	2.60609	161	61	0	2.14694	284	132	0.193807	0.563752	-0.279604	0.248912	CENPB	protein_coding	ENSG00000125817.8	1.10228
191	ENST00000379751.5	chr20	3785717	0	3.33067e-16	4.22517	227	53	4.44089e-16	2.53218	309	122	0.511979	0.0118004	-0.73863	1.9281	CENPB	protein_coding	ENSG00000125817.8	1.34038
192	ENST00000379751.5	chr20	3784654	0	8.88178e-16	5.55893	441	79	9.99201e-16	4.06589	781	192	0.312773	0.0701934	-0.451236	1.1537	CENPB	protein_coding	ENSG00000125817.8	2.02357
193	ENST00000379751.5	chr20	3786148	0	1.55431e-15	2.75701	181	65	2.22045e-16	2.83699	326	114	-0.0285957	1	0.0412548	0	CENPB	protein_coding	ENSG00000125817.8	1.50436
194	ENST00000493263.1	chr20	2117038	0	2.22045e-16	5.15095	65	12	1.11022e-16	4.85574	95	19	0.0590196	1	-0.0851472	0	STK35	protein_coding	ENSG00000125834.13	2.27969
195	ENST00000493263.1	chr20	2117258	0	2.33147e-15	10.6508	51	4	3.03077e-08	3.5262	65	18	1.10542	0.0810263	-1.59478	1.09137	STK35	protein_coding	ENSG00000125834.13	1.81811
196	ENST00000493263.1	chr20	2144369	0	1	1.42857	10	7	4.5378e-10	5.72241	55	9	-1.38771	0.0444422	2.00205	1.3522	STK35	protein_coding	ENSG00000125834.13	2.51662
197	ENST00000493263.1	chr20	2103010	0	1	1.13333	17	15	4.9508e-05	2.59498	47	18	-0.828417	0.156062	1.19515	0.806702	STK35	protein_coding	ENSG00000125834.13	1.37572
198	ENST00000360807.8	chr20	17624631	0	7.45282e-12	2.09178	124	59	0.00563476	2.05714	144	70	0.0166956	1	-0.0240867	0	RRBP1	protein_coding	ENSG00000125844.17	1.04064
199	ENST00000360807.8	chr20	17621709	0	1	0.921053	35	38	1.69985e-08	2.57791	89	34	-1.02922	0.00172142	1.48485	2.76411	RRBP1	protein_coding	ENSG00000125844.17	1.3662
200	ENST00000398409.1	chr20	23637686	0	2.22045e-16	2.27091	1298	571	1.33282e-11	2.0815	664	319	0.0870893	0.616127	-0.125643	0.210329	CST3	protein_coding	ENSG00000101439.9	1.05763
201	ENST00000375712.4	chr20	32309982	0	2.22045e-16	10.3024	90	8	1.77636e-15	6.16975	109	17	0.512717	0.606306	-0.739694	0.217308	KIF3B	protein_coding	ENSG00000101350.8	2.62521
202	ENST00000375712.4	chr20	32310767	0	4.44089e-16	4.05776	96	23	3.85673e-11	2.80185	95	33	0.370351	0.588509	-0.534304	0.230247	KIF3B	protein_coding	ENSG00000101350.8	1.48638
203	ENST00000375712.4	chr20	32311027	0	1.43039e-11	2.62157	117	44	1.1889e-09	2.64693	109	41	-0.00962407	1	0.0138846	0	KIF3B	protein_coding	ENSG00000101350.8	1.40432
204	ENST00000375712.4	chr20	32334626	0	1.61801e-06	2.22407	49	22	4.44089e-16	2.61649	2146	820	-0.162496	1	0.234432	0	KIF3B	protein_coding	ENSG00000101350.8	1.38763
205	ENST00000375712.4	chr20	32334298	0	0.000184287	2.04223	47	23	1.50176e-08	2.40341	65	27	-0.162848	1	0.23494	0	KIF3B	protein_coding	ENSG00000101350.8	1.26508
206	ENST00000375712.4	chr20	32310547	0	1	1.23529	42	34	1.53314e-11	2.33325	97	41	-0.635952	0.0762434	0.917485	1.1178	KIF3B	protein_coding	ENSG00000101350.8	1.22234
207	ENST00000375712.4	chr20	32334285	0	1	1.58333	38	24	5.00178e-07	3.03945	57	18	-0.652143	0.14288	0.940844	0.845028	KIF3B	protein_coding	ENSG00000101350.8	1.60381
208	ENST00000375712.4	chr20	32333768	0	1	1.47059	25	17	9.60249e-06	4.68847	42	8	-1.15944	0.0256804	1.67272	1.5904	KIF3B	protein_coding	ENSG00000101350.8	2.22912
209	ENST00000217381.3	chr20	33408324	0	2.22045e-16	4.05331	848	209	1.11022e-15	3.76007	854	227	0.0750952	0.973355	-0.10834	0.0117289	SNTA1	protein_coding	ENSG00000101400.6	1.91076
210	ENST00000374012.8	chr20	35948307	0	2.22045e-16	2.56822	136	52	6.66134e-16	4.52995	203	44	-0.567499	0.0308429	0.818728	1.51084	PHF20	protein_coding	ENSG00000025293.17	2.17949
211	ENST00000374012.8	chr20	35947724	0	4.44089e-16	4.3571	243	55	2.22045e-16	3.11866	246	78	0.334401	0.197189	-0.482439	0.705117	PHF20	protein_coding	ENSG00000025293.17	1.64093
212	ENST00000374012.8	chr20	35774790	0	6.66134e-16	5.14375	117	22	1.75415e-13	3.28396	113	34	0.448734	0.286182	-0.647386	0.543358	PHF20	protein_coding	ENSG00000025293.17	1.71544
213	ENST00000374012.8	chr20	35947944	0	2.83829e-12	2.04203	125	61	8.88178e-16	2.34335	184	78	-0.13764	1	0.198573	0	PHF20	protein_coding	ENSG00000025293.17	1.22858
214	ENST00000374012.8	chr20	35941028	0	0.946919	2.39286	67	28	4.33065e-09	2.27495	84	36	0.0505287	1	-0.0728975	0	PHF20	protein_coding	ENSG00000025293.17	1.18584
215	ENST00000397527.6	chr20	35504863	0	3.33067e-16	3.90389	131	33	4.44089e-16	3.89035	188	48	0.00347598	1	-0.00501478	0	CEP250	protein_coding	ENSG00000126001.16	1.9599
216	ENST00000397527.6	chr20	35503040	0	4.44089e-16	3.24435	112	34	4.44089e-16	3.88346	171	44	-0.179811	1	0.259412	0	CEP250	protein_coding	ENSG00000126001.16	1.95734
217	ENST00000397527.6	chr20	35503857	0	2.41696e-13	2.51489	159	63	1.82077e-14	2.92085	178	60	-0.149647	0.929603	0.215895	0.0317024	CEP250	protein_coding	ENSG00000126001.16	1.54639
218	ENST00000397527.6	chr20	35504451	0	5.95146e-07	2.09578	98	46	1.14908e-13	2.01646	147	72	0.0385836	1	-0.0556644	0	CEP250	protein_coding	ENSG00000126001.16	1.01182
219	ENST00000397527.6	chr20	35502619	0	1	1.19149	56	47	1.46327e-13	2.14133	127	59	-0.586225	0.0459822	0.845743	1.33741	CEP250	protein_coding	ENSG00000126001.16	1.09851
220	ENST00000397527.6	chr20	35511864	0	1	0.833333	45	54	3.55571e-12	2.85079	78	27	-1.22992	7.48999e-05	1.77439	4.12552	CEP250	protein_coding	ENSG00000126001.16	1.51136
221	ENST00000397527.6	chr20	35500150	0	1	1.03448	30	29	1.44304e-10	2.76782	67	24	-0.984158	0.0119826	1.41984	1.92145	CEP250	protein_coding	ENSG00000126001.16	1.46875
222	ENST00000397527.6	chr20	35491292	0	1	0.875	28	32	5.35711e-10	2.37118	76	32	-0.996919	0.00662702	1.43825	2.17868	CEP250	protein_coding	ENSG00000126001.16	1.2456
223	ENST00000397527.6	chr20	35501864	0	1	1	35	35	8.12628e-10	3.14517	70	22	-1.14587	0.00198784	1.65314	2.70162	CEP250	protein_coding	ENSG00000126001.16	1.65314
224	ENST00000243903.6	chr20	38771947	0	2.22045e-16	2.74495	219	79	2.22045e-16	2.22985	164	73	0.207832	0.583571	-0.299838	0.233906	ACTR5	protein_coding	ENSG00000101442.10	1.15694
225	ENST00000290231.11	chr20	46070383	0	2.22045e-16	2.1552	180	83	4.44089e-16	2.86446	294	102	-0.284496	0.225927	0.410441	0.646032	NCOA5	protein_coding	ENSG00000124160.12	1.51826
226	ENST00000289431.10	chr20	49906603	0	2.22045e-16	3.97535	101	25	1.11022e-16	4.3936	115	26	-0.100036	1	0.144321	0	SPATA2	protein_coding	ENSG00000158480.11	2.1354
227	ENST00000289431.10	chr20	49906160	0	1	1.40909	31	22	5.68854e-08	2.35424	83	35	-0.513274	0.335639	0.740498	0.474127	SPATA2	protein_coding	ENSG00000158480.11	1.23526
228	ENST00000289431.10	chr20	49906418	0	1	1.23529	21	17	4.59037e-06	3.1513	53	16	-0.936506	0.0654301	1.35109	1.18422	SPATA2	protein_coding	ENSG00000158480.11	1.65595
229	ENST00000289431.10	chr20	49908573	0	1	1	16	16	8.42492e-05	3.15508	47	14	-1.14901	0.0253424	1.65768	1.59615	SPATA2	protein_coding	ENSG00000158480.11	1.65768
230	ENST00000244050.3	chr20	49988426	0	2.22045e-16	2.4026	170	70	0	3.99736	102	25	-0.509082	0.125861	0.73445	0.900109	SNAI1	protein_coding	ENSG00000124216.4	1.99905
231	ENST00000244050.3	chr20	49988551	0	2.80594e-11	2.40246	122	50	1.55356e-11	3.15951	94	29	-0.273926	0.7126	0.395191	0.147154	SNAI1	protein_coding	ENSG00000124216.4	1.6597
232	ENST00000453505.6	chr20	50153633	0	2.22045e-16	2.51771	218	86	2.22045e-16	2.56888	291	113	-0.020123	1	0.0290313	0	PEDS1	protein_coding	ENSG00000240849.11	1.36114
233	ENST00000303004.5	chr20	50192077	0	2.22045e-16	4.07965	1170	286	0	4.33554	1694	390	-0.0608347	0.975511	0.087766	0.0107679	CEBPB	protein_coding	ENSG00000172216.6	2.11621
234	ENST00000303004.5	chr20	50190918	0	3.33067e-16	2.60297	452	173	2.22045e-16	2.13297	551	258	0.199135	0.185629	-0.287291	0.731354	CEBPB	protein_coding	ENSG00000172216.6	1.09287
235	ENST00000303004.5	chr20	50191303	0	4.44089e-16	2.34524	1091	465	1.86595e-11	1.98721	777	391	0.165653	0.0913883	-0.238987	1.03911	CEBPB	protein_coding	ENSG00000172216.6	0.990746
236	ENST00000303004.5	chr20	50192399	0	8.88178e-16	3.03224	873	287	0	2.7009	980	362	0.115716	0.435036	-0.166942	0.361474	CEBPB	protein_coding	ENSG00000172216.6	1.43344
237	ENST00000303004.5	chr20	50191574	0	8.88178e-16	2.61062	1073	411	0	2.24332	1158	516	0.151631	0.110787	-0.218757	0.955511	CEBPB	protein_coding	ENSG00000172216.6	1.16563
238	ENST00000681011.1	chr20	58995403	0	2.22045e-16	2.2291	1502	673	9.99201e-16	2.06398	1268	614	0.0769613	0.501439	-0.111032	0.299782	CTSZ	protein_coding	ENSG00000101160.15	1.04543
239	ENST00000681011.1	chr20	59007171	0	5.55112e-16	2.99565	1094	365	2.22045e-16	2.0073	1139	567	0.400368	9.0082e-07	-0.577609	6.04536	CTSZ	protein_coding	ENSG00000101160.15	1.00526
240	ENST00000217109.9	chr20	56399338	0	2.22045e-16	2.64252	342	129	3.33067e-16	2.32164	327	140	0.129457	0.777308	-0.186767	0.109407	CSTF1	protein_coding	ENSG00000101138.12	1.21515
241	ENST00000217109.9	chr20	56403578	0	5.55112e-16	5.11844	537	104	0	3.22193	495	153	0.462871	0.00214135	-0.667781	2.66931	CSTF1	protein_coding	ENSG00000101138.12	1.68792
242	ENST00000217109.9	chr20	56392694	0	2.72095e-09	3.30968	44	13	4.18236e-07	2.42728	48	19	0.31008	1	-0.447351	0	CSTF1	protein_coding	ENSG00000101138.12	1.27934
243	ENST00000217109.9	chr20	56403709	0	-1.07723e-11	2.92308	228	78	2.22045e-16	2.13519	360	168	0.314083	0.119682	-0.453127	0.921972	CSTF1	protein_coding	ENSG00000101138.12	1.09436
244	ENST00000360816.8	chr20	59944514	0	2.22045e-16	6.83508	69	10	4.44089e-16	3.81677	127	33	0.582665	0.439326	-0.840607	0.357213	FAM217B	protein_coding	ENSG00000196227.11	1.93235
245	ENST00000360816.8	chr20	59945021	0	5.07139e-10	4.41573	44	9	0	5.95298	92	15	-0.29872	1	0.430961	0	FAM217B	protein_coding	ENSG00000196227.11	2.57361
246	ENST00000360816.8	chr20	59944138	0	1	2.33333	21	9	0.00024927	3.27261	47	14	-0.33829	0.933571	0.488049	0.0298529	FAM217B	protein_coding	ENSG00000196227.11	1.71044
247	ENST00000370823.8	chr20	62201861	0	2.22045e-16	2.96815	253	85	0	2.88771	309	107	0.027475	1	-0.0396381	0	MTG2	protein_coding	ENSG00000101181.18	1.52993
248	ENST00000370823.8	chr20	62200825	0	2.22045e-16	5.47901	196	35	4.44089e-16	2.99605	200	66	0.60363	0.0211759	-0.870854	1.67416	MTG2	protein_coding	ENSG00000101181.18	1.58306
249	ENST00000370823.8	chr20	62202237	0	4.44089e-16	5.42554	221	40	0	3.08276	200	64	0.565293	0.0248577	-0.815546	1.60454	MTG2	protein_coding	ENSG00000101181.18	1.62422
250	ENST00000370823.8	chr20	62202436	0	4.44089e-16	3.32005	186	56	0.000215117	2.28571	144	63	0.373302	0.177757	-0.538561	0.750174	MTG2	protein_coding	ENSG00000101181.18	1.19265
251	ENST00000370823.8	chr20	62202229	0	5.38614e-12	4.45455	147	33	1.11022e-16	4.25402	335	78	0.0460602	1	-0.0664508	0	MTG2	protein_coding	ENSG00000101181.18	2.08883
252	ENST00000370823.8	chr20	62200825	0	1.92285e-09	4	116	29	8.88178e-16	2.96596	214	72	0.299094	0.567961	-0.431501	0.245682	MTG2	protein_coding	ENSG00000101181.18	1.5685
253	ENST00000449500.2	chr20	63627456	0	2.22045e-16	3.52265	346	98	3.39203e-08	2.31183	215	93	0.421175	0.0276922	-0.607627	1.55764	MHENCR	lncRNA	ENSG00000232442.2	1.20903
254	ENST00000449500.2	chr20	63628621	0	3.05311e-14	3.59252	126	35	2.22045e-16	2.43916	164	67	0.387202	0.263324	-0.558614	0.579509	MHENCR	lncRNA	ENSG00000232442.2	1.28638
255	ENST00000299468.11	chr20	64273322	0	2.22045e-16	3.98745	214	53	0	2.25671	307	136	0.569244	0.00337276	-0.821246	2.47201	PCMTD2	protein_coding	ENSG00000203880.12	1.17422
256	ENST00000299468.11	chr20	64273461	0	9.99201e-16	2.65765	297	111	6.44524e-07	2.18557	212	97	0.195566	0.493272	-0.282142	0.306914	PCMTD2	protein_coding	ENSG00000203880.12	1.12801
257	ENST00000299468.11	chr20	64260063	0	1	1.88462	49	26	1.35603e-07	2.28443	140	61	-0.192392	0.951001	0.277563	0.0218191	PCMTD2	protein_coding	ENSG00000203880.12	1.19183
258	ENST00000370334.4	chr20	63202525	0	2.22045e-16	2.23546	285	127	8.88178e-16	2.07777	383	184	0.0731545	1	-0.10554	0	YTHDF1	protein_coding	ENSG00000149658.18	1.05503
259	ENST00000370334.4	chr20	63203667	0	5.55112e-16	2.42623	166	68	2.22045e-16	2.26211	264	116	0.0700417	1	-0.101049	0	YTHDF1	protein_coding	ENSG00000149658.18	1.17767
260	ENST00000370334.4	chr20	63203282	0	9.99201e-16	3.62209	456	125	2.22045e-16	3.46872	633	182	0.0432646	1	-0.0624177	0	YTHDF1	protein_coding	ENSG00000149658.18	1.79441
261	ENST00000370334.4	chr20	63196715	0	1	1.08889	49	45	8.88178e-16	2.04151	181	88	-0.628532	0.0195945	0.90678	1.70787	YTHDF1	protein_coding	ENSG00000149658.18	1.02964
262	ENST00000370077.2	chr20	63590042	0	2.22045e-16	3.58921	374	104	1.11022e-16	2.80938	334	118	0.244967	0.25148	-0.353413	0.599497	GMEB2	protein_coding	ENSG00000101216.11	1.49025
263	ENST00000370077.2	chr20	63590615	0	1	1.12069	65	58	1.88738e-15	3.50651	95	27	-1.14068	0.000120335	1.64565	3.91961	GMEB2	protein_coding	ENSG00000101216.11	1.81004
264	ENST00000370077.2	chr20	63592637	0	1	1.21212	40	33	1.20697e-05	2.56133	48	18	-0.748153	0.0760526	1.07936	1.11889	GMEB2	protein_coding	ENSG00000101216.11	1.35689
265	ENST00000601296.2	chr20	63862116	0	2.22045e-16	11.7444	195	16	1.11022e-16	4.37672	301	68	0.987075	0.000799872	-1.42405	3.09698	ENSG00000268858	lncRNA	ENSG00000268858.2	2.12985
266	ENST00000601296.2	chr20	63862247	0	3.33067e-16	4.80731	187	38	1.22462e-07	2.12281	242	114	0.817399	0.000102872	-1.17926	3.9877	ENSG00000268858	lncRNA	ENSG00000268858.2	1.08597
267	ENST00000601296.2	chr20	63862921	0	5.55112e-16	5.2303	93	17	3.33067e-16	4.62349	121	26	0.123318	1	-0.17791	0	ENSG00000268858	lncRNA	ENSG00000268858.2	2.20898
268	ENST00000601296.2	chr20	63861510	0	7.04992e-14	3.72385	90	24	2.22045e-16	3.11926	194	62	0.177163	1	-0.255592	0	ENSG00000268858	lncRNA	ENSG00000268858.2	1.6412
269	ENST00000601296.2	chr20	63864176	0	1.09145e-07	2.1839	74	33	3.90377e-12	2.17183	113	52	0.00554549	1	-0.00800046	0	ENSG00000268858	lncRNA	ENSG00000268858.2	1.11891
270	ENST00000601296.2	chr20	63863794	0	1	1.25424	74	59	4.88384e-06	2.10679	71	33	-0.518639	0.124958	0.748238	0.903237	ENSG00000268858	lncRNA	ENSG00000268858.2	1.07505
271	ENST00000370461.5	chr20	62813568	0	2.22045e-16	3.5945	587	163	0	3.71027	576	155	-0.0317024	1	0.0457369	0	OGFR	protein_coding	ENSG00000060491.17	1.89153
272	ENST00000370461.5	chr20	62812904	0	4.44089e-16	3.20561	888	277	5.55112e-16	2.77104	749	270	0.145681	0.303635	-0.210173	0.517648	OGFR	protein_coding	ENSG00000060491.17	1.47043
273	ENST00000370461.5	chr20	62812645	0	8.88178e-16	3.78582	643	169	1.11022e-15	3.07125	598	194	0.209178	0.168539	-0.301781	0.7733	OGFR	protein_coding	ENSG00000060491.17	1.61883
274	ENST00000370461.5	chr20	62813516	0	-2.69307e-11	3.10619	702	226	7.77156e-16	2.89435	643	222	0.0706378	1	-0.101909	0	OGFR	protein_coding	ENSG00000060491.17	1.53324
275	ENST00000370461.5	chr20	62813198	0	8.0792e-12	2.74483	398	145	9.99201e-16	3.48546	670	192	-0.238882	0.126873	0.344634	0.896631	OGFR	protein_coding	ENSG00000060491.17	1.80135
276	ENST00000335351.8	chr20	62841848	0	2.22045e-16	5.84723	177	30	2.22045e-16	3.90772	121	30	0.403013	0.408138	-0.581425	0.389193	TCFL5	protein_coding	ENSG00000101190.13	1.96633
277	ENST00000335351.8	chr20	62844394	0	3.9968e-15	5.82441	68	11	6.23256e-08	2.39464	57	23	0.888827	0.0740885	-1.28231	1.13025	TCFL5	protein_coding	ENSG00000101190.13	1.25981
278	ENST00000335351.8	chr20	62854035	0	7.99016e-12	2.33385	109	46	0.020234	2.19231	114	52	0.062564	1	-0.0902608	0	TCFL5	protein_coding	ENSG00000101190.13	1.13245
279	ENST00000335351.8	chr20	62852869	0	6.82342e-11	3.38522	84	24	3.17984e-06	2.39377	79	33	0.346549	0.576441	-0.499964	0.239245	TCFL5	protein_coding	ENSG00000101190.13	1.25929
280	ENST00000335351.8	chr20	62844059	0	1	1.71795	67	39	1.14688e-09	2.62621	63	23	-0.424412	0.338819	0.612297	0.470033	TCFL5	protein_coding	ENSG00000101190.13	1.39298
281	ENST00000335351.8	chr20	62843798	0	1	1.34375	86	64	3.45345e-08	2.03736	77	37	-0.416191	0.202308	0.600437	0.693987	TCFL5	protein_coding	ENSG00000101190.13	1.0267
282	ENST00000369967.7	chr20	63708099	0	2.22045e-16	3.76156	214	56	2.22045e-16	3.09092	154	49	0.196364	0.755207	-0.283294	0.121934	ZGPAT	protein_coding	ENSG00000197114.12	1.62804
283	ENST00000369967.7	chr20	63708572	0	4.44089e-16	3.96254	237	59	6.66134e-16	4.80983	231	48	-0.193775	0.9136	0.279559	0.0392438	ZGPAT	protein_coding	ENSG00000197114.12	2.26598
284	ENST00000369967.7	chr20	63708584	0	7.27128e-11	3.29167	158	48	7.77156e-16	3.39855	179	52	-0.0319551	1	0.0461015	0	ZGPAT	protein_coding	ENSG00000197114.12	1.76492
285	ENST00000331758.8	chr20	62182061	0	2.22045e-16	3.98508	123	30	8.65752e-13	3.14296	82	26	0.237392	0.902339	-0.342484	0.0446305	SS18L1	protein_coding	ENSG00000184402.15	1.65213
286	ENST00000246080.4	chr20	604399	0	3.33067e-16	2.81629	150	53	5.55112e-16	3.60276	200	55	-0.246279	0.545132	0.355305	0.263498	TCF15	protein_coding	ENSG00000125878.7	1.8491
287	ENST00000505691.2	chr20	845826	0	3.33067e-16	4.32922	160	36	1.11022e-16	3.87153	149	38	0.111737	1	-0.161202	0	FAM110A	protein_coding	ENSG00000125898.13	1.9529
288	ENST00000505691.2	chr20	845724	0	5.55112e-16	4.49679	158	35	3.63807e-08	4	104	26	0.117069	1	-0.168895	0	FAM110A	protein_coding	ENSG00000125898.13	2
289	ENST00000359606.3	chr20	33644650	0	3.33067e-16	4.35295	130	29	4.44089e-16	4.78578	126	26	-0.0947944	1	0.136759	0	CBFA2T2	protein_coding	ENSG00000078699.22	2.25875
290	ENST00000359606.3	chr20	33645074	0	3.77476e-15	2.68964	106	39	4.78129e-12	2.34233	97	41	0.138259	1	-0.199466	0	CBFA2T2	protein_coding	ENSG00000078699.22	1.22795
291	ENST00000359606.3	chr20	33645236	0	7.76153e-10	2.96	68	22	9.8368e-08	2.4931	69	27	0.171663	1	-0.247658	0	CBFA2T2	protein_coding	ENSG00000078699.22	1.31794
292	ENST00000359606.3	chr20	33644449	0	1	1.18182	52	44	1.47949e-07	2.5038	63	25	-0.750756	0.0471701	1.08311	1.32633	CBFA2T2	protein_coding	ENSG00000078699.22	1.32412
293	ENST00000375749.8	chr20	32234724	0	3.33067e-16	4.53903	260	57	0	2.94367	478	162	0.433056	0.0289402	-0.624767	1.5385	POFUT1	protein_coding	ENSG00000101346.14	1.55762
294	ENST00000375749.8	chr20	32234583	0	3.33067e-16	3.22712	270	83	0.000114741	1.97115	205	104	0.492972	0.00890612	-0.711208	2.05031	POFUT1	protein_coding	ENSG00000101346.14	0.97904
295	ENST00000451813.6	chr20	35003168	0	3.33067e-16	2.62584	435	165	2.10942e-15	2.76113	341	123	-0.0502388	1	0.0724793	0	TRPC4AP	protein_coding	ENSG00000100991.12	1.46526
296	ENST00000372023.7	chr20	47276392	0	3.33067e-16	2.11416	238	112	1.02018e-12	2.03545	331	162	0.0379431	1	-0.0547404	0	ZMYND8	protein_coding	ENSG00000101040.20	1.02535
297	ENST00000372023.7	chr20	47210231	0	4.44089e-16	3.84947	340	88	2.22045e-16	3.10863	532	171	0.213754	0.334312	-0.308382	0.475848	ZMYND8	protein_coding	ENSG00000101040.20	1.63628
298	ENST00000372023.7	chr20	47246161	0	4.44089e-16	4.32734	616	142	4.44089e-16	3.83659	753	196	0.120368	0.720935	-0.173654	0.142104	ZMYND8	protein_coding	ENSG00000101040.20	1.93983
299	ENST00000372023.7	chr20	47209869	0	8.88178e-16	3.06043	450	147	1.11022e-15	3.20748	617	192	-0.0469308	1	0.0677068	0	ZMYND8	protein_coding	ENSG00000101040.20	1.68144
300	ENST00000372023.7	chr20	47210618	0	1.11022e-15	2.72551	626	229	2.22045e-16	3.16569	880	277	-0.149714	0.293316	0.215992	0.532665	ZMYND8	protein_coding	ENSG00000101040.20	1.66252
301	ENST00000372023.7	chr20	47210086	0	1.33227e-15	3.14653	351	111	3.33067e-16	3.01348	500	165	0.0432021	1	-0.0623275	0	ZMYND8	protein_coding	ENSG00000101040.20	1.59143
302	ENST00000372523.1	chr20	45883945	0	3.33067e-16	3.42572	152	44	1.11022e-16	3.02972	141	46	0.122842	1	-0.177223	0	ZSWIM1	protein_coding	ENSG00000168612.5	1.59919
303	ENST00000372523.1	chr20	45882736	0	7.77156e-16	4.31063	95	22	3.33067e-16	3.51055	108	30	0.205312	1	-0.296202	0	ZSWIM1	protein_coding	ENSG00000168612.5	1.8117
304	ENST00000372523.1	chr20	45882908	0	4.87707e-10	2.76977	60	21	3.35945e-10	2.84486	67	23	-0.02675	1	0.0385921	0	ZSWIM1	protein_coding	ENSG00000168612.5	1.50836
305	ENST00000340356.9	chr20	64048508	0	3.33067e-16	7.07563	121	17	8.97615e-13	2.24856	110	48	1.14637	0.000537199	-1.65386	3.26986	SOX18	protein_coding	ENSG00000203883.7	1.169
306	ENST00000340356.9	chr20	64048592	0	8.65974e-15	6.51002	104	15	3.95374e-11	2.64272	92	34	0.901535	0.0146067	-1.30064	1.83545	SOX18	protein_coding	ENSG00000203883.7	1.40202
307	ENST00000340356.9	chr20	64048256	0	1.06034e-05	2.47129	78	31	2.15967e-06	2.02374	65	32	0.199792	1	-0.288239	0	SOX18	protein_coding	ENSG00000203883.7	1.01703
308	ENST00000470551.1	chr20	63931599	0	3.33067e-16	2.41707	257	106	1.11022e-16	2.30592	512	222	0.0470748	1	-0.0679146	0	DNAJC5	protein_coding	ENSG00000101152.11	1.20534
309	ENST00000470551.1	chr20	63934975	0	4.44089e-16	2.36828	192	81	8.21565e-15	2.27568	206	90	0.0398886	1	-0.0575471	0	DNAJC5	protein_coding	ENSG00000101152.11	1.18629
310	ENST00000470551.1	chr20	63931163	0	7.72808e-09	2.33761	73	31	2.22045e-16	2.35445	172	73	-0.00717764	1	0.0103552	0	DNAJC5	protein_coding	ENSG00000101152.11	1.23539
311	ENST00000370283.9	chr20	63288627	0	3.33067e-16	2.90013	866	298	8.88178e-16	2.52046	684	271	0.140316	0.308061	-0.202433	0.511363	ARFGAP1	protein_coding	ENSG00000101199.13	1.33369
312	ENST00000370283.9	chr20	63287768	0	3.33067e-16	3.55445	597	167	1.11022e-16	3.6994	662	178	-0.0399695	1	0.0576637	0	ARFGAP1	protein_coding	ENSG00000101199.13	1.88729
313	ENST00000370283.9	chr20	63289394	0	4.44089e-16	6.99975	761	108	0	5.60842	753	134	0.221605	0.22536	-0.319708	0.647123	ARFGAP1	protein_coding	ENSG00000101199.13	2.4876
314	ENST00000370283.9	chr20	63288027	0	4.44089e-16	2.69075	624	231	4.44089e-16	2.72892	718	263	-0.014086	1	0.0203218	0	ARFGAP1	protein_coding	ENSG00000101199.13	1.44833
315	ENST00000370283.9	chr20	63289248	0	5.55112e-16	2.20321	661	300	8.88178e-16	2.13645	571	267	0.0307721	1	-0.0443947	0	ARFGAP1	protein_coding	ENSG00000101199.13	1.09522
316	ENST00000370283.9	chr20	63288779	0	7.77156e-16	2.44276	564	230	1.33227e-15	2.65532	895	337	-0.0834335	0.895617	0.120369	0.0478778	ARFGAP1	protein_coding	ENSG00000101199.13	1.40888
317	ENST00000370283.9	chr20	63287888	0	7.77156e-16	3.80899	550	144	2.22045e-16	2.68266	579	215	0.350556	0.0105575	-0.505746	1.97644	ARFGAP1	protein_coding	ENSG00000101199.13	1.42366
318	ENST00000343484.10	chr20	64063541	0	3.33067e-16	5.5153	342	62	2.22045e-16	5.60005	269	48	-0.0152504	1	0.0220017	0	TCEA2	protein_coding	ENSG00000171703.17	2.48544
319	ENST00000343484.10	chr20	64063317	0	6.66134e-16	2.04132	511	250	0.000391454	1.76552	256	145	0.145155	0.538923	-0.209414	0.268474	TCEA2	protein_coding	ENSG00000171703.17	0.820091
320	ENST00000356872.7	chr20	2835503	0	4.44089e-16	5.07086	224	44	4.44089e-16	3.41767	207	60	0.394552	0.167584	-0.569219	0.775766	PCED1A	protein_coding	ENSG00000132635.17	1.77301
321	ENST00000608736.1	chr20	353586	0	4.44089e-16	2.20126	240	109	0	3.17036	326	102	-0.364814	0.0474429	0.526315	1.32383	NRSN2	protein_coding	ENSG00000125841.13	1.66465
322	ENST00000329276.10	chr20	2652657	0	4.44089e-16	2.21849	277	124	0.0393243	1.56897	273	174	0.346411	0.0354052	-0.499766	1.45093	NOP56	protein_coding	ENSG00000101361.17	0.649814
323	ENST00000398782.2	chr20	17659842	0	4.44089e-16	2.52542	565	223	7.77156e-16	2.82796	602	212	-0.113149	0.626873	0.163239	0.202821	RRBP1	protein_coding	ENSG00000125844.17	1.49976
324	ENST00000398782.2	chr20	17660263	0	5.22027e-13	3.49273	139	39	6.66134e-16	2.2579	193	85	0.436251	0.107531	-0.629377	0.968468	RRBP1	protein_coding	ENSG00000125844.17	1.17498
325	ENST00000489634.2	chr20	18162770	0	4.44089e-16	4.75753	76	15	6.66134e-16	7.08398	84	11	-0.398106	0.829638	0.574346	0.0811114	KAT14	protein_coding	ENSG00000149474.15	2.82456
326	ENST00000489634.2	chr20	18162034	0	1	0.625	10	16	3.71502e-06	3.00343	43	14	-1.56976	0.00405984	2.26468	2.39149	KAT14	protein_coding	ENSG00000149474.15	1.58661
327	ENST00000489634.2	chr20	18162575	0	1	1.8	18	10	7.43739e-05	3.32179	46	13	-0.612717	0.426495	0.883964	0.370086	KAT14	protein_coding	ENSG00000149474.15	1.73196
328	ENST00000645058.1	chr20	32743382	0	4.44089e-16	2.39116	587	245	0	2.1507	485	225	0.105983	0.693439	-0.152901	0.158992	ENSG00000285382	protein_coding	ENSG00000285382.1	1.10481
329	ENST00000621426.7	chr20	32447526	0	4.44089e-16	14.7157	121	8	0	3.79694	182	47	1.35472	0.000925898	-1.95445	3.03344	NOL4L	protein_coding	ENSG00000197183.15	1.92484
330	ENST00000621426.7	chr20	32548661	0	4.00418e-09	2.90067	55	18	2.69759e-05	3.96985	43	10	-0.313787	1	0.452699	0	NOL4L	protein_coding	ENSG00000197183.15	1.98908
331	ENST00000621426.7	chr20	32447610	0	1	1.76316	67	38	1.11022e-16	3.44795	161	46	-0.670672	0.0219528	0.967576	1.65851	NOL4L	protein_coding	ENSG00000197183.15	1.78574
332	ENST00000202017.6	chr20	31945544	0	4.44089e-16	4.98379	917	183	1.11022e-15	4.36076	778	178	0.133543	0.493105	-0.192662	0.30706	PDRG1	protein_coding	ENSG00000088356.6	2.12458
333	ENST00000494506.1	chr20	36612152	0	4.44089e-16	2.29288	835	364	4.44089e-16	2.61477	799	305	-0.131365	0.310155	0.18952	0.508421	RAB5IF	protein_coding	ENSG00000101084.19	1.38668
334	ENST00000558530.1	chr20	36591269	0	4.44089e-16	5.18647	233	44	0	4.82183	416	86	0.0729002	1	-0.105173	0	TGIF2-RAB5IF	protein_coding	ENSG00000259399.1	2.26958
335	ENST00000558530.1	chr20	36591829	0	1	1.21429	17	14	1.45093e-08	3.13324	48	15	-0.94791	0.0837016	1.36755	1.07727	TGIF2-RAB5IF	protein_coding	ENSG00000259399.1	1.64765
336	ENST00000414542.6	chr20	37517750	0	4.44089e-16	6.51499	141	21	0	5.67132	378	66	0.138685	1	-0.200081	0	BLCAP	protein_coding	ENSG00000166619.15	2.50368
337	ENST00000414542.6	chr20	37517565	0	8.88178e-16	6.91569	241	34	2.22045e-16	5.22732	261	49	0.279895	0.580833	-0.403804	0.235949	BLCAP	protein_coding	ENSG00000166619.15	2.38607
338	ENST00000372813.4	chr20	44960305	0	4.44089e-16	2.3321	287	123	4.44089e-16	2.02407	773	381	0.141661	0.593719	-0.204373	0.226419	TOMM34	protein_coding	ENSG00000025772.8	1.01726
339	ENST00000371711.4	chr20	49636193	0	4.44089e-16	4.41469	211	47	2.22045e-16	3.73904	403	107	0.166107	0.896258	-0.239642	0.0475669	B4GALT5	protein_coding	ENSG00000158470.5	1.90267
340	ENST00000371711.4	chr20	49636322	0	6.66134e-16	3.26955	176	53	4.44089e-16	2.6085	279	106	0.225877	0.513435	-0.325872	0.289514	B4GALT5	protein_coding	ENSG00000158470.5	1.38322
341	ENST00000490250.1	chr20	49887973	0	4.44089e-16	4.10153	77	18	4.44089e-16	3.13118	138	44	0.269952	0.748206	-0.389458	0.125979	SLC9A8	protein_coding	ENSG00000197818.12	1.64671
342	ENST00000490250.1	chr20	49888200	0	5.06713e-09	2.7114	62	22	1.54099e-13	2.61908	125	47	0.0346409	1	-0.0499762	0	SLC9A8	protein_coding	ENSG00000197818.12	1.38906
343	ENST00000371141.8	chr20	58651350	0	4.44089e-16	2.55591	447	174	0.0146562	1.66901	237	142	0.426175	0.0041732	-0.614841	2.37953	STX16	protein_coding	ENSG00000124222.22	0.738996
344	ENST00000439951.6	chr20	62293958	0	4.44089e-16	4.79776	441	91	3.33067e-16	3.78895	477	125	0.236059	0.26253	-0.340562	0.580821	OSBPL2	protein_coding	ENSG00000130703.17	1.9218
345	ENST00000439951.6	chr20	62295750	0	2.56717e-08	3.13674	48	15	1.11022e-16	4.4068	94	21	-0.339964	0.893392	0.490465	0.048958	OSBPL2	protein_coding	ENSG00000130703.17	2.13973
346	ENST00000439951.6	chr20	62295641	0	1	1.91667	46	24	7.17504e-10	2.97221	60	20	-0.438719	0.447445	0.632938	0.349261	OSBPL2	protein_coding	ENSG00000130703.17	1.57154
347	ENST00000439951.6	chr20	62294293	0	1	1.30508	77	59	2.0635e-05	2.16639	114	52	-0.506794	0.0660045	0.731149	1.18043	OSBPL2	protein_coding	ENSG00000130703.17	1.11529
348	ENST00000370487.5	chr20	62799983	0	4.44089e-16	2.41173	260	107	0	2.23061	286	128	0.0780695	1	-0.11263	0	MRGBP	protein_coding	ENSG00000101189.7	1.15744
349	ENST00000370487.5	chr20	62800161	0	4.44089e-16	3.38205	203	60	6.66134e-16	2.30838	200	86	0.381935	0.135183	-0.551016	0.869077	MRGBP	protein_coding	ENSG00000101189.7	1.20688
350	ENST00000370487.5	chr20	62799841	0	5.55112e-16	4.14712	455	109	2.22045e-16	2.71655	411	151	0.423053	0.00609476	-0.610336	2.21504	MRGBP	protein_coding	ENSG00000101189.7	1.44177
351	ENST00000370371.8	chr20	62905926	0	4.44089e-16	3.98873	203	50	0	3.26651	262	80	0.199752	0.639836	-0.288181	0.193932	DIDO1	protein_coding	ENSG00000101191.17	1.70775
352	ENST00000370371.8	chr20	62909856	0	4.44089e-16	2.39911	517	215	2.39908e-11	2.11176	359	170	0.127572	0.587956	-0.184047	0.230655	DIDO1	protein_coding	ENSG00000101191.17	1.07845
353	ENST00000370371.8	chr20	62937821	0	6.66134e-16	2.60349	163	62	6.66134e-16	2.21694	158	71	0.160724	0.946519	-0.231875	0.0238708	DIDO1	protein_coding	ENSG00000101191.17	1.14857
354	ENST00000370371.8	chr20	62910961	0	6.66134e-16	2.74119	1156	421	1.11022e-16	2.23149	1098	492	0.205723	0.0172972	-0.296796	1.76202	DIDO1	protein_coding	ENSG00000101191.17	1.15801
355	ENST00000370371.8	chr20	62911369	0	9.99201e-16	2.79067	306	109	0	2.06165	359	174	0.302778	0.0771266	-0.436816	1.1128	DIDO1	protein_coding	ENSG00000101191.17	1.0438
356	ENST00000370371.8	chr20	62905749	0	1.02141e-14	5.10343	127	24	2.22045e-16	4.41817	153	34	0.144189	1	-0.20802	0	DIDO1	protein_coding	ENSG00000101191.17	2.14345
357	ENST00000370371.8	chr20	62934242	0	1	1.34694	66	49	1.03484e-07	4.28182	42	9	-1.15654	0.00608467	1.66854	2.21576	DIDO1	protein_coding	ENSG00000101191.17	2.09822
358	ENST00000494098.5	chr20	4182367	0	5.55112e-16	2.24747	150	66	6.66134e-16	3.30189	183	55	-0.384692	0.182085	0.554993	0.739725	SMOX	protein_coding	ENSG00000088826.18	1.72329
359	ENST00000494098.5	chr20	4182795	0	8.45267e-06	2.35273	41	17	1.78841e-07	2.94904	70	23	-0.225906	1	0.325913	0	SMOX	protein_coding	ENSG00000088826.18	1.56025
360	ENST00000494098.5	chr20	4182152	0	1	1.95238	41	21	4.37052e-05	2.25658	62	27	-0.1448	1	0.208903	0	SMOX	protein_coding	ENSG00000088826.18	1.17414
361	ENST00000380325.4	chr20	3047852	0	8.88178e-16	5.47136	685	125	1.11022e-15	4.13521	526	127	0.27999	0.0887251	-0.40394	1.05195	MRPS26	protein_coding	ENSG00000125901.6	2.04796
362	ENST00000476221.1	chr20	63738877	0	5.55112e-16	2.93601	141	48	1.77969e-13	2.09502	127	60	0.337489	0.350006	-0.486894	0.455924	ENSG00000273047	protein_coding	ENSG00000273047.1	1.06696
363	ENST00000476221.1	chr20	63738775	0	2.30738e-12	2.12911	126	59	6.60361e-13	2.38944	125	52	-0.115354	1	0.16642	0	ENSG00000273047	protein_coding	ENSG00000273047.1	1.25667
364	ENST00000457586.2	chr20	4699634	0	6.66134e-16	3.79222	658	173	2.22045e-16	3.08327	406	131	0.206961	0.25353	-0.298581	0.595971	PRNP	protein_coding	ENSG00000171867.18	1.62446
365	ENST00000457586.2	chr20	4699322	0	1.33227e-15	2.30259	458	198	2.22045e-16	2.1923	372	169	0.0490798	1	-0.0708071	0	PRNP	protein_coding	ENSG00000171867.18	1.13245
366	ENST00000618693.4	chr20	18569371	0	6.66134e-16	3.14553	447	142	4.44089e-16	2.54858	417	163	0.210445	0.253671	-0.303609	0.595729	ENSG00000284776	protein_coding	ENSG00000284776.1	1.34969
367	ENST00000304788.4	chr20	25616264	0	6.66134e-16	3.49061	127	36	4.44089e-16	6.08861	133	21	-0.556342	0.122888	0.802632	0.910489	NANP	protein_coding	ENSG00000170191.5	2.60611
368	ENST00000304788.4	chr20	25616090	0	0.272664	3.81818	42	11	7.20612e-12	5.57232	75	13	-0.378038	0.75332	0.545394	0.123021	NANP	protein_coding	ENSG00000170191.5	2.47828
369	ENST00000643188.1	chr20	34928518	0	1	1.4087	162	115	4.44089e-16	2.65148	440	165	-0.632456	7.29127e-05	0.912441	4.1372	GSS	protein_coding	ENSG00000100983.12	1.4068
370	ENST00000246229.5	chr20	32197259	0	6.66134e-16	3.75264	83	22	0	3.68769	156	42	0.0174605	1	-0.0251902	0	PLAGL2	protein_coding	ENSG00000126003.7	1.88272
371	ENST00000246229.5	chr20	32197108	0	1.98292e-10	3.70249	81	21	1.11022e-16	3.57814	138	38	0.0341644	1	-0.0492889	0	PLAGL2	protein_coding	ENSG00000126003.7	1.83921
372	ENST00000246229.5	chr20	32195442	0	9.11574e-09	2.29944	63	27	2.22045e-16	2.87476	128	44	-0.223302	0.941904	0.322156	0.0259934	PLAGL2	protein_coding	ENSG00000126003.7	1.52344
373	ENST00000246229.5	chr20	32195534	0	1.11104e-06	2.42955	54	22	1.72751e-13	2.21974	116	52	0.0903167	1	-0.1303	0	PLAGL2	protein_coding	ENSG00000126003.7	1.15039
374	ENST00000246229.5	chr20	32197585	0	1.27505e-06	2.7612	62	22	7.1414e-12	2.39932	104	43	0.140482	1	-0.202673	0	PLAGL2	protein_coding	ENSG00000126003.7	1.26262
375	ENST00000246229.5	chr20	32196253	0	1	1.26087	29	23	7.66054e-15	2.53486	113	44	-0.698338	0.085248	1.00749	1.06932	PLAGL2	protein_coding	ENSG00000126003.7	1.34191
376	ENST00000373331.2	chr20	38918304	0	6.66134e-16	2.7091	123	45	8.88178e-16	2.43207	127	52	0.107873	1	-0.155629	0	PPP1R16B	protein_coding	ENSG00000101445.10	1.28219
377	ENST00000373331.2	chr20	38918180	0	1	2.7	54	20	2.26085e-11	4.63346	100	21	-0.540051	0.227284	0.779129	0.643432	PPP1R16B	protein_coding	ENSG00000101445.10	2.21209
378	ENST00000373331.2	chr20	38908169	0	1	1.83333	77	42	3.99346e-08	3.20872	114	35	-0.559735	0.0872364	0.807527	1.0593	PPP1R16B	protein_coding	ENSG00000101445.10	1.682
379	ENST00000614670.1	chr20	38089794	0	1.55431e-15	2.97456	190	63	2.22045e-16	2.90417	167	57	0.0239497	1	-0.0345521	0	RPRD1B	protein_coding	ENSG00000101413.12	1.53813
380	ENST00000397040.5	chr20	38574892	0	6.66134e-16	3.48202	126	36	4.44089e-16	2.61598	168	64	0.285972	0.493006	-0.41257	0.307148	RALGAPB	protein_coding	ENSG00000170471.15	1.38735
381	ENST00000397040.5	chr20	38575002	0	8.88178e-16	3.51724	130	36	1.11022e-15	2.35103	155	65	0.402824	0.208667	-0.581153	0.680545	RALGAPB	protein_coding	ENSG00000170471.15	1.23329
382	ENST00000397040.5	chr20	38574279	0	1	1.1	33	30	1.56429e-11	2.36102	108	45	-0.763783	0.0264265	1.10191	1.57796	RALGAPB	protein_coding	ENSG00000170471.15	1.23941
383	ENST00000371802.5	chr20	49114472	0	6.66134e-16	3.50535	1249	356	0	3.75119	1651	440	-0.0677803	0.840035	0.0977863	0.0757027	STAU1	protein_coding	ENSG00000124214.21	1.90735
384	ENST00000371802.5	chr20	49114710	0	7.77156e-16	3.15088	1564	496	4.44089e-16	2.57896	1815	703	0.200296	0.00663731	-0.288967	2.17801	STAU1	protein_coding	ENSG00000124214.21	1.36679
385	ENST00000339157.10	chr20	25300599	0	7.77156e-16	2.71237	222	81	2.22045e-16	2.7888	250	89	-0.0277869	1	0.040088	0	ABHD12	protein_coding	ENSG00000100997.20	1.47964
386	ENST00000373991.3	chr20	35954225	0	7.77156e-16	2.63839	770	291	2.22045e-16	2.32891	767	329	0.124769	0.398934	-0.180004	0.399099	SCAND1	protein_coding	ENSG00000171222.11	1.21965
387	ENST00000373991.3	chr20	35953722	0	1.33227e-15	2.92859	1008	344	7.77156e-16	3.08601	978	316	-0.0523577	1	0.0755361	0	SCAND1	protein_coding	ENSG00000171222.11	1.62574
388	ENST00000373991.3	chr20	35954448	0	1.90671e-06	3.68067	116	31	2.77939e-07	2.05016	124	60	0.585177	0.0537895	-0.844232	1.2693	SCAND1	protein_coding	ENSG00000171222.11	1.03573
389	ENST00000266070.8	chr20	62879735	0	7.77156e-16	7.41016	176	23	-1.06626e-11	3.39655	197	58	0.780091	0.00455019	-1.12543	2.34197	DIDO1	protein_coding	ENSG00000101191.17	1.76407
390	ENST00000266070.8	chr20	62879435	0	9.99201e-16	3.20766	326	101	4.44089e-16	3.66781	527	143	-0.134055	0.747772	0.1934	0.126231	DIDO1	protein_coding	ENSG00000101191.17	1.87492
391	ENST00000266070.8	chr20	62880435	0	8.49578e-08	2.11715	59	27	4.10783e-15	3.07559	95	30	-0.373427	0.553796	0.538741	0.25665	DIDO1	protein_coding	ENSG00000101191.17	1.62086
392	ENST00000266070.8	chr20	62880344	0	1.68425e-06	2.42703	54	22	9.23806e-07	3.05	122	40	-0.228473	1	0.329617	0	DIDO1	protein_coding	ENSG00000101191.17	1.60881
393	ENST00000266070.8	chr20	62880756	0	7.14902e-06	3.2641	45	13	2.22045e-16	5.2804	129	24	-0.481017	0.478082	0.69396	0.320498	DIDO1	protein_coding	ENSG00000101191.17	2.40065
394	ENST00000266070.8	chr20	62896977	0	0.000580926	2.38144	43	18	6.46452e-10	2.0402	93	45	0.15466	1	-0.223127	0	DIDO1	protein_coding	ENSG00000101191.17	1.02871
395	ENST00000266070.8	chr20	62879233	0	1	1.66667	95	57	5.55112e-16	4.39837	186	42	-0.970408	0.000103551	1.4	3.98485	DIDO1	protein_coding	ENSG00000101191.17	2.13697
396	ENST00000266070.8	chr20	62889199	0	1	1.08333	52	48	6.66134e-16	3.08546	130	42	-1.04666	0.000225206	1.51001	3.64742	DIDO1	protein_coding	ENSG00000101191.17	1.62549
397	ENST00000266070.8	chr20	62880117	0	1	0.851064	40	47	1.76204e-09	2.88779	75	25	-1.22176	0.000191607	1.76263	3.71759	DIDO1	protein_coding	ENSG00000101191.17	1.52997
398	ENST00000266070.8	chr20	62890783	0	1	0.77551	38	49	9.2098e-06	2.20876	77	34	-1.04666	0.000700031	1.51002	3.15488	DIDO1	protein_coding	ENSG00000101191.17	1.14324
399	ENST00000266070.8	chr20	62881248	0	1	1.08824	37	34	0.000130371	2.17543	50	22	-0.692668	0.087044	0.999308	1.06026	DIDO1	protein_coding	ENSG00000101191.17	1.1213
400	ENST00000369888.6	chr20	63960036	0	8.88178e-16	3.53406	216	61	0	2.82184	220	77	0.225059	0.573776	-0.324691	0.241258	ZNF512B	protein_coding	ENSG00000196700.9	1.49663
401	ENST00000369888.6	chr20	63957409	0	1	1.10417	53	48	9.07591e-05	2.26486	55	24	-0.718422	0.0477892	1.03646	1.32067	ZNF512B	protein_coding	ENSG00000196700.9	1.17942
402	ENST00000479348.2	chr20	45947791	0	9.99201e-16	3.89092	232	59	5.55112e-16	3.5152	225	64	0.101548	1	-0.146503	0	PCIF1	protein_coding	ENSG00000100982.12	1.81361
403	ENST00000357156.7	chr20	34516442	0	1.11022e-15	3.53346	523	148	0	2.01943	344	170	0.559462	6.19042e-05	-0.807134	4.20828	DYNLRB1	protein_coding	ENSG00000125971.17	1.01395
404	ENST00000359003.7	chr20	34749934	0	1.11022e-15	5.09411	158	31	1.11022e-16	3.05802	165	53	0.510318	0.135669	-0.736234	0.86752	NCOA6	protein_coding	ENSG00000198646.14	1.6126
405	ENST00000359003.7	chr20	34740666	0	1.778e-10	10.4966	85	8	1.11022e-16	2.998	136	45	1.25311	0.00299444	-1.80785	2.52369	NCOA6	protein_coding	ENSG00000198646.14	1.584
406	ENST00000359003.7	chr20	34750278	0	1	1.10811	41	37	9.11715e-13	3.03805	102	33	-1.00856	0.00188629	1.45504	2.72439	NCOA6	protein_coding	ENSG00000198646.14	1.60314
407	ENST00000359003.7	chr20	34741950	0	1	1.66667	35	21	7.66101e-08	3.92711	63	16	-0.857079	0.07114	1.2365	1.14789	NCOA6	protein_coding	ENSG00000198646.14	1.97347
408	ENST00000359003.7	chr20	34741343	0	1	1.33333	28	21	0.000679406	3.73114	44	11	-1.02903	0.0435521	1.48458	1.36099	NCOA6	protein_coding	ENSG00000198646.14	1.89962
409	ENST00000359003.7	chr20	34741661	0	1	1.26087	29	23	0.0123401	3.29717	45	13	-0.961263	0.0559265	1.38681	1.25238	NCOA6	protein_coding	ENSG00000198646.14	1.72123
410	ENST00000443296.1	chr20	45410153	0	1.11022e-15	3.54818	1000	281	9.99201e-16	3.05719	640	209	0.148936	0.312999	-0.214869	0.504458	DBNDD2	protein_coding	ENSG00000244274.9	1.61221
411	ENST00000374980.3	chr20	34089752	0	1.33227e-15	2.01394	1547	768	0	2.43957	1902	779	-0.191725	0.00351985	0.276601	2.45348	EIF2S2	protein_coding	ENSG00000125977.7	1.28662
412	ENST00000376542.8	chr20	25296483	0	1.55431e-15	2.54634	174	68	2.22045e-16	2.12893	238	111	0.179037	0.73148	-0.258295	0.135797	ABHD12	protein_coding	ENSG00000100997.20	1.09013
413	ENST00000460006.6	chr20	5190271	0	2.33147e-15	2.1708	133	61	3.33067e-16	2.02329	210	103	0.0703716	1	-0.101525	0	CDS2	protein_coding	ENSG00000101290.14	1.0167
414	ENST00000477783.5	chr20	64069786	0	3.10862e-15	3.28859	90	27	2.46153e-07	2.15658	59	27	0.421934	0.414393	-0.608722	0.382587	TCEA2	protein_coding	ENSG00000171703.17	1.10875
415	ENST00000439216.5	chr20	51009885	0	3.44169e-15	2.95123	95	32	0.000426333	2.0909	40	19	0.344629	0.609328	-0.497194	0.215149	KCNG1	protein_coding	ENSG00000026559.14	1.06412
416	ENST00000439216.5	chr20	51022896	0	5.11646e-12	2.33117	91	39	6.78901e-13	2.92429	89	30	-0.226681	0.967891	0.327031	0.0141737	KCNG1	protein_coding	ENSG00000026559.14	1.54808
417	ENST00000439216.5	chr20	51010339	0	1	1.04348	24	23	1.546e-07	2.61954	50	19	-0.92044	0.0448932	1.32791	1.34782	KCNG1	protein_coding	ENSG00000026559.14	1.38931
418	ENST00000303142.11	chr20	5863388	0	5.55112e-15	2.59347	105	40	1.06133e-11	5.5002	52	9	-0.751789	0.157701	1.0846	0.802164	SHLD1	protein_coding	ENSG00000171984.15	2.45948
419	ENST00000372733.3	chr20	45327227	0	6.99441e-15	3.37599	83	24	8.54872e-15	2.07362	146	70	0.487393	0.1465	-0.70316	0.834162	SDC4	protein_coding	ENSG00000124145.6	1.05215
420	ENST00000621366.1	chr20	21162164	0	8.10463e-15	2.49775	110	44	1.11022e-15	3.17756	184	57	-0.240722	0.584261	0.347289	0.233393	KIZ	protein_coding	ENSG00000088970.16	1.66792
421	ENST00000621366.1	chr20	21162185	0	1	2.12121	70	33	9.52999e-11	2.4462	124	50	-0.142549	1	0.205655	0	KIZ	protein_coding	ENSG00000088970.16	1.29054
422	ENST00000322927.3	chr20	45948801	0	1.69864e-14	2.86234	93	32	4.44089e-16	2.75886	130	47	0.0368192	1	-0.0531189	0	ZNF335	protein_coding	ENSG00000198026.8	1.46407
423	ENST00000322927.3	chr20	45971765	0	1	1.80645	56	31	3.9641e-07	2.63831	46	17	-0.378776	0.601672	0.546458	0.22064	ZNF335	protein_coding	ENSG00000198026.8	1.39962
424	ENST00000255152.3	chr20	45878152	0	2.36478e-14	9.71242	46	4	2.25375e-14	6.45992	63	9	0.407789	1	-0.588315	0	ZSWIM3	protein_coding	ENSG00000132801.7	2.69152
425	ENST00000255152.3	chr20	45878447	0	2.191e-09	3.31345	69	20	9.99201e-16	4.47025	93	20	-0.299455	0.972869	0.432022	0.0119456	ZSWIM3	protein_coding	ENSG00000132801.7	2.16036
426	ENST00000255152.3	chr20	45876897	0	1	2.30769	30	13	4.73575e-06	8.59229	41	4	-1.31462	0.0406993	1.89659	1.39041	ZSWIM3	protein_coding	ENSG00000132801.7	3.10304
427	ENST00000373734.8	chr20	36771174	0	3.0692e-08	2.97463	111	37	4.74128e-09	2.20482	124	56	0.299475	0.54455	-0.432051	0.263963	DSN1	protein_coding	ENSG00000149636.16	1.14066
428	ENST00000373734.8	chr20	36752675	0	0.000186623	4.21297	122	28	0	3.80161	186	48	0.102744	1	-0.148228	0	DSN1	protein_coding	ENSG00000149636.16	1.92661
429	ENST00000373734.8	chr20	36773501	0	0.0454971	1.89744	148	78	2.22045e-16	3.03156	126	41	-0.468573	0.0739582	0.676008	1.13101	DSN1	protein_coding	ENSG00000149636.16	1.60006
430	ENST00000332298.9	chr20	64073725	0	5.11813e-14	2.17148	137	63	2.44249e-15	2.2937	133	57	-0.0547549	1	0.0789946	0	RGS19	protein_coding	ENSG00000171700.14	1.19768
431	ENST00000373257.8	chr20	41359632	0	6.70179e-07	2.09349	96	45	2.63573e-07	3.30907	86	25	-0.457837	0.248066	0.660519	0.605433	LPIN3	protein_coding	ENSG00000132793.12	1.72643
432	ENST00000358208.9	chr20	37403574	0	1.17728e-12	4.90358	61	12	1.68804e-10	3.7402	61	16	0.270825	1	-0.390719	0	SRC	protein_coding	ENSG00000197122.13	1.90312
433	ENST00000358208.9	chr20	37404146	0	1	1.5814	68	43	1.53399e-09	2.51	91	36	-0.461974	0.20477	0.666488	0.688733	SRC	protein_coding	ENSG00000197122.13	1.32769
434	ENST00000244040.4	chr20	58359696	0	5.86819e-11	4.35743	65	14	2.04758e-09	3.10893	81	26	0.337606	0.754785	-0.487062	0.122177	RAB22A	protein_coding	ENSG00000124209.4	1.63642
435	ENST00000266079.5	chr20	64029852	0	2.03404e-12	4.29352	62	14	1.69571e-08	3.07896	46	14	0.332516	1	-0.479719	0	PRPF6	protein_coding	ENSG00000101161.8	1.62244
436	ENST00000266077.5	chr20	63739925	0	2.72593e-12	3.72401	108	29	0.00102068	2.04354	62	30	0.600117	0.135946	-0.865786	0.866633	SLC2A4RG	protein_coding	ENSG00000125520.14	1.03107
437	ENST00000266077.5	chr20	63743624	0	1	1.11594	77	69	5.40136e-10	2.05677	92	44	-0.611436	0.0312654	0.882116	1.50494	SLC2A4RG	protein_coding	ENSG00000125520.14	1.04038
438	ENST00000609507.1	chr20	51523873	0	8.067e-09	4.49591	61	13	4.44089e-16	5.79234	85	14	-0.253369	1	0.365534	0	NFATC2	protein_coding	ENSG00000101096.20	2.53415
439	ENST00000609507.1	chr20	51523520	0	3.75895e-05	3.21477	42	13	3.29527e-07	2.24492	55	24	0.359085	0.897376	-0.51805	0.0470254	NFATC2	protein_coding	ENSG00000101096.20	1.16667
440	ENST00000635145.1	chr20	29879076	0	4.31422e-12	2.16384	98	45	0	5.68219	93	16	-0.965452	0.00646327	1.39285	2.18955	DUX4L37	unprocessed_pseudogene	ENSG00000283020.1	2.50645
441	ENST00000372806.8	chr20	45075316	0	2.42942e-08	2.26606	64	28	2.44249e-15	2.81121	115	40	-0.21557	0.935746	0.311002	0.0288418	STK4	protein_coding	ENSG00000101109.12	1.49119
442	ENST00000372806.8	chr20	45025103	0	1	1.07895	41	38	9.26969e-07	2.02233	63	31	-0.628266	0.0951149	0.906397	1.02175	STK4	protein_coding	ENSG00000101109.12	1.01602
443	ENST00000358293.7	chr20	59939344	0	5.83078e-12	10.9782	45	4	1.40397e-08	3.8899	41	10	1.03752	0.348867	-1.49683	0.45734	FAM217B	protein_coding	ENSG00000196227.11	1.95973
444	ENST00000358293.7	chr20	59940093	0	1	1.72727	19	11	6.04102e-09	2.97292	52	17	-0.543002	0.489477	0.783386	0.310267	FAM217B	protein_coding	ENSG00000196227.11	1.57188
445	ENST00000358293.7	chr20	59939126	0	1	1.21429	17	14	6.83625e-07	3.57704	47	13	-1.08038	0.0683549	1.55866	1.16523	FAM217B	protein_coding	ENSG00000196227.11	1.83877
446	ENST00000690618.1	chr20	58245966	0	6.07669e-12	4.28428	56	13	6.91669e-14	7.56359	71	9	-0.568394	0.531171	0.820019	0.274766	PPP4R1L	transcribed_unprocessed_pseudogene	ENSG00000124224.18	2.91907
447	ENST00000690618.1	chr20	58246147	0	1	0.733333	11	15	0.000288227	2.02159	40	19	-1.01404	0.0753036	1.46295	1.12318	PPP4R1L	transcribed_unprocessed_pseudogene	ENSG00000124224.18	1.01549
448	ENST00000646561.1	chr20	473390	0	3.08379e-11	5.84315	50	8	8.53373e-11	2.88469	68	23	0.705853	0.316497	-1.01833	0.499631	CSNK2A1	protein_coding	ENSG00000101266.19	1.52842
449	ENST00000377115.4	chr20	22581782	0	3.19684e-11	4.68049	52	11	6.66134e-16	5.28256	117	22	-0.121006	1	0.174575	0	FOXA2	protein_coding	ENSG00000125798.15	2.40124
450	ENST00000377115.4	chr20	22582811	0	1	2.42857	17	7	1.64091e-13	3.35115	94	28	-0.322001	0.913432	0.464549	0.0393236	FOXA2	protein_coding	ENSG00000125798.15	1.74466
451	ENST00000377115.4	chr20	22583056	0	1	1.33333	12	9	1.21157e-07	5.46269	62	11	-1.41026	0.0193128	2.03457	1.71416	FOXA2	protein_coding	ENSG00000125798.15	2.44961
452	ENST00000252996.9	chr20	61975973	0	1.48532e-09	2.94899	57	19	5.15348e-05	2.4892	55	22	0.169503	1	-0.244541	0	TAF4	protein_coding	ENSG00000130699.20	1.31568
453	ENST00000405977.5	chr20	11923534	0	4.24345e-11	12.4334	63	5	0	8.77908	86	9	0.348013	1	-0.502077	0	BTBD3	protein_coding	ENSG00000132640.15	3.13407
454	ENST00000405977.5	chr20	11922879	0	5.16399e-11	3.9895	48	12	1.63403e-07	2.82063	55	19	0.346706	1	-0.500191	0	BTBD3	protein_coding	ENSG00000132640.15	1.49602
455	ENST00000405977.5	chr20	11923409	0	5.46056e-10	2.77756	64	23	0.0382324	4	48	12	-0.364723	0.891984	0.526184	0.0496431	BTBD3	protein_coding	ENSG00000132640.15	2
456	ENST00000405977.5	chr20	11923091	0	1	1.5	15	10	1.69684e-06	2.9995	51	17	-0.692981	0.430425	0.999761	0.366103	BTBD3	protein_coding	ENSG00000132640.15	1.58472
457	ENST00000622757.1	chr20	21500861	0	1.20774e-10	8.67915	41	4	3.18471e-07	4.47086	47	10	0.663342	0.575162	-0.957	0.240209	ENSG00000278041	lncRNA	ENSG00000278041.1	2.16055
458	ENST00000622757.1	chr20	21500202	0	1	0.857143	12	14	4.18722e-10	5.07116	44	8	-1.77772	0.00163671	2.56471	2.78603	ENSG00000278041	lncRNA	ENSG00000278041.1	2.34232
459	ENST00000396863.8	chr20	43681836	0	5.38614e-12	2.05607	440	214	0	2.14974	890	414	-0.0445461	1	0.0642664	0	MYBL2	protein_coding	ENSG00000101057.16	1.10416
460	ENST00000344022.7	chr20	33707432	0	3.04923e-10	2.46097	70	28	1.02003e-05	2.11407	48	22	0.151941	1	-0.219204	0	PXMP4	protein_coding	ENSG00000101417.12	1.08002
461	ENST00000453074.6	chr20	5942584	0	6.29421e-10	3.20673	112	34	6.66134e-16	2.79996	151	53	0.135645	1	-0.195694	0	TRMT6	protein_coding	ENSG00000089195.15	1.48541
462	ENST00000372004.7	chr20	47636666	0	1	1.69231	66	39	4.70646e-12	2.06198	113	54	-0.197573	0.873647	0.285038	0.0586642	NCOA3	protein_coding	ENSG00000124151.19	1.04403
463	ENST00000372004.7	chr20	47653524	0	1	1.07143	45	42	1.48739e-08	2.02835	136	67	-0.638232	0.0364122	0.920774	1.43875	NCOA3	protein_coding	ENSG00000124151.19	1.02031
464	ENST00000372004.7	chr20	47651180	0	1	0.826087	19	23	0.027099	2.08774	44	21	-0.927137	0.0608961	1.33758	1.21541	NCOA3	protein_coding	ENSG00000124151.19	1.06194
465	ENST00000217133.2	chr20	59024684	0	8.91578e-10	4.3496	48	11	3.17577e-09	2.5402	62	24	0.537841	0.504191	-0.77594	0.297405	TUBB1	protein_coding	ENSG00000101162.4	1.34494
466	ENST00000217133.2	chr20	59024879	0	1	0.829268	34	41	1.47949e-07	2.09535	63	30	-0.926932	0.0102924	1.33728	1.98748	TUBB1	protein_coding	ENSG00000101162.4	1.06719
467	ENST00000217133.2	chr20	59024734	0	1	1.04651	45	43	1.69684e-06	3.83594	51	13	-1.29895	0.000861675	1.87399	3.06466	TUBB1	protein_coding	ENSG00000101162.4	1.93958
468	ENST00000217133.2	chr20	59023919	0	1	0.642857	27	42	2.1593e-05	3.82887	48	12	-1.7844	8.14019e-06	2.57435	5.08937	TUBB1	protein_coding	ENSG00000101162.4	1.93692
469	ENST00000420868.2	chr20	45910224	0	1	1.97674	85	43	8.5354e-06	2.6258	46	17	-0.283936	0.836881	0.409633	0.0773362	PLTP	protein_coding	ENSG00000100979.15	1.39276
470	ENST00000623468.1	chr20	23148280	0	2.191e-09	2.28735	69	30	9.70335e-14	3.21107	82	25	-0.339211	0.561658	0.489379	0.250528	ENSG00000279164	TEC	ENSG00000279164.1	1.68305
471	ENST00000623468.1	chr20	23148482	0	1	4.33333	26	6	8.49485e-08	2.64624	48	18	0.493196	0.95646	-0.711532	0.0193331	ENSG00000279164	TEC	ENSG00000279164.1	1.40395
472	ENST00000377603.5	chr20	18483504	0	5.06713e-09	2.59846	61	23	6.78676e-05	2.29394	52	22	0.124648	1	-0.17983	0	POLR3F	protein_coding	ENSG00000132664.12	1.19783
473	ENST00000354981.7	chr20	16379746	0	5.08245e-09	4.18492	52	12	3.3593e-10	3.04181	79	25	0.319035	1	-0.46027	0	KIF16B	protein_coding	ENSG00000089177.19	1.60493
474	ENST00000354981.7	chr20	16378878	0	1	1.56522	36	23	6.74736e-10	2.57097	74	28	-0.496259	0.333735	0.715951	0.476598	KIF16B	protein_coding	ENSG00000089177.19	1.36231
475	ENST00000354981.7	chr20	16380107	0	1	3	27	9	4.17199e-05	2.04423	43	21	0.383591	1	-0.553404	0	KIF16B	protein_coding	ENSG00000089177.19	1.03156
476	ENST00000683867.1	chr20	41202186	0	1	2	30	15	0.00736363	2.01051	47	23	-0.00524169	1	0.00756216	0	ZHX3	protein_coding	ENSG00000174306.22	1.00756
477	ENST00000456600.1	chr20	35284621	0	1.19253e-08	3.99747	108	27	1.18316e-12	11.1445	49	4	-1.02528	0.177554	1.47917	0.75067	EIF6	protein_coding	ENSG00000242372.9	3.47826
478	ENST00000379598.9	chr20	3802049	0	1	1.6875	54	32	2.22045e-16	2.42689	186	76	-0.363365	0.293708	0.524224	0.532085	CDC25B	protein_coding	ENSG00000101224.18	1.27911
479	ENST00000498830.5	chr20	63975409	0	3.20221e-08	2.83447	45	15	1.66215e-09	2.94766	67	22	-0.0391588	1	0.0564942	0	SAMD10	protein_coding	ENSG00000130590.14	1.55957
480	ENST00000617257.2	chr20	13715042	0	4.54178e-08	2.2037	62	28	4.90441e-08	2.41166	73	30	-0.09018	1	0.130102	0	ESF1	protein_coding	ENSG00000089048.15	1.27003
481	ENST00000617257.2	chr20	13782523	0	4.48635e-06	2.0762	44	21	5.14033e-14	2.52979	161	63	-0.197598	1	0.285074	0	ESF1	protein_coding	ENSG00000089048.15	1.33902
482	ENST00000617257.2	chr20	13782860	0	1	2.125	17	8	4.24228e-06	2.49525	58	23	-0.160618	1	0.231722	0	ESF1	protein_coding	ENSG00000089048.15	1.31919
483	ENST00000373872.9	chr20	36573726	0	8.4394e-08	2.97727	53	17	5.56009e-09	2.53636	74	29	0.160276	1	-0.231229	0	TGIF2	protein_coding	ENSG00000118707.11	1.34276
484	ENST00000493450.1	chr20	39038564	0	1.36904e-07	2.68895	48	17	0.00175707	2.50767	41	16	0.0697966	1	-0.100695	0	DHX35	protein_coding	ENSG00000101452.15	1.32635
485	ENST00000381873.7	chr20	1305316	0	1.64245e-07	2.95338	41	13	5.73064e-12	5.74641	53	9	-0.665623	0.508527	0.960291	0.293686	SNPH	protein_coding	ENSG00000101298.15	2.52266
486	ENST00000381873.7	chr20	1306657	0	1	2.61111	47	18	6.64513e-11	4.93033	50	10	-0.63563	0.42139	0.91702	0.375315	SNPH	protein_coding	ENSG00000101298.15	2.30168
487	ENST00000381873.7	chr20	1305735	0	1	2.54545	56	22	2.25332e-10	6.79192	44	6	-0.981425	0.110291	1.4159	0.957459	SNPH	protein_coding	ENSG00000101298.15	2.76382
488	ENST00000381873.7	chr20	1305309	0	1	2.45833	59	24	1.18696e-09	3.12588	55	17	-0.240231	1	0.34658	0	SNPH	protein_coding	ENSG00000101298.15	1.64426
489	ENST00000279101.10	chr20	62389357	0	1.11104e-06	2.05237	54	26	0	4.78297	104	21	-0.846068	0.0240331	1.22062	1.61919	CABLES2	protein_coding	ENSG00000149679.12	2.25791
490	ENST00000279101.10	chr20	62389712	0	1	0.980769	51	52	3.89461e-08	2.31033	60	25	-0.856808	0.0100894	1.23611	1.99614	CABLES2	protein_coding	ENSG00000149679.12	1.2081
491	ENST00000347364.7	chr20	10405305	0	1	1.71429	12	7	1.23785e-07	3.68354	51	13	-0.764878	0.303832	1.10349	0.517367	MKKS	protein_coding	ENSG00000125863.20	1.88109
492	ENST00000347364.7	chr20	10405422	0	1	1.75	21	12	1.44254e-05	2.29225	43	18	-0.269919	1	0.389411	0	MKKS	protein_coding	ENSG00000125863.20	1.19677
493	ENST00000255174.3	chr20	44197614	0	9.17656e-06	2.25412	98	43	1.4799e-08	2.89227	127	43	-0.249281	0.631884	0.359637	0.199362	OSER1	protein_coding	ENSG00000132823.11	1.5322
494	ENST00000255174.3	chr20	44196953	0	1	0.736842	28	38	8.94194e-05	2.43898	51	20	-1.19696	0.0013778	1.72685	2.86081	OSER1	protein_coding	ENSG00000132823.11	1.28628
495	ENST00000540425.1	chr20	53582986	0	5.62511e-05	2.08852	41	19	2.22267e-13	3.54091	95	26	-0.527929	0.306085	0.761641	0.514157	ZNF217	protein_coding	ENSG00000171940.14	1.82412
496	ENST00000540425.1	chr20	53582987	0	1	2	30	15	6.01952e-12	2.81531	77	27	-0.341926	0.681112	0.493294	0.166781	ZNF217	protein_coding	ENSG00000171940.14	1.49329
497	ENST00000356208.10	chr20	57391537	0	0.00233862	2.48436	184	74	4.4502e-09	3.39222	73	21	-0.31147	0.57196	0.449357	0.242634	RBM38	protein_coding	ENSG00000132819.17	1.76223
498	ENST00000400093.3	chr21	25729767	0	0	2.2559	2433	1078	0	2.04269	2188	1071	0.0992805	0.113277	-0.143232	0.945859	ATP5PF	protein_coding	ENSG00000154723.13	1.03047
499	ENST00000400093.3	chr21	25734356	0	3.47972e-06	3.32462	67	20	-2.13252e-11	2.30193	1075	467	0.367609	0.384388	-0.530348	0.41523	ATP5PF	protein_coding	ENSG00000154723.13	1.20284
500	ENST00000436227.5	chr21	33557650	0	0	4.17928	288	68	2.22045e-16	4.34798	364	83	-0.0395744	1	0.0570939	0	SON	protein_coding	ENSG00000159140.21	2.12035
501	ENST00000436227.5	chr21	33553109	0	1.11022e-16	2.99548	632	210	3.33067e-16	2.92094	1231	421	0.0252006	1	-0.0363567	0	SON	protein_coding	ENSG00000159140.21	1.54643
502	ENST00000436227.5	chr21	33553419	0	4.44089e-16	4.59316	317	69	4.44089e-16	2.62649	671	255	0.558921	0.000522216	-0.806353	3.28215	SON	protein_coding	ENSG00000159140.21	1.39313
503	ENST00000436227.5	chr21	33553797	0	4.44089e-16	2.88144	463	160	8.88178e-16	2.51675	741	294	0.135323	0.512797	-0.19523	0.290055	SON	protein_coding	ENSG00000159140.21	1.33156
504	ENST00000436227.5	chr21	33554565	0	6.66134e-16	4.22007	886	209	3.33067e-16	5.73907	1293	225	-0.307446	0.00817166	0.44355	2.08769	SON	protein_coding	ENSG00000159140.21	2.52082
505	ENST00000436227.5	chr21	33554919	0	7.76165e-09	2.53364	456	179	-2.13252e-11	2.24084	428	191	0.122808	0.645881	-0.177175	0.189847	SON	protein_coding	ENSG00000159140.21	1.16404
506	ENST00000436227.5	chr21	33553598	0	5.19027e-08	2.59712	185	71	0.000218082	1.80435	249	138	0.364205	0.0801147	-0.525436	1.09629	SON	protein_coding	ENSG00000159140.21	0.851477
507	ENST00000436227.5	chr21	33552476	0	0.00120317	3.28707	219	66	5.33129e-12	3.18462	207	65	0.0316639	1	-0.0456814	0	SON	protein_coding	ENSG00000159140.21	1.67112
508	ENST00000286835.12	chr21	31671434	0	0	4.51096	306	67	6.66134e-16	6.87139	414	60	-0.420857	0.0686514	0.607168	1.16335	SCAF4	protein_coding	ENSG00000156304.15	2.7806
509	ENST00000286835.12	chr21	31671734	0	2.22045e-16	2.97033	580	195	5.55112e-16	2.64951	566	213	0.114296	0.714604	-0.164894	0.145934	SCAF4	protein_coding	ENSG00000156304.15	1.40573
510	ENST00000286835.12	chr21	31731996	0	4.44089e-16	2.54867	458	179	2.22045e-16	2.34701	519	221	0.0824267	1	-0.118917	0	SCAF4	protein_coding	ENSG00000156304.15	1.23083
511	ENST00000286835.12	chr21	31693343	0	5.07228e-08	2.3074	189	81	0.00524972	1.88421	179	95	0.202613	0.547666	-0.292309	0.261484	SCAF4	protein_coding	ENSG00000156304.15	0.91396
512	ENST00000286835.12	chr21	31672193	0	3.60051e-05	3.04424	189	62	8.55535e-11	2.1366	404	189	0.354037	0.0815326	-0.510767	1.08867	SCAF4	protein_coding	ENSG00000156304.15	1.09532
513	ENST00000475045.6	chr21	34887574	0	0	7.91006	257	32	3.33067e-16	6.72673	408	60	0.162046	1	-0.233783	0	RUNX1	protein_coding	ENSG00000159216.19	2.74991
514	ENST00000475045.6	chr21	34888613	0	3.04312e-13	5.12972	129	25	1.33227e-15	2.82455	280	99	0.596701	0.0369019	-0.860857	1.43295	RUNX1	protein_coding	ENSG00000159216.19	1.49802
515	ENST00000475045.6	chr21	34887343	0	8.36775e-13	3.0565	205	67	2.01061e-10	2.1797	319	146	0.33808	0.108892	-0.487747	0.963003	RUNX1	protein_coding	ENSG00000159216.19	1.12413
516	ENST00000475045.6	chr21	34889696	0	2.55214e-10	3.87796	106	27	0.0280676	2.17928	72	33	0.576313	0.110577	-0.831443	0.956334	RUNX1	protein_coding	ENSG00000159216.19	1.12385
517	ENST00000475045.6	chr21	34888029	0	9.45418e-08	2.34565	245	104	9.54858e-07	1.90066	287	151	0.210362	0.340118	-0.303489	0.468371	RUNX1	protein_coding	ENSG00000159216.19	0.926502
518	ENST00000475045.6	chr21	34889355	0	0.000838377	5.3799	47	8	1.07149e-06	3.317	78	23	0.483609	0.622271	-0.6977	0.20602	RUNX1	protein_coding	ENSG00000159216.19	1.72988
519	ENST00000475045.6	chr21	34887873	0	0.00237864	2.53397	90	35	1.19474e-08	2.5	195	78	0.0134972	1	-0.0194723	0	RUNX1	protein_coding	ENSG00000159216.19	1.32193
520	ENST00000475045.6	chr21	34887597	0	2.69307e-11	3.85714	162	42	7.77156e-16	4.22869	508	120	-0.0919644	1	0.132677	0	RUNX1	protein_coding	ENSG00000159216.19	2.08021
521	ENST00000475045.6	chr21	34889335	0	1	2.2381	47	21	0.000244904	3.64014	79	21	-0.486396	0.316506	0.701721	0.499617	RUNX1	protein_coding	ENSG00000159216.19	1.86399
522	ENST00000475045.6	chr21	34890983	0	1	1.8	18	10	0.00121474	3.60939	43	11	-0.695751	0.400881	1.00376	0.396984	RUNX1	protein_coding	ENSG00000159216.19	1.85175
523	ENST00000475045.6	chr21	35049227	0	1	1.54545	17	11	0.00161387	3.46221	41	11	-0.80659	0.258824	1.16366	0.586996	RUNX1	protein_coding	ENSG00000159216.19	1.79169
524	ENST00000475045.6	chr21	34889422	0	1	1.78261	41	23	0.00469177	2.00445	67	33	-0.117291	1	0.169215	0	RUNX1	protein_coding	ENSG00000159216.19	1.00321
525	ENST00000534991.3	chr21	32393646	0	0	5.20845	384	73	4.44089e-16	4.62262	321	69	0.11932	1	-0.172143	0	URB1-AS1	lncRNA	ENSG00000256073.3	2.20871
526	ENST00000534991.3	chr21	32393800	0	3.33067e-16	5.45602	285	52	3.99847e-11	3.43478	158	46	0.462767	0.0802159	-0.667631	1.09574	URB1-AS1	lncRNA	ENSG00000256073.3	1.78022
527	ENST00000534991.3	chr21	32393228	0	1.83416e-10	2.69149	185	68	6.2917e-05	2.03396	134	65	0.280112	0.362888	-0.404117	0.440227	URB1-AS1	lncRNA	ENSG00000256073.3	1.02429
528	ENST00000447939.1	chr21	39499896	0	0	2.03102	1147	564	0	2.11152	867	410	-0.038871	1	0.056079	0	SH3BGR	protein_coding	ENSG00000185437.15	1.07828
529	ENST00000447939.1	chr21	39511699	0	0	2.0041	972	485	0	2.25339	781	346	-0.117238	0.349266	0.169139	0.456844	SH3BGR	protein_coding	ENSG00000185437.15	1.1721
530	ENST00000447939.1	chr21	39515149	0	1.11022e-16	2.26324	427	188	1.11022e-16	3.15308	455	144	-0.331579	0.0244078	0.478368	1.61247	SH3BGR	protein_coding	ENSG00000185437.15	1.65676
531	ENST00000447939.1	chr21	39509009	0	8.88178e-16	2.09534	1033	492	2.22045e-16	2.14755	751	349	-0.0246135	1	0.0355097	0	SH3BGR	protein_coding	ENSG00000185437.15	1.10269
532	ENST00000380747.5	chr21	39348926	0	0	3.3437	10003	2991	0	3.59469	9487	2639	-0.0723812	0.0349509	0.104424	1.45654	HMGN1	protein_coding	ENSG00000205581.11	1.84587
533	ENST00000380747.5	chr21	39348441	0	0	2.0272	5331	2629	0	2.1118	4684	2218	-0.0408833	0.508543	0.0589821	0.293672	HMGN1	protein_coding	ENSG00000205581.11	1.07847
534	ENST00000380747.5	chr21	39348561	0	6.66134e-16	2.41172	6710	2782	1.77636e-15	2.39298	5880	2457	0.00779771	1	-0.0112497	0	HMGN1	protein_coding	ENSG00000205581.11	1.25881
535	ENST00000380900.2	chr21	39181859	0	0	2.17793	875	401	5.33129e-12	2.1403	717	335	0.0174311	1	-0.0251478	0	PSMG1	protein_coding	ENSG00000183527.12	1.09781
536	ENST00000380900.2	chr21	39183336	0	8.88178e-16	2.27955	4050	1776	-3.7319e-11	1.97263	2162	1096	0.144612	0.00412399	-0.208631	2.38468	PSMG1	protein_coding	ENSG00000183527.12	0.980119
537	ENST00000340344.4	chr21	42903724	0	0	3.60153	650	180	7.77156e-16	2.76251	621	224	0.265219	0.0452538	-0.382631	1.34434	NDUFV3	protein_coding	ENSG00000160194.18	1.46598
538	ENST00000340344.4	chr21	42904077	0	3.33067e-16	3.68303	754	204	0	4.14317	923	222	-0.117726	0.555191	0.169843	0.255558	NDUFV3	protein_coding	ENSG00000160194.18	2.05074
539	ENST00000340344.4	chr21	42904251	0	5.55112e-16	2.65444	593	223	4.44089e-16	2.33545	664	284	0.128032	0.493052	-0.184712	0.307107	NDUFV3	protein_coding	ENSG00000160194.18	1.2237
540	ENST00000340344.4	chr21	42910621	0	2.80805e-09	2.50084	182	72	5.22649e-07	2.38415	185	77	0.0477828	1	-0.068936	0	NDUFV3	protein_coding	ENSG00000160194.18	1.25348
541	ENST00000340344.4	chr21	42903212	0	7.01051e-09	2.15809	318	147	0	1.9	570	300	0.127369	0.605085	-0.183755	0.218184	NDUFV3	protein_coding	ENSG00000160194.18	0.925999
542	ENST00000340344.4	chr21	42893774	0	0.000149269	13.7282	40	2	6.90436e-07	8.27913	40	4	0.505715	1	-0.729592	0	NDUFV3	protein_coding	ENSG00000160194.18	3.04948
543	ENST00000340344.4	chr21	42908883	0	1.61584e-11	1.78512	648	363	0	2.17999	945	433	-0.199831	0.0450593	0.288295	1.34622	NDUFV3	protein_coding	ENSG00000160194.18	1.12432
544	ENST00000340344.4	chr21	42903952	0	1.34653e-11	2.01413	570	283	5.55112e-16	3.77926	796	210	-0.629339	4.97445e-09	0.907944	8.30326	NDUFV3	protein_coding	ENSG00000160194.18	1.9181
545	ENST00000291572.13	chr21	43983256	0	0	2.76802	351	126	2.77556e-15	2.58798	348	134	0.0672547	1	-0.097028	0	AGPAT3	protein_coding	ENSG00000160216.21	1.37183
546	ENST00000291572.13	chr21	43982440	0	0	5.42377	907	167	6.66134e-16	4.00612	885	220	0.302969	0.0170694	-0.437092	1.76778	AGPAT3	protein_coding	ENSG00000160216.21	2.0022
547	ENST00000291572.13	chr21	43982139	0	0	10.913	155	14	1.40871e-10	3.76647	177	46	1.06382	0.00238705	-1.53476	2.62214	AGPAT3	protein_coding	ENSG00000160216.21	1.91321
548	ENST00000291572.13	chr21	43982644	0	2.22045e-16	3.57685	324	90	2.66565e-12	2.42202	264	109	0.389882	0.0354431	-0.562481	1.45047	AGPAT3	protein_coding	ENSG00000160216.21	1.27621
549	ENST00000291572.13	chr21	43865270	0	4.44089e-16	3.3499	482	143	6.66134e-16	2.89453	574	198	0.146109	0.521461	-0.210791	0.282778	AGPAT3	protein_coding	ENSG00000160216.21	1.53333
550	ENST00000291572.13	chr21	43981168	0	9.54792e-15	2.8495	248	87	3.33067e-16	2.85184	331	116	-0.000823323	1	0.0011878	0	AGPAT3	protein_coding	ENSG00000160216.21	1.51189
551	ENST00000291572.13	chr21	43967275	0	1.28751e-10	43.3732	42	0	6.60156e-05	5.6479	41	7	2.03856	0.0671231	-2.94102	1.17313	AGPAT3	protein_coding	ENSG00000160216.21	2.49771
552	ENST00000291572.13	chr21	43981648	0	5.83073e-06	5.07252	77	15	0.000516497	2.12357	105	49	0.870741	0.0229521	-1.25621	1.63918	AGPAT3	protein_coding	ENSG00000160216.21	1.08649
553	ENST00000291572.13	chr21	43981881	0	8.75937e-06	5.12112	69	13	4.73965e-12	4.03077	145	35	0.239414	1	-0.345401	0	AGPAT3	protein_coding	ENSG00000160216.21	2.01106
554	ENST00000291572.13	chr21	43981342	0	3.75199e-06	2.34247	171	73	1.39841e-09	3.16312	134	42	-0.300355	0.376169	0.433321	0.424617	AGPAT3	protein_coding	ENSG00000160216.21	1.66135
555	ENST00000291572.13	chr21	43986263	0	1	1.375	55	40	0.00169173	2.00439	90	44	-0.376887	0.339424	0.543733	0.469258	AGPAT3	protein_coding	ENSG00000160216.21	1.00316
556	ENST00000478200.1	chr21	44774972	0	0	3.32231	1107	333	1.77636e-15	2.72354	611	224	0.198726	0.0979109	-0.286702	1.00917	UBE2G2	protein_coding	ENSG00000184787.19	1.44548
557	ENST00000478200.1	chr21	44787946	0	0	2.0574	691	335	8.88178e-16	2.28451	996	435	-0.104707	0.46946	0.15106	0.328401	UBE2G2	protein_coding	ENSG00000184787.19	1.19188
558	ENST00000478200.1	chr21	44788077	0	0	2.48262	951	383	1.06626e-11	2.43448	706	290	0.0195814	1	-0.02825	0	UBE2G2	protein_coding	ENSG00000184787.19	1.28362
559	ENST00000478200.1	chr21	44801725	0	2.22045e-16	2.82213	1060	375	6.66134e-16	2.54058	1148	451	0.105101	0.412118	-0.151629	0.384979	UBE2G2	protein_coding	ENSG00000184787.19	1.34516
560	ENST00000478200.1	chr21	44773581	0	6.66134e-16	2.99871	1109	369	1.22125e-15	2.40566	1097	456	0.220356	0.0142004	-0.317907	1.8477	UBE2G2	protein_coding	ENSG00000184787.19	1.26644
561	ENST00000478200.1	chr21	44801379	0	0.00378246	3.82292	43	11	2.5355e-05	2.44648	98	40	0.446366	0.581223	-0.64397	0.235657	UBE2G2	protein_coding	ENSG00000184787.19	1.29071
562	ENST00000445724.3	chr21	44873604	0	0	2.81771	777	275	1.60166e-08	2.07842	119	57	0.304319	0.166505	-0.43904	0.778574	PTTG1IP	protein_coding	ENSG00000183255.12	1.05548
563	ENST00000445724.3	chr21	44855237	0	2.22045e-16	2.27752	1542	677	6.66134e-16	2.16908	1496	689	0.0487846	0.947757	-0.0703814	0.0233032	PTTG1IP	protein_coding	ENSG00000183255.12	1.11708
564	ENST00000445724.3	chr21	44851425	0	4.44089e-16	2.54573	639	251	4.44089e-16	2.62906	800	304	-0.0322097	1	0.0464688	0	PTTG1IP	protein_coding	ENSG00000183255.12	1.39455
565	ENST00000445724.3	chr21	44849941	0	1.00636e-09	2.76999	555	200	1.44884e-13	2.07549	607	292	0.288646	0.0165926	-0.416429	1.78009	PTTG1IP	protein_coding	ENSG00000183255.12	1.05345
566	ENST00000445724.3	chr21	44850136	0	1.05588e-06	2.00565	453	225	5.33129e-12	2.15517	375	174	-0.0719031	1	0.103734	0	PTTG1IP	protein_coding	ENSG00000183255.12	1.1078
567	ENST00000330205.10	chr21	46161652	0	0	2.16006	839	388	8.88178e-16	2.00895	791	393	0.0725226	0.867705	-0.104628	0.0616277	SPATC1L	protein_coding	ENSG00000160284.15	1.00644
568	ENST00000330205.10	chr21	46168394	0	0.00029504	1.73885	273	157	1.11022e-15	2.59093	673	259	-0.398792	0.00255761	0.575335	2.59217	SPATC1L	protein_coding	ENSG00000160284.15	1.37347
569	ENST00000342220.9	chr21	45492551	0	0	3.70576	239	64	4.52849e-12	2.75616	216	78	0.296051	0.254534	-0.427112	0.594255	COL18A1	protein_coding	ENSG00000182871.16	1.46266
570	ENST00000342220.9	chr21	45490312	0	1.11022e-16	2.615	730	279	4.44089e-16	2.14278	676	315	0.19916	0.0903305	-0.287328	1.04417	COL18A1	protein_coding	ENSG00000182871.16	1.09948
571	ENST00000342220.9	chr21	45490852	0	4.44089e-16	2.70243	656	242	1.44329e-15	2.39681	681	284	0.120011	0.474962	-0.173139	0.323341	COL18A1	protein_coding	ENSG00000182871.16	1.26112
572	ENST00000342220.9	chr21	45491244	0	6.66134e-16	3.02117	607	200	2.22045e-16	2.4213	585	241	0.221338	0.102891	-0.319324	0.987622	COL18A1	protein_coding	ENSG00000182871.16	1.27578
573	ENST00000342220.9	chr21	45493556	0	5.62161e-12	2.10471	368	174	0	2.27943	456	200	-0.0797483	1	0.115052	0	COL18A1	protein_coding	ENSG00000182871.16	1.18867
574	ENST00000342220.9	chr21	45492702	0	3.29425e-10	2.70479	182	67	8.46635e-10	2.54983	196	76	0.0589973	1	-0.0851152	0	COL18A1	protein_coding	ENSG00000182871.16	1.3504
575	ENST00000342220.9	chr21	45493199	0	8.63584e-10	2.32174	242	104	6.43929e-15	2.44747	343	140	-0.0527383	1	0.0760853	0	COL18A1	protein_coding	ENSG00000182871.16	1.29129
576	ENST00000342220.9	chr21	45491905	0	2.2572e-08	12.2075	51	4	1.75933e-09	2.53086	205	81	1.57349	0.00260509	-2.27007	2.58418	COL18A1	protein_coding	ENSG00000182871.16	1.33963
577	ENST00000342220.9	chr21	45492199	0	0.00089817	2.90901	52	17	5.06473e-10	2.53571	213	84	0.137337	1	-0.198136	0	COL18A1	protein_coding	ENSG00000182871.16	1.34239
578	ENST00000480896.5	chr21	46416367	0	0	5.38605	243	45	2.22045e-16	4.03079	332	82	0.28985	0.396082	-0.418165	0.402215	PCNT	protein_coding	ENSG00000160299.17	2.01106
579	ENST00000480896.5	chr21	46366807	0	2.22045e-16	5.2344	213	40	4.44089e-16	4.11298	382	92	0.241106	0.5416	-0.347842	0.266321	PCNT	protein_coding	ENSG00000160299.17	2.04018
580	ENST00000480896.5	chr21	46416637	0	3.33067e-16	4.38172	176	40	3.33067e-16	7.46435	455	60	-0.532698	0.028377	0.768521	1.54703	PCNT	protein_coding	ENSG00000160299.17	2.90002
581	ENST00000480896.5	chr21	46431767	0	4.44089e-16	4.91783	422	85	2.22045e-16	4.73359	524	110	0.0381843	1	-0.0550883	0	PCNT	protein_coding	ENSG00000160299.17	2.24293
582	ENST00000480896.5	chr21	46363589	0	1.73849e-10	2.80593	176	62	6.66134e-16	3.30376	386	116	-0.163329	0.72364	0.235633	0.140478	PCNT	protein_coding	ENSG00000160299.17	1.72411
583	ENST00000480896.5	chr21	46367028	0	2.09956e-08	2.38576	215	90	2.41457e-08	2.96656	64	21	-0.217885	1	0.314342	0	PCNT	protein_coding	ENSG00000160299.17	1.56879
584	ENST00000480896.5	chr21	46431586	0	3.37338e-07	2.74373	138	50	3.35287e-14	2.84038	247	86	-0.0346195	1	0.0499454	0	PCNT	protein_coding	ENSG00000160299.17	1.50608
585	ENST00000480896.5	chr21	46430561	0	6.40801e-07	2.35785	160	67	3.44169e-15	2.81722	275	97	-0.177999	0.795875	0.256798	0.0991551	PCNT	protein_coding	ENSG00000160299.17	1.49427
586	ENST00000480896.5	chr21	46430637	0	7.33398e-06	2.95092	150	50	1.86595e-10	2.34259	253	108	0.230858	0.486605	-0.333058	0.312823	PCNT	protein_coding	ENSG00000160299.17	1.22811
587	ENST00000480896.5	chr21	46430132	0	9.90098e-05	2.84292	114	40	0.00191872	2.29855	157	68	0.212556	0.84363	-0.306654	0.073848	PCNT	protein_coding	ENSG00000160299.17	1.20072
588	ENST00000480896.5	chr21	46397289	0	0.000890321	2.12871	78	36	7.77156e-16	4.0197	376	93	-0.635688	0.0171935	0.917104	1.76464	PCNT	protein_coding	ENSG00000160299.17	2.00709
589	ENST00000480896.5	chr21	46425902	0	0.0015446	2.29056	87	37	6.96162e-05	2.08834	175	83	0.0924293	1	-0.133347	0	PCNT	protein_coding	ENSG00000160299.17	1.06235
590	ENST00000480896.5	chr21	46367031	0	0.114493	1.76596	166	94	3.33067e-16	3.18671	376	117	-0.590296	0.000715526	0.851617	3.14537	PCNT	protein_coding	ENSG00000160299.17	1.67207
591	ENST00000480896.5	chr21	46445434	0	1	1.26087	116	92	9.28538e-10	2.31867	246	106	-0.609191	0.00203911	0.878877	2.69056	PCNT	protein_coding	ENSG00000160299.17	1.2133
592	ENST00000480896.5	chr21	46402458	0	1	1.31034	76	58	2.89559e-08	3.03437	130	42	-0.839715	0.00126924	1.21145	2.89646	PCNT	protein_coding	ENSG00000160299.17	1.6014
593	ENST00000480896.5	chr21	46334593	0	1	1.25926	68	54	2.99195e-07	2.97794	181	60	-0.860707	0.000457389	1.24174	3.33971	PCNT	protein_coding	ENSG00000160299.17	1.57431
594	ENST00000480896.5	chr21	46411212	0	1	1.03226	64	62	1.22036e-05	2.51554	101	40	-0.89074	0.00140087	1.28507	2.8536	PCNT	protein_coding	ENSG00000160299.17	1.33087
595	ENST00000480896.5	chr21	46428472	0	1	1.20312	77	64	2.51117e-05	2.30748	157	68	-0.651232	0.00778492	0.939529	2.10875	PCNT	protein_coding	ENSG00000160299.17	1.20632
596	ENST00000480896.5	chr21	46411933	0	1	1.08772	62	57	3.46481e-05	2.55066	127	49	-0.85227	0.00115786	1.22957	2.93634	PCNT	protein_coding	ENSG00000160299.17	1.35087
597	ENST00000480896.5	chr21	46402351	0	1	1.21053	69	57	0.000298582	2.07346	110	53	-0.538161	0.059663	0.776403	1.2243	PCNT	protein_coding	ENSG00000160299.17	1.05204
598	ENST00000480896.5	chr21	46349109	0	1	1.28302	68	53	0.00146332	2.40063	127	52	-0.626514	0.0205141	0.903869	1.68795	PCNT	protein_coding	ENSG00000160299.17	1.26341
599	ENST00000397708.1	chr21	46284302	0	0	6.40694	924	144	0	2.23297	538	240	1.05405	2.22346e-16	-1.52067	15.653	MCM3AP	protein_coding	ENSG00000160294.11	1.15896
600	ENST00000397708.1	chr21	46286023	0	2.22045e-16	3.34916	329	98	4.44089e-16	3.91217	532	135	-0.155382	0.583041	0.224168	0.234301	MCM3AP	protein_coding	ENSG00000160294.11	1.96797
601	ENST00000397708.1	chr21	46250358	0	8.69638e-13	13.0911	84	6	1.07495e-08	3.39696	114	33	1.34905	0.00483303	-1.94627	2.31578	MCM3AP	protein_coding	ENSG00000160294.11	1.76424
602	ENST00000397708.1	chr21	46244653	0	1.39132e-11	4.94625	102	20	0	4.91875	180	36	0.00557607	1	-0.00804457	0	MCM3AP	protein_coding	ENSG00000160294.11	2.29829
603	ENST00000397708.1	chr21	46284829	0	6.49401e-09	2.30352	226	98	0	4.50668	460	102	-0.671123	8.91868e-05	0.968226	4.0497	MCM3AP	protein_coding	ENSG00000160294.11	2.17207
604	ENST00000397708.1	chr21	46250761	0	1.67848e-06	3.63781	67	18	7.18996e-05	2.96047	75	25	0.206032	1	-0.297241	0	MCM3AP	protein_coding	ENSG00000160294.11	1.56583
605	ENST00000397708.1	chr21	46250063	0	5.84553e-06	4.22966	101	23	2.84499e-11	4.00541	124	30	0.0544751	1	-0.0785909	0	MCM3AP	protein_coding	ENSG00000160294.11	2.00195
606	ENST00000397708.1	chr21	46273463	0	7.27766e-06	2.01708	258	127	3.85247e-14	2.11529	451	213	-0.0475415	1	0.0685879	0	MCM3AP	protein_coding	ENSG00000160294.11	1.08085
607	ENST00000397708.1	chr21	46250930	0	0.00113304	3.53131	49	13	0.000736856	2.35769	76	32	0.403988	0.579832	-0.582832	0.236698	MCM3AP	protein_coding	ENSG00000160294.11	1.23737
608	ENST00000397708.1	chr21	46284305	0	5.38614e-12	5.87387	652	111	7.77156e-16	4.97436	1289	259	0.166217	0.412887	-0.239801	0.384169	MCM3AP	protein_coding	ENSG00000160294.11	2.31451
609	ENST00000397708.1	chr21	46273533	0	0.0606529	1.65152	218	132	1.32294e-12	2.14944	436	202	-0.263516	0.116815	0.380174	0.932503	MCM3AP	protein_coding	ENSG00000160294.11	1.10396
610	ENST00000397708.1	chr21	46244482	0	1	0.692913	88	127	6.73714e-07	3.79662	80	21	-1.70096	4.54779e-10	2.45397	9.3422	MCM3AP	protein_coding	ENSG00000160294.11	1.92472
611	ENST00000397708.1	chr21	46269826	0	1	1.82353	62	34	0.000133812	3.1019	50	16	-0.53124	0.348512	0.766417	0.457782	MCM3AP	protein_coding	ENSG00000160294.11	1.63315
612	ENST00000397708.1	chr21	46235292	0	0.00305432	1.90526	181	95	0.0158465	2.0327	287	141	-0.0647459	1	0.0934086	0	MCM3AP	protein_coding	ENSG00000160294.11	1.0234
613	ENST00000397708.1	chr21	46244339	0	1	0.666667	86	129	0.0375965	2.24612	48	21	-1.21467	6.51005e-05	1.7524	4.18642	MCM3AP	protein_coding	ENSG00000160294.11	1.16743
614	ENST00000455528.5	chr21	33550251	0	1.11022e-16	2.55271	753	294	4.44089e-16	2.69724	1318	488	-0.0550724	1	0.0794527	0	SON	protein_coding	ENSG00000159140.21	1.43148
615	ENST00000455528.5	chr21	33550752	0	1.11022e-16	3.77051	897	237	8.88178e-16	2.85445	1380	483	0.278333	0.00408771	-0.401549	2.38852	SON	protein_coding	ENSG00000159140.21	1.51321
616	ENST00000455528.5	chr21	33549553	0	2.22045e-16	3.05536	309	101	6.66134e-16	5.06175	650	128	-0.504816	0.00178728	0.728296	2.74781	SON	protein_coding	ENSG00000159140.21	2.33964
617	ENST00000455528.5	chr21	33551520	0	3.33067e-16	10.0124	906	90	1.11022e-16	7.75614	2002	258	0.255339	0.0990166	-0.368377	1.00429	SON	protein_coding	ENSG00000159140.21	2.95534
618	ENST00000455528.5	chr21	33543141	0	3.33067e-16	2.75264	389	141	2.46572e-09	2.04698	305	149	0.296196	0.0719037	-0.42732	1.14325	SON	protein_coding	ENSG00000159140.21	1.0335
619	ENST00000455528.5	chr21	33551023	0	5.55112e-16	2.54101	784	308	0	2.31622	1416	611	0.0926282	0.534111	-0.133634	0.272369	SON	protein_coding	ENSG00000159140.21	1.21177
620	ENST00000455528.5	chr21	33551281	0	5.55112e-16	3.87675	1087	280	2.22045e-16	3.56997	1769	495	0.0824411	0.674447	-0.118937	0.171052	SON	protein_coding	ENSG00000159140.21	1.83591
621	ENST00000455528.5	chr21	33549883	0	1.11022e-15	6.09121	669	109	3.33067e-16	5.87026	1173	199	0.0369482	1	-0.053305	0	SON	protein_coding	ENSG00000159140.21	2.55342
622	ENST00000270139.8	chr21	33358018	0	1.11022e-16	6.55025	172	26	6.66134e-16	5.63633	165	29	0.150269	1	-0.216793	0	IFNAR1	protein_coding	ENSG00000142166.13	2.49476
623	ENST00000270139.8	chr21	33355571	0	2.22045e-16	7.02295	336	47	6.66134e-16	4.79856	383	79	0.380868	0.109213	-0.549476	0.961727	IFNAR1	protein_coding	ENSG00000142166.13	2.2626
624	ENST00000270139.8	chr21	33356477	0	3.25461e-06	16.6159	47	2	9.0222e-06	6.30445	51	8	0.969103	0.438054	-1.39812	0.358473	IFNAR1	protein_coding	ENSG00000142166.13	2.65637
625	ENST00000270139.8	chr21	33356017	0	7.41589e-05	3.78393	84	22	3.70463e-07	3.45905	118	34	0.0897696	1	-0.12951	0	IFNAR1	protein_coding	ENSG00000142166.13	1.79038
626	ENST00000270139.8	chr21	33355790	0	0.000579579	2.67649	149	55	1.17687e-10	4.43013	143	32	-0.503921	0.105532	0.727004	0.976616	IFNAR1	protein_coding	ENSG00000142166.13	2.14735
627	ENST00000270139.8	chr21	33355929	0	0.0010201	2.8991	100	34	0.000251445	4.30721	50	11	-0.395888	0.741559	0.571145	0.129854	IFNAR1	protein_coding	ENSG00000142166.13	2.10675
628	ENST00000675996.1	chr21	43776239	0	1.11022e-16	2.01122	2050	1019	1.06626e-11	1.76298	781	443	0.131734	0.127677	-0.190052	0.893886	CSTB	protein_coding	ENSG00000160213.9	0.818016
629	ENST00000675996.1	chr21	43774498	0	0.000313492	5.24962	49	9	2.62127e-06	1.53022	557	364	1.23274	0.000597862	-1.77847	3.2234	CSTB	protein_coding	ENSG00000160213.9	0.613739
630	ENST00000471909.1	chr21	43803978	0	1.11022e-16	10.5468	1104	104	5.55112e-16	6.23059	1180	189	0.526355	8.07064e-05	-0.75937	4.09309	RRP1	protein_coding	ENSG00000160214.13	2.63937
631	ENST00000471909.1	chr21	43803775	0	1.44329e-15	4.07872	1718	421	6.66134e-16	2.88068	1443	500	0.347758	8.07161e-06	-0.501709	5.09304	RRP1	protein_coding	ENSG00000160214.13	1.52641
632	ENST00000471909.1	chr21	43802368	0	1.23881e-10	1.79468	472	263	6.66134e-16	2.49104	994	399	-0.327875	0.00164147	0.473023	2.78477	RRP1	protein_coding	ENSG00000160214.13	1.31675
633	ENST00000471909.1	chr21	43800881	0	0.452077	1.61157	195	121	5.22244e-10	2.45123	215	87	-0.419379	0.0279918	0.605036	1.55297	RRP1	protein_coding	ENSG00000160214.13	1.2935
634	ENST00000471909.1	chr21	43803361	0	-2.69307e-11	2.05381	458	223	0.033506	2.19917	41	18	-0.068381	1	0.0986529	0	RRP1	protein_coding	ENSG00000160214.13	1.13696
635	ENST00000400362.3	chr21	45296194	0	1.11022e-16	7.68587	122	15	9.11091e-09	4.06185	96	23	0.637745	0.168397	-0.920072	0.773664	LINC00205	lncRNA	ENSG00000223768.3	2.02214
636	ENST00000400362.3	chr21	45290539	0	2.22045e-16	6.9329	155	22	6.86056e-10	5.37682	99	18	0.254182	0.99595	-0.366708	0.00176265	LINC00205	lncRNA	ENSG00000223768.3	2.42675
637	ENST00000400362.3	chr21	45290902	0	4.44089e-16	5.51285	180	32	3.5083e-14	4.29082	146	34	0.250604	0.700745	-0.361545	0.15444	LINC00205	lncRNA	ENSG00000223768.3	2.10125
638	ENST00000400362.3	chr21	45290692	0	2.44249e-15	15.1254	109	7	6.86056e-10	4.58892	99	21	1.19273	0.0211204	-1.72075	1.6753	LINC00205	lncRNA	ENSG00000223768.3	2.19815
639	ENST00000400362.3	chr21	45291647	0	6.03295e-13	5.40931	110	20	5.85088e-14	4.06934	156	38	0.28464	0.771104	-0.410648	0.112887	LINC00205	lncRNA	ENSG00000223768.3	2.0248
640	ENST00000400362.3	chr21	45294664	0	1.53544e-12	6.0945	144	23	2.75154e-05	2.71895	122	44	0.807143	0.00918941	-1.16446	2.03671	LINC00205	lncRNA	ENSG00000223768.3	1.44305
641	ENST00000400362.3	chr21	45293396	0	7.48469e-11	5.74182	159	27	6.66134e-16	13.4191	262	19	-0.848903	0.0156824	1.22471	1.80459	LINC00205	lncRNA	ENSG00000223768.3	3.74622
642	ENST00000400362.3	chr21	45293093	0	2.3054e-09	4.399	102	23	3.35987e-12	3.86554	135	34	0.129277	1	-0.186507	0	LINC00205	lncRNA	ENSG00000223768.3	1.95067
643	ENST00000400362.3	chr21	45292101	0	3.95177e-08	5.24195	102	19	1.80734e-09	4.81712	132	27	0.0845188	1	-0.121935	0	LINC00205	lncRNA	ENSG00000223768.3	2.26817
644	ENST00000400362.3	chr21	45291184	0	2.58477e-05	2.34359	113	48	8.02489e-08	2.54695	172	67	-0.0832131	1	0.120051	0	LINC00205	lncRNA	ENSG00000223768.3	1.34877
645	ENST00000400362.3	chr21	45294845	0	0.00480252	6.06566	40	6	0.0118717	2.49062	42	16	0.89011	0.212185	-1.28416	0.673286	LINC00205	lncRNA	ENSG00000223768.3	1.31651
646	ENST00000400362.3	chr21	45292707	0	1	1.08889	49	45	6.05938e-09	3.21098	122	37	-1.08142	0.000207326	1.56016	3.68335	LINC00205	lncRNA	ENSG00000223768.3	1.68302
647	ENST00000400362.3	chr21	45296149	0	1.4463e-05	4.5	72	16	2.5705e-07	4.26412	87	20	0.0538427	1	-0.0776786	0	LINC00205	lncRNA	ENSG00000223768.3	2.09225
648	ENST00000400362.3	chr21	45288141	0	1	1.51852	41	27	3.99374e-05	2.61622	92	35	-0.543997	0.223093	0.784822	0.651513	LINC00205	lncRNA	ENSG00000223768.3	1.38749
649	ENST00000400362.3	chr21	45293722	0	1	1.86364	41	22	0.00300229	6.04302	65	10	-1.17637	0.0105545	1.69715	1.97656	LINC00205	lncRNA	ENSG00000223768.3	2.59527
650	ENST00000400362.3	chr21	45293937	0	1	1.94444	35	18	0.0150989	3.18507	63	19	-0.493498	0.363248	0.711967	0.439797	LINC00205	lncRNA	ENSG00000223768.3	1.67132
651	ENST00000400362.3	chr21	45292352	0	1	0.5	9	18	0.02794	3.67657	47	12	-1.99513	0.000210116	2.87836	3.67754	LINC00205	lncRNA	ENSG00000223768.3	1.87836
652	ENST00000417564.3	chr21	46567922	0	1.11022e-16	4.16308	190	45	6.66134e-16	7.38547	176	23	-0.573259	0.0732339	0.827038	1.13529	DIP2A	protein_coding	ENSG00000160305.18	2.88469
653	ENST00000417564.3	chr21	46567517	0	4.44089e-16	3.94231	310	78	4.44089e-16	4.39539	281	63	-0.108791	1	0.156953	0	DIP2A	protein_coding	ENSG00000160305.18	2.13599
654	ENST00000417564.3	chr21	46568080	0	3.34066e-13	4.28443	165	38	6.66134e-16	3.98935	174	43	0.0713587	1	-0.102949	0	DIP2A	protein_coding	ENSG00000160305.18	1.99615
655	ENST00000417564.3	chr21	46568518	0	2.40882e-10	4.35558	178	40	1.93863e-06	2.4659	141	57	0.5689	0.03092	-0.82075	1.50976	DIP2A	protein_coding	ENSG00000160305.18	1.30212
656	ENST00000417564.3	chr21	46563412	0	5.60133e-10	3.77599	112	29	0.00290217	2.17124	74	34	0.553361	0.118929	-0.798332	0.924711	DIP2A	protein_coding	ENSG00000160305.18	1.11852
657	ENST00000417564.3	chr21	46567654	0	1	1.29762	109	84	1.08891e-08	2.40066	217	90	-0.615213	0.00303306	0.887565	2.51812	DIP2A	protein_coding	ENSG00000160305.18	1.26343
658	ENST00000417564.3	chr21	46568328	0	1	1.12727	62	55	0.000710999	2.61857	84	32	-0.842828	0.00620197	1.21594	2.20747	DIP2A	protein_coding	ENSG00000160305.18	1.38878
659	ENST00000417564.3	chr21	46569363	0	1	2.27586	66	29	0.00278246	3.20026	73	22	-0.340873	0.66745	0.491776	0.175581	DIP2A	protein_coding	ENSG00000160305.18	1.67819
660	ENST00000417564.3	chr21	46534638	0	1	0.830986	59	71	0.00905283	2.09236	85	40	-0.923436	0.000856788	1.33224	3.06713	DIP2A	protein_coding	ENSG00000160305.18	1.06513
661	ENST00000647101.1	chr21	14546224	0	2.22045e-16	2.51137	567	225	2.22045e-16	2.72406	856	314	-0.081295	0.881394	0.117284	0.0548299	SAMSN1	protein_coding	ENSG00000155307.19	1.44576
662	ENST00000647101.1	chr21	14485962	0	3.33067e-16	3.03954	1034	340	8.88178e-16	3.38048	1466	433	-0.10631	0.393809	0.153373	0.404714	SAMSN1	protein_coding	ENSG00000155307.19	1.75723
663	ENST00000647101.1	chr21	14512549	0	3.61477e-09	2.03386	482	236	3.19877e-11	1.79853	491	273	0.122962	0.503348	-0.177396	0.298131	SAMSN1	protein_coding	ENSG00000155307.19	0.846822
664	ENST00000647101.1	chr21	14516444	0	1.59294e-07	3.95224	73	18	0.00670926	3.53226	40	11	0.112343	1	-0.162076	0	SAMSN1	protein_coding	ENSG00000155307.19	1.82059
665	ENST00000647101.1	chr21	14516676	0	2.42376e-11	2.17687	320	147	0.000259714	3.98659	55	13	-0.605049	0.10232	0.872901	0.99004	SAMSN1	protein_coding	ENSG00000155307.19	1.99516
666	ENST00000647101.1	chr21	14513452	0	0	2.35385	306	130	0.000514007	3.02801	46	15	-0.251854	1	0.363348	0	SAMSN1	protein_coding	ENSG00000155307.19	1.59837
667	ENST00000358455.4	chr21	18858222	0	2.22045e-16	3.79332	523	137	2.22045e-16	2.66875	344	128	0.351631	0.0262238	-0.507296	1.5813	PPIAP22	processed_pseudogene	ENSG00000198618.5	1.41617
668	ENST00000468059.1	chr21	29342782	0	2.22045e-16	9.36804	195	20	2.22045e-16	5.2932	251	47	0.57088	0.0974766	-0.823606	1.0111	BACH1	protein_coding	ENSG00000156273.16	2.40414
669	ENST00000468059.1	chr21	29342510	0	6.66134e-16	6.90201	206	29	2.22045e-16	10.8305	311	28	-0.450553	0.248493	0.650011	0.604686	BACH1	protein_coding	ENSG00000156273.16	3.43703
670	ENST00000468059.1	chr21	29329674	0	1	2.03226	63	31	6.84493e-07	2.48202	131	52	-0.199927	0.831193	0.288434	0.0802982	BACH1	protein_coding	ENSG00000156273.16	1.31152
671	ENST00000468059.1	chr21	29345709	0	1	0.931034	27	29	0.00718983	2.26414	49	21	-0.888652	0.0383092	1.28205	1.4167	BACH1	protein_coding	ENSG00000156273.16	1.17896
672	ENST00000313806.9	chr21	34518062	0	2.22045e-16	2.6619	413	155	1.22125e-15	2.61146	437	167	0.0191299	1	-0.0275986	0	RCAN1	protein_coding	ENSG00000159200.18	1.38486
673	ENST00000313806.9	chr21	34614951	0	4.44089e-16	2.82851	332	117	3.65226e-09	2.22376	241	108	0.240549	0.267604	-0.347039	0.572507	RCAN1	protein_coding	ENSG00000159200.18	1.153
674	ENST00000313806.9	chr21	34517824	0	2.36478e-14	6.05553	146	24	9.99201e-16	5.26188	191	36	0.140483	1	-0.202675	0	RCAN1	protein_coding	ENSG00000159200.18	2.39558
675	ENST00000382751.4	chr21	32316917	0	2.22045e-16	6.72067	298	44	4.44089e-16	4.27838	211	49	0.451614	0.109694	-0.651541	0.959815	URB1	protein_coding	ENSG00000142207.7	2.09706
676	ENST00000382751.4	chr21	32314765	0	4.44089e-16	5.16401	412	79	0	3.76817	536	142	0.315124	0.0836434	-0.454628	1.07757	URB1	protein_coding	ENSG00000142207.7	1.91386
677	ENST00000382751.4	chr21	32347221	0	5.55112e-16	6.28442	162	25	3.33067e-16	5.20831	397	76	0.187819	0.954335	-0.270966	0.0202992	URB1	protein_coding	ENSG00000142207.7	2.38081
678	ENST00000382751.4	chr21	32347548	0	7.77156e-16	5.43801	345	63	4.44089e-16	6.95251	607	87	-0.24569	0.351059	0.354456	0.45462	URB1	protein_coding	ENSG00000142207.7	2.79753
679	ENST00000382751.4	chr21	32316693	0	1.23461e-09	4.87939	100	20	5.27798e-10	3.26087	150	46	0.403025	0.410783	-0.581443	0.386387	URB1	protein_coding	ENSG00000142207.7	1.70526
680	ENST00000382751.4	chr21	32316895	0	0	4.94444	178	36	6.66134e-16	5.21674	460	88	-0.0536073	1	0.077339	0	URB1	protein_coding	ENSG00000142207.7	2.38315
681	ENST00000382751.4	chr21	32317695	0	1	0.813953	35	43	1.54099e-13	3.11505	202	64	-1.3421	9.89241e-07	1.93624	6.0047	URB1	protein_coding	ENSG00000142207.7	1.63926
682	ENST00000382751.4	chr21	32317845	0	1	1.2	48	40	0.000978738	2.58866	192	74	-0.768819	0.00540967	1.10917	2.26683	URB1	protein_coding	ENSG00000142207.7	1.37221
683	ENST00000673807.1	chr21	32612502	0	2.22045e-16	5.16305	367	71	7.33568e-11	2.51683	259	102	0.718526	0.000101557	-1.03661	3.99329	CFAP298-TCP10L	protein_coding	ENSG00000265590.10	1.33161
684	ENST00000673807.1	chr21	32611863	0	1	0.988327	254	257	8.74052e-05	4.5282	43	9	-1.52207	1.13369e-05	2.19588	4.94551	CFAP298-TCP10L	protein_coding	ENSG00000265590.10	2.17894
685	ENST00000535199.5	chr21	36072762	0	2.22045e-16	7.16239	667	93	2.22045e-16	6.08066	521	85	0.163732	0.669857	-0.236215	0.174018	ENSG00000230212	lncRNA	ENSG00000230212.6	2.60423
686	ENST00000647188.2	chr21	37367454	0	2.22045e-16	5.07462	248	48	0	4.70737	445	94	0.0751225	1	-0.108379	0	DYRK1A	protein_coding	ENSG00000157540.22	2.23492
687	ENST00000467908.1	chr21	43761940	0	2.22045e-16	5.42156	151	27	6.66134e-16	3.88987	196	50	0.332008	0.416079	-0.478987	0.380824	PDXK	protein_coding	ENSG00000160209.19	1.95972
688	ENST00000467908.1	chr21	43761692	0	5.55112e-16	9.00144	143	15	4.44089e-16	5.86389	190	32	0.428572	0.429065	-0.618299	0.367477	PDXK	protein_coding	ENSG00000160209.19	2.55186
689	ENST00000467908.1	chr21	43761591	0	7.56617e-13	4.77394	119	24	2.17994e-05	2.26096	134	59	0.747382	0.0104122	-1.07824	1.98246	PDXK	protein_coding	ENSG00000160209.19	1.17693
690	ENST00000467908.1	chr21	43761439	0	3.79454e-07	4.29152	87	20	0.00163711	2.26316	129	57	0.639879	0.0603557	-0.923151	1.21928	PDXK	protein_coding	ENSG00000160209.19	1.17834
691	ENST00000467908.1	chr21	43756942	0	0.00415696	2.24868	48	21	6.13061e-05	2.44643	137	56	-0.0842872	1	0.121601	0	PDXK	protein_coding	ENSG00000160209.19	1.29068
692	ENST00000467908.1	chr21	43761233	0	1	0.658537	27	41	0.0326854	2.16678	60	27	-1.19098	0.000791603	1.71822	3.10149	PDXK	protein_coding	ENSG00000160209.19	1.11555
693	ENST00000340648.6	chr21	43687881	0	2.22045e-16	5.54997	299	53	2.22045e-16	3.52754	496	140	0.45319	0.0193925	-0.653815	1.71237	RRP1B	protein_coding	ENSG00000160208.13	1.81866
694	ENST00000340648.6	chr21	43694891	0	4.44089e-16	4.43522	261	58	6.66134e-16	3.98039	405	101	0.108196	1	-0.156094	0	RRP1B	protein_coding	ENSG00000160208.13	1.99291
695	ENST00000340648.6	chr21	43693717	0	2.36478e-14	5.11302	182	35	0	7.24103	348	48	-0.347974	0.358409	0.502021	0.445622	RRP1B	protein_coding	ENSG00000160208.13	2.8562
696	ENST00000340648.6	chr21	43687699	0	8.36201e-08	2.42941	191	78	1.89848e-14	2.47343	325	131	-0.01796	1	0.0259108	0	RRP1B	protein_coding	ENSG00000160208.13	1.30652
697	ENST00000340648.6	chr21	43693367	0	4.28532e-05	2.09128	203	97	4.83798e-06	2.36639	257	108	-0.123587	0.901341	0.178299	0.0451109	RRP1B	protein_coding	ENSG00000160208.13	1.24269
698	ENST00000340648.6	chr21	43686857	0	1	1.26437	110	87	1.43219e-13	3.93274	235	59	-1.13476	3.25176e-08	1.63712	7.48788	RRP1B	protein_coding	ENSG00000160208.13	1.97553
699	ENST00000340648.6	chr21	43685789	0	1	1.11538	87	78	9.35857e-06	2.61344	92	35	-0.851467	0.00151321	1.22841	2.8201	RRP1B	protein_coding	ENSG00000160208.13	1.38595
700	ENST00000340648.6	chr21	43687561	0	1	1.1134	108	97	2.2165e-05	2.12727	219	102	-0.647417	0.000947789	0.934026	3.02329	RRP1B	protein_coding	ENSG00000160208.13	1.089
701	ENST00000340648.6	chr21	43684576	0	1	0.880952	74	84	0.00112262	2.01596	127	62	-0.827849	0.000300857	1.19433	3.52164	RRP1B	protein_coding	ENSG00000160208.13	1.01147
702	ENST00000340648.6	chr21	43683351	0	1	0.97561	80	82	0.00290887	2.00016	121	60	-0.717921	0.0030296	1.03574	2.51861	RRP1B	protein_coding	ENSG00000160208.13	1.00012
703	ENST00000479153.1	chr21	44814085	0	2.22045e-16	2.76569	1425	515	2.13252e-11	2.86434	739	258	-0.0350495	1	0.0505657	0	SUMO3	protein_coding	ENSG00000184900.16	1.5182
704	ENST00000479153.1	chr21	44817979	0	2.22045e-16	4.3709	2233	510	5.55112e-16	3.68097	1862	505	0.171793	0.0306655	-0.247845	1.51335	SUMO3	protein_coding	ENSG00000184900.16	1.88008
705	ENST00000479153.1	chr21	44807627	0	5.77455e-05	4.83951	42	8	2.39908e-11	1.72376	936	543	1.03231	0.00643527	-1.4893	2.19143	SUMO3	protein_coding	ENSG00000184900.16	0.785556
706	ENST00000460521.5	chr21	44326810	0	2.22045e-16	2.26096	729	322	2.22045e-16	2.15997	1037	480	0.0456933	1	-0.0659215	0	PFKL	protein_coding	ENSG00000141959.17	1.11101
707	ENST00000380486.4	chr21	41888895	0	2.22045e-16	7.4616	125	16	5.31877e-09	3.8837	117	30	0.652981	0.0833764	-0.942052	1.07896	C2CD2	protein_coding	ENSG00000157617.17	1.95743
708	ENST00000380486.4	chr21	41889177	0	8.37567e-05	2.88314	63	21	1.9091e-07	7.96101	94	11	-1.01567	0.0257533	1.46531	1.58917	C2CD2	protein_coding	ENSG00000157617.17	2.99295
709	ENST00000380486.4	chr21	41885560	0	0.00372257	2.79651	59	21	1.13955e-09	7.79342	74	9	-1.02491	0.0355634	1.47863	1.449	C2CD2	protein_coding	ENSG00000157617.17	2.96226
710	ENST00000380486.4	chr21	41953025	0	0.0598887	2.83333	68	24	1.7349e-05	3.10571	68	21	-0.0917894	1	0.132424	0	C2CD2	protein_coding	ENSG00000157617.17	1.63492
711	ENST00000380486.4	chr21	41950501	0	1	1.95455	43	22	1.87345e-05	4.83416	63	13	-0.90555	0.0698296	1.30643	1.15596	C2CD2	protein_coding	ENSG00000157617.17	2.27327
712	ENST00000380486.4	chr21	41952290	0	1	2.13636	47	22	0.000786435	8.52778	50	5	-1.38422	0.0103222	1.99701	1.98623	C2CD2	protein_coding	ENSG00000157617.17	3.09217
713	ENST00000380486.4	chr21	41899072	0	1	0.888889	24	27	0.00160711	2.43223	52	21	-1.00659	0.0198571	1.4522	1.70208	C2CD2	protein_coding	ENSG00000157617.17	1.28228
714	ENST00000380486.4	chr21	41952081	0	1	2.3	46	20	0.00916706	2.15191	55	25	0.0665523	1	-0.0960146	0	C2CD2	protein_coding	ENSG00000157617.17	1.10562
715	ENST00000380486.4	chr21	41952163	0	1	2.33333	49	21	0.0292456	5.27477	50	9	-0.815637	0.136591	1.17672	0.864578	C2CD2	protein_coding	ENSG00000157617.17	2.39911
716	ENST00000476326.5	chr21	42849398	0	2.22045e-16	4.10655	267	65	0	3.53112	385	109	0.150968	0.872434	-0.217801	0.0592672	WDR4	protein_coding	ENSG00000160193.12	1.82013
717	ENST00000476326.5	chr21	42849883	0	0.000472832	3.73291	48	12	8.4821e-14	3.709	165	44	0.00642616	1	-0.00927099	0	WDR4	protein_coding	ENSG00000160193.12	1.89103
718	ENST00000476326.5	chr21	42879256	0	1	1.57658	175	111	9.0222e-06	3.80468	51	13	-0.880975	0.0134632	1.27098	1.87085	WDR4	protein_coding	ENSG00000160193.12	1.92777
719	ENST00000497547.2	chr21	43789675	0	2.22045e-16	3.18151	600	188	9.99201e-16	2.36636	768	324	0.296003	0.0109714	-0.427042	1.95974	RRP1	protein_coding	ENSG00000160214.13	1.24267
720	ENST00000468090.5	chr21	43719244	0	2.22045e-16	4.20091	2223	529	0	4.52691	2775	613	-0.0747379	0.525284	0.107824	0.279606	PDXK	protein_coding	ENSG00000160209.19	2.17853
721	ENST00000468090.5	chr21	43719588	0	2.3409e-07	1.73894	393	226	1.87786e-05	4.25746	47	11	-0.895398	0.0209396	1.29179	1.67903	PDXK	protein_coding	ENSG00000160209.19	2.08999
722	ENST00000468090.5	chr21	43732908	0	4.12039e-10	1.97753	352	178	6.87981e-05	4.51002	45	9	-0.824453	0.0318621	1.18943	1.49673	PDXK	protein_coding	ENSG00000160209.19	2.17313
723	ENST00000468090.5	chr21	43723935	0	1.69986e-07	1.74667	393	225	0.000757595	2.34919	62	26	-0.296363	0.483551	0.427561	0.315558	PDXK	protein_coding	ENSG00000160209.19	1.23217
724	ENST00000468090.5	chr21	43728976	0	3.02432e-09	1.9382	345	178	0.00105064	2.91418	42	14	-0.407828	0.482328	0.588371	0.316658	PDXK	protein_coding	ENSG00000160209.19	1.54309
725	ENST00000397682.7	chr21	46323524	0	2.22045e-16	4.53353	273	60	4.44089e-16	2.87639	368	127	0.454966	0.0227737	-0.656377	1.64257	C21orf58	protein_coding	ENSG00000160298.18	1.52426
726	ENST00000397682.7	chr21	46323774	0	4.44089e-16	4.38662	222	50	1.22125e-15	2.57295	329	127	0.533508	0.00894324	-0.76969	2.04851	C21orf58	protein_coding	ENSG00000160298.18	1.36342
727	ENST00000397682.7	chr21	46323154	0	6.66134e-16	6.70335	1255	187	0	4.98729	1540	308	0.295715	0.00754109	-0.426626	2.12257	C21orf58	protein_coding	ENSG00000160298.18	2.31826
728	ENST00000397682.7	chr21	46322582	0	7.77156e-16	7.78043	549	70	0	9.34305	1017	108	-0.18302	0.501046	0.264043	0.300122	C21orf58	protein_coding	ENSG00000160298.18	3.22389
729	ENST00000397682.7	chr21	46321461	0	9.99201e-16	7.42053	297	40	2.22045e-16	4.06956	403	99	0.600715	0.00687636	-0.866649	2.16264	C21orf58	protein_coding	ENSG00000160298.18	2.02487
730	ENST00000397682.7	chr21	46301931	0	6.07027e-07	2.80544	144	51	1.22125e-15	3.786	285	75	-0.299748	0.341286	0.432445	0.466881	C21orf58	protein_coding	ENSG00000160298.18	1.92067
731	ENST00000397682.7	chr21	46320787	0	5.77455e-05	4.17477	44	10	0.00117781	4.47892	49	10	-0.0703208	1	0.101451	0	C21orf58	protein_coding	ENSG00000160298.18	2.16315
732	ENST00000397682.7	chr21	46301234	0	0.0455008	2.92523	47	16	4.65168e-05	2.176	117	53	0.295882	1	-0.426867	0	C21orf58	protein_coding	ENSG00000160298.18	1.12168
733	ENST00000397682.7	chr21	46319499	0	1	1.70588	87	51	7.30138e-07	3.27768	89	27	-0.653053	0.0441879	0.942156	1.3547	C21orf58	protein_coding	ENSG00000160298.18	1.71267
734	ENST00000397682.7	chr21	46315358	0	1	1.26667	76	60	0.00160711	3.05	52	17	-0.878753	0.0204074	1.26777	1.69021	C21orf58	protein_coding	ENSG00000160298.18	1.60881
735	ENST00000397682.7	chr21	46315284	0	1	1.42	71	50	0.00208397	3.91056	44	11	-1.01302	0.0151482	1.46148	1.81964	C21orf58	protein_coding	ENSG00000160298.18	1.96738
736	ENST00000651182.1	chr21	45600259	0	2.22045e-16	7.81848	114	14	1.49389e-11	5.09869	151	29	0.427506	0.50882	-0.61676	0.293436	ENSG00000286082	lncRNA	ENSG00000286082.1	2.35013
737	ENST00000651182.1	chr21	45601143	0	2.22045e-16	7.77492	200	25	2.22045e-16	6.34005	191	30	0.204018	0.959634	-0.294335	0.0178942	ENSG00000286082	lncRNA	ENSG00000286082.1	2.66449
738	ENST00000651182.1	chr21	45600973	0	7.77156e-16	6.1331	154	25	2.22045e-16	4.96169	197	39	0.211954	1	-0.305784	0	ENSG00000286082	lncRNA	ENSG00000286082.1	2.31083
739	ENST00000651182.1	chr21	45601785	0	1.77636e-15	3.7176	187	50	0	5.42206	360	66	-0.377397	0.144415	0.544469	0.840386	ENSG00000286082	lncRNA	ENSG00000286082.1	2.43884
740	ENST00000651182.1	chr21	45597183	0	1.31228e-13	3.89098	191	49	5.26992e-10	4.28343	180	42	-0.0960935	1	0.138634	0	ENSG00000286082	lncRNA	ENSG00000286082.1	2.09877
741	ENST00000651182.1	chr21	45598255	0	1.27685e-11	5.81676	105	18	1.33226e-08	4.41678	124	28	0.275333	1	-0.397222	0	ENSG00000286082	lncRNA	ENSG00000286082.1	2.14299
742	ENST00000651182.1	chr21	45602006	0	3.04023e-11	5.18249	92	17	1.82796e-06	2.65799	107	40	0.667716	0.0725369	-0.963311	1.13944	ENSG00000286082	lncRNA	ENSG00000286082.1	1.41033
743	ENST00000651182.1	chr21	45596552	0	4.31776e-11	5.42719	198	36	5.55112e-16	3.28929	319	96	0.500751	0.0524366	-0.722431	1.28037	ENSG00000286082	lncRNA	ENSG00000286082.1	1.71777
744	ENST00000651182.1	chr21	45600633	0	4.67696e-06	2.9109	103	35	4.44089e-16	5.42323	160	29	-0.62223	0.0530721	0.897688	1.27513	ENSG00000286082	lncRNA	ENSG00000286082.1	2.43915
745	ENST00000651182.1	chr21	45597028	0	8.76673e-06	4.02315	110	27	4.12749e-07	2.29469	180	78	0.561466	0.0652189	-0.810025	1.18563	ENSG00000286082	lncRNA	ENSG00000286082.1	1.1983
746	ENST00000651182.1	chr21	45602523	0	0.000342747	2.07616	98	47	0.000707707	3.91318	133	33	-0.633831	0.0289086	0.914425	1.53897	ENSG00000286082	lncRNA	ENSG00000286082.1	1.96834
747	ENST00000651182.1	chr21	45599584	0	0.00461168	2.28729	102	44	1.1889e-09	2.86487	167	58	-0.225157	0.817744	0.324833	0.0873826	ENSG00000286082	lncRNA	ENSG00000286082.1	1.51847
748	ENST00000651182.1	chr21	45598500	0	0.00467839	2.02928	84	41	4.89192e-09	2.65097	165	62	-0.267244	0.554721	0.385551	0.255925	ENSG00000286082	lncRNA	ENSG00000286082.1	1.40652
749	ENST00000651182.1	chr21	45602152	0	0.0102135	2.66469	64	24	9.99201e-16	4.75482	169	35	-0.579072	0.12012	0.835424	0.920383	ENSG00000286082	lncRNA	ENSG00000286082.1	2.24939
750	ENST00000651182.1	chr21	45596773	0	0.0218704	2.77093	61	22	0.00209527	2.21078	98	44	0.225836	1	-0.325813	0	ENSG00000286082	lncRNA	ENSG00000286082.1	1.14455
751	ENST00000651182.1	chr21	45599898	0	1	1.89655	55	29	4.44089e-16	6.45984	192	29	-1.22557	9.22975e-05	1.76812	4.03481	ENSG00000286082	lncRNA	ENSG00000286082.1	2.6915
752	ENST00000651182.1	chr21	45600637	0	0.159619	2.5	75	30	5.13938e-07	3.37515	154	45	-0.300148	0.53913	0.433023	0.268307	ENSG00000286082	lncRNA	ENSG00000286082.1	1.75495
753	ENST00000360697.4	chr21	45176190	0	2.22045e-16	7.91389	109	13	1.71563e-12	5.80469	116	19	0.309954	0.931562	-0.447169	0.0307884	ADARB1	protein_coding	ENSG00000197381.17	2.53722
754	ENST00000360697.4	chr21	45222229	0	8.41742e-06	4.96411	55	11	1.80623e-09	7.6854	76	9	-0.437089	0.7091	0.630587	0.149293	ADARB1	protein_coding	ENSG00000197381.17	2.94212
755	ENST00000360697.4	chr21	45176414	0	0.000108095	3.74214	57	15	9.15414e-06	4.78565	67	14	-0.245964	1	0.35485	0	ADARB1	protein_coding	ENSG00000197381.17	2.25872
756	ENST00000360697.4	chr21	45175946	0	1	2.35294	40	17	0.000895589	4.91264	41	8	-0.736146	0.255377	1.06203	0.592818	ADARB1	protein_coding	ENSG00000197381.17	2.2965
757	ENST00000360697.4	chr21	45204583	0	1	1.14286	24	21	0.00728534	3.43404	40	11	-1.10021	0.0247607	1.58726	1.60624	ADARB1	protein_coding	ENSG00000197381.17	1.77991
758	ENST00000623753.1	chr21	5243357	0	3.33067e-16	12.2148	329	26	5.55112e-16	5.97353	175	29	0.715307	0.0184128	-1.03197	1.73488	ENSG00000279669	lncRNA	ENSG00000279669.1	2.57858
759	ENST00000623753.1	chr21	5243005	0	6.66134e-16	8.27245	428	51	5.55112e-16	6.90908	315	45	0.180093	0.895021	-0.25982	0.0481668	ENSG00000279669	lncRNA	ENSG00000279669.1	2.78849
760	ENST00000623753.1	chr21	5243722	0	1.11022e-15	2.09101	2347	1122	0.000401728	3.59896	60	16	-0.542997	0.100002	0.783379	0.999993	ENSG00000279669	lncRNA	ENSG00000279669.1	1.84758
761	ENST00000623753.1	chr21	5238412	0	0.00243131	2.43343	126	51	3.33067e-16	3.8729	642	165	-0.464702	0.0331138	0.670423	1.47999	ENSG00000279669	lncRNA	ENSG00000279669.1	1.95341
762	ENST00000623753.1	chr21	5239999	0	0	1.43255	1285	897	0.0140355	2.43488	59	24	-0.530439	0.0650694	0.765262	1.18662	ENSG00000279669	lncRNA	ENSG00000279669.1	1.28385
763	ENST00000354828.7	chr21	25734872	0	3.33067e-16	3.19837	1901	594	2.22045e-16	2.91744	1649	565	0.0919341	0.351314	-0.132633	0.454305	GABPA	protein_coding	ENSG00000154727.11	1.54471
764	ENST00000336648.8	chr21	36754301	0	3.33067e-16	4.1969	166	39	6.66134e-16	4.63377	260	56	-0.0990249	1	0.142863	0	HLCS	protein_coding	ENSG00000159267.17	2.21219
765	ENST00000336648.8	chr21	36936552	0	7.62945e-13	3.50244	173	49	8.93452e-12	3.07011	253	82	0.131744	1	-0.190066	0	HLCS	protein_coding	ENSG00000159267.17	1.61829
766	ENST00000336648.8	chr21	36966123	0	1.15818e-12	6.17777	101	16	1.77192e-13	11.1884	131	11	-0.593924	0.331493	0.856851	0.479526	HLCS	protein_coding	ENSG00000159267.17	3.48394
767	ENST00000336648.8	chr21	36937212	0	1.34259e-12	2.84276	229	80	0	3.08322	321	104	-0.0811994	1	0.117146	0	HLCS	protein_coding	ENSG00000159267.17	1.62444
768	ENST00000336648.8	chr21	36966268	0	3.55305e-12	7.20486	93	12	6.88909e-08	3.31102	113	34	0.7775	0.0470095	-1.1217	1.32781	HLCS	protein_coding	ENSG00000159267.17	1.72727
769	ENST00000336648.8	chr21	36968573	0	7.04248e-12	8.01857	73	9	0.000453286	2.81565	51	18	1.04657	0.045889	-1.50988	1.33829	HLCS	protein_coding	ENSG00000159267.17	1.49347
770	ENST00000336648.8	chr21	36936856	0	1.48866e-11	3.68687	147	39	6.66134e-16	5.01023	252	50	-0.306705	0.465375	0.442482	0.332197	HLCS	protein_coding	ENSG00000159267.17	2.32488
771	ENST00000336648.8	chr21	36936977	0	2.05101e-10	3.11105	147	47	0.00844963	2.17544	124	57	0.35773	0.273433	-0.516095	0.563149	HLCS	protein_coding	ENSG00000159267.17	1.12131
772	ENST00000336648.8	chr21	36966558	0	3.7612e-05	2.77775	91	32	1.1049e-05	2.57092	99	38	0.077378	1	-0.111633	0	HLCS	protein_coding	ENSG00000159267.17	1.36228
773	ENST00000646548.1	chr21	37512384	0	3.33067e-16	6.75644	260	38	3.33067e-16	8.18233	437	53	-0.191481	0.852266	0.276249	0.0694247	DYRK1A	protein_coding	ENSG00000157540.22	3.03251
774	ENST00000646548.1	chr21	37513260	0	4.44089e-16	4.14514	227	54	0	3.28849	436	132	0.231511	0.439065	-0.333999	0.357471	DYRK1A	protein_coding	ENSG00000157540.22	1.71742
775	ENST00000646548.1	chr21	37513141	0	1.90958e-14	3.07356	219	71	1.11022e-15	4.32771	432	99	-0.342204	0.0979984	0.493696	1.00878	DYRK1A	protein_coding	ENSG00000157540.22	2.11361
776	ENST00000646548.1	chr21	37513461	0	1.86253e-11	20.227	87	4	2.37213e-10	8.19834	229	27	0.903088	0.296544	-1.30288	0.527911	DYRK1A	protein_coding	ENSG00000157540.22	3.03533
777	ENST00000646548.1	chr21	37512028	0	1.17785e-07	2.75196	124	45	4.76131e-11	2.66159	103	38	0.03339	1	-0.0481716	0	DYRK1A	protein_coding	ENSG00000157540.22	1.41229
778	ENST00000646548.1	chr21	37513956	0	0.000308347	4.32176	41	9	1.52646e-05	4.04142	126	31	0.0670672	1	-0.0967575	0	DYRK1A	protein_coding	ENSG00000157540.22	2.01486
779	ENST00000646548.1	chr21	37420318	0	0.00275278	2.11418	66	31	3.09834e-05	2.16136	125	57	-0.0220733	1	0.031845	0	DYRK1A	protein_coding	ENSG00000157540.22	1.11194
780	ENST00000651813.1	chr21	8397640	0	4.44089e-16	2.44358	1353	553	0.00136564	1.02514	101726	99231	0.868634	4.44089e-16	-1.25317	15.3525	ENSG00000280441	lncRNA	ENSG00000280441.3	0.0358257
781	ENST00000464256.1	chr21	32759484	0	4.44089e-16	5.13063	270	52	3.01536e-09	3.23713	126	38	0.460543	0.133035	-0.664423	0.876036	PAXBP1	protein_coding	ENSG00000159086.15	1.69471
782	ENST00000464256.1	chr21	32759796	0	6.05072e-14	3.91155	201	51	4.20775e-14	3.03246	224	73	0.254561	0.526634	-0.367253	0.278491	PAXBP1	protein_coding	ENSG00000159086.15	1.60049
783	ENST00000464256.1	chr21	32771623	0	3.74936e-09	2.34969	214	91	2.00147e-08	2.0841	256	122	0.119944	1	-0.173043	0	PAXBP1	protein_coding	ENSG00000159086.15	1.05943
784	ENST00000464256.1	chr21	32759975	0	6.6101e-08	2.50604	162	64	1.96983e-07	2.41641	159	65	0.0364201	1	-0.0525431	0	PAXBP1	protein_coding	ENSG00000159086.15	1.27287
785	ENST00000464256.1	chr21	32769893	0	0.000210219	2.54472	168	66	0.000219975	2.56945	202	78	-0.00966973	1	0.0139505	0	PAXBP1	protein_coding	ENSG00000159086.15	1.36146
786	ENST00000464256.1	chr21	32761095	0	0.00111154	2.04277	187	91	1.43851e-05	2.07592	209	100	-0.016098	1	0.0232245	0	PAXBP1	protein_coding	ENSG00000159086.15	1.05375
787	ENST00000291574.9	chr21	44083024	0	4.44089e-16	3.89929	313	80	4.44089e-16	4.35378	300	68	-0.11025	1	0.159058	0	TRAPPC10	protein_coding	ENSG00000160218.13	2.12227
788	ENST00000291574.9	chr21	44083267	0	2.39824e-08	2.67929	153	57	2.29695e-07	2.43293	175	71	0.0964551	1	-0.139155	0	TRAPPC10	protein_coding	ENSG00000160218.13	1.28269
789	ENST00000291574.9	chr21	44052339	0	1	1.68254	106	63	0.00682515	2.51806	108	42	-0.403186	0.19462	0.581675	0.710812	TRAPPC10	protein_coding	ENSG00000160218.13	1.33232
790	ENST00000397826.7	chr21	44973246	0	4.44089e-16	2.88945	648	224	0	2.96682	691	232	-0.0264272	1	0.0381264	0	SLX9	protein_coding	ENSG00000160256.13	1.56892
791	ENST00000397826.7	chr21	44976825	0	6.66134e-16	5.40801	1345	248	2.22045e-16	4.75176	1672	351	0.129365	0.326371	-0.186634	0.486288	SLX9	protein_coding	ENSG00000160256.13	2.24846
792	ENST00000397826.7	chr21	44967162	0	1.65131e-08	2.01525	607	301	2.88214e-13	2.34409	677	288	-0.151156	0.271564	0.218071	0.566128	SLX9	protein_coding	ENSG00000160256.13	1.22903
793	ENST00000355480.10	chr21	45468508	0	4.44089e-16	3.00389	458	152	3.33067e-16	2.8031	559	199	0.0691841	1	-0.0998116	0	COL18A1	protein_coding	ENSG00000182871.16	1.48702
794	ENST00000355480.10	chr21	45474751	0	4.44089e-16	6.12857	176	28	3.33067e-16	11.7941	175	14	-0.654637	0.11047	0.944441	0.956756	COL18A1	protein_coding	ENSG00000182871.16	3.55999
795	ENST00000355480.10	chr21	45482006	0	3.1527e-12	2.76324	290	104	3.76908e-10	2.10241	347	165	0.273318	0.13499	-0.394315	0.869697	COL18A1	protein_coding	ENSG00000182871.16	1.07205
796	ENST00000355480.10	chr21	45482814	0	3.97127e-12	2.83246	201	70	5.76507e-10	2.31285	245	105	0.202663	0.566263	-0.29238	0.246982	COL18A1	protein_coding	ENSG00000182871.16	1.20967
797	ENST00000355480.10	chr21	45483409	0	9.39428e-09	4.73523	78	16	4.26503e-11	2.5618	228	89	0.614321	0.0912413	-0.886278	1.03981	COL18A1	protein_coding	ENSG00000182871.16	1.35716
798	ENST00000355480.10	chr21	45486885	0	5.11329e-08	3.27909	247	75	7.67164e-11	2.62353	297	113	0.223045	0.407987	-0.321786	0.389354	COL18A1	protein_coding	ENSG00000182871.16	1.39151
799	ENST00000355480.10	chr21	45475352	0	1.11231e-06	3.60879	89	24	3.15495e-05	3.96028	47	11	-0.0929425	1	0.134088	0	COL18A1	protein_coding	ENSG00000182871.16	1.9856
800	ENST00000355480.10	chr21	45468742	0	0.224115	1.74194	162	93	0	3.1771	386	121	-0.600972	0.0006848	0.86702	3.16444	COL18A1	protein_coding	ENSG00000182871.16	1.66771
801	ENST00000355480.10	chr21	45473914	0	1	1.56044	142	91	3.53308e-11	2.23723	312	139	-0.36027	0.0671403	0.51976	1.17302	COL18A1	protein_coding	ENSG00000182871.16	1.16171
802	ENST00000355480.10	chr21	45480839	0	1	1.72059	117	68	7.00454e-09	2.11068	264	125	-0.204343	0.602016	0.294805	0.220392	COL18A1	protein_coding	ENSG00000182871.16	1.07771
803	ENST00000355480.10	chr21	45480486	0	0.889335	1.98	99	50	3.19609e-07	2.02422	228	112	-0.0220872	1	0.0318652	0	COL18A1	protein_coding	ENSG00000182871.16	1.01737
804	ENST00000400075.4	chr21	25735192	0	5.55112e-16	3.66013	238	65	5.55112e-16	5.60336	334	59	-0.425867	0.0587232	0.614396	1.23119	GABPA	protein_coding	ENSG00000154727.11	2.48629
805	ENST00000400075.4	chr21	25769023	0	3.3305e-08	3.44489	119	34	2.06832e-11	4.04407	171	42	-0.160359	1	0.231349	0	GABPA	protein_coding	ENSG00000154727.11	2.01581
806	ENST00000689141.1	chr21	9070233	0	6.66134e-16	4.22323	162	38	8.60425e-09	4.28027	82	19	-0.0134156	1	0.0193546	0	TEKT4P2	transcribed_unprocessed_pseudogene	ENSG00000188681.12	2.0977
807	ENST00000689141.1	chr21	9127508	0	1.08802e-14	3.75544	167	44	2.42906e-06	2.12794	169	79	0.568052	0.0176593	-0.819526	1.75303	TEKT4P2	transcribed_unprocessed_pseudogene	ENSG00000188681.12	1.08945
808	ENST00000689141.1	chr21	9083624	0	5.43833e-11	9.30534	64	6	6.43929e-15	10.9125	86	7	-0.159319	1	0.229849	0	TEKT4P2	transcribed_unprocessed_pseudogene	ENSG00000188681.12	3.44791
809	ENST00000689141.1	chr21	9069580	0	2.7428e-10	3.28887	131	39	3.01151e-06	2.58486	108	41	0.240874	0.743013	-0.347508	0.129004	TEKT4P2	transcribed_unprocessed_pseudogene	ENSG00000188681.12	1.37009
810	ENST00000689141.1	chr21	9070425	0	9.86384e-08	4.30554	66	15	4.76638e-08	2.90594	120	41	0.393147	0.543112	-0.567191	0.26511	TEKT4P2	transcribed_unprocessed_pseudogene	ENSG00000188681.12	1.539
811	ENST00000689141.1	chr21	9077695	0	6.95522e-07	2.82908	100	35	0	1.43538	8974	6252	0.678521	0.000880927	-0.978899	3.05506	TEKT4P2	transcribed_unprocessed_pseudogene	ENSG00000188681.12	0.521433
812	ENST00000689141.1	chr21	9083319	0	3.95738e-06	6.31482	41	6	8.8912e-08	10.4145	40	3	-0.500299	1	0.721778	0	TEKT4P2	transcribed_unprocessed_pseudogene	ENSG00000188681.12	3.38052
813	ENST00000689141.1	chr21	9129702	0	1.30852e-05	3.18737	63	19	1.86595e-11	1.41986	8779	6183	0.808637	0.0022796	-1.16662	2.64214	TEKT4P2	transcribed_unprocessed_pseudogene	ENSG00000188681.12	0.50575
814	ENST00000689141.1	chr21	9068635	0	8.0792e-12	1.19758	6625	5532	0.0375965	2.70863	47	17	-0.816141	0.00563097	1.17744	2.24942	TEKT4P2	transcribed_unprocessed_pseudogene	ENSG00000188681.12	1.43756
815	ENST00000637650.1	chr21	33296423	0	6.66134e-16	3.93627	470	119	0	3.43349	424	123	0.136657	0.697587	-0.197154	0.156401	IL10RB	protein_coding	ENSG00000243646.10	1.77967
816	ENST00000637650.1	chr21	33297070	0	1.57785e-12	4.56069	195	42	5.45342e-13	3.60341	237	65	0.235593	0.662943	-0.339889	0.178524	IL10RB	protein_coding	ENSG00000243646.10	1.84936
817	ENST00000637650.1	chr21	33296910	0	1.29944e-05	2.0449	260	127	2.78414e-10	2.54622	239	93	-0.219262	0.340599	0.316328	0.467756	IL10RB	protein_coding	ENSG00000243646.10	1.34836
818	ENST00000399000.7	chr21	37225216	0	6.66134e-16	4.07088	294	72	0	3.88806	350	90	0.0459476	1	-0.0662883	0	VPS26C	protein_coding	ENSG00000157538.14	1.95905
819	ENST00000399000.7	chr21	37261377	0	3.17369e-09	4.22803	97	22	6.34239e-09	5.4428	72	13	-0.252557	1	0.364362	0	VPS26C	protein_coding	ENSG00000157538.14	2.44435
820	ENST00000399000.7	chr21	37261410	0	1	1.36842	130	95	6.53855e-06	5.66217	50	8	-1.42015	0.000141845	2.04884	3.84819	VPS26C	protein_coding	ENSG00000157538.14	2.50136
821	ENST00000441030.5	chr21	43068280	0	6.66134e-16	3.23273	982	303	4.44089e-16	2.66731	927	347	0.192259	0.0738207	-0.277371	1.13182	CBS	protein_coding	ENSG00000160200.18	1.41538
822	ENST00000441030.5	chr21	43066593	0	0.0013121	2.35827	56	23	3.86596e-07	1.28841	1568	1217	0.604517	0.024318	-0.872133	1.61407	CBS	protein_coding	ENSG00000160200.18	0.365596
823	ENST00000466134.5	chr21	44300140	0	6.66134e-16	2.23324	587	262	2.22045e-16	2.21704	854	385	0.00728045	1	-0.0105035	0	PFKL	protein_coding	ENSG00000141959.17	1.14864
824	ENST00000466134.5	chr21	44314734	0	1	1.37879	273	198	4.54423e-08	4.0554	82	20	-1.07884	4.08155e-05	1.55644	4.38918	PFKL	protein_coding	ENSG00000141959.17	2.01984
825	ENST00000466134.5	chr21	44315098	0	1	1.38144	268	194	2.06347e-05	3.79765	69	18	-1.01125	0.000415086	1.45893	3.38186	PFKL	protein_coding	ENSG00000141959.17	1.92511
826	ENST00000466134.5	chr21	44314466	0	0.154333	1.48529	303	204	0.000103919	3.38428	94	27	-0.823528	0.000510338	1.1881	3.29214	PFKL	protein_coding	ENSG00000141959.17	1.75885
827	ENST00000466134.5	chr21	44314161	0	1	1.25701	269	214	0.00538223	2.06139	61	29	-0.494645	0.077692	0.713622	1.10962	PFKL	protein_coding	ENSG00000141959.17	1.04362
828	ENST00000466134.5	chr21	44315329	0	1	1.36923	267	195	0.0150293	2.22295	49	22	-0.484585	0.191742	0.699108	0.717284	PFKL	protein_coding	ENSG00000141959.17	1.15247
829	ENST00000429238.2	chr21	33914478	0	7.77156e-16	2.07614	2659	1280	5.55112e-16	2.01676	2911	1443	0.0290222	1	-0.0418701	0	ENSG00000249209	protein_coding	ENSG00000249209.2	1.01204
830	ENST00000429238.2	chr21	33588818	0	4.87105e-10	4.2146	108	25	5.32455e-11	3.77745	164	43	0.109505	1	-0.157983	0	ENSG00000249209	protein_coding	ENSG00000249209.2	1.91741
831	ENST00000429238.2	chr21	33588580	0	5.12052e-09	2.97676	362	121	1.20255e-07	2.07317	255	123	0.361757	0.0369763	-0.521905	1.43208	ENSG00000249209	protein_coding	ENSG00000249209.2	1.05184
832	ENST00000429238.2	chr21	33774748	0	1.34967e-05	3.5995	53	14	3.15855e-06	4.06484	54	13	-0.121578	1	0.1754	0	ENSG00000249209	protein_coding	ENSG00000249209.2	2.0232
833	ENST00000429238.2	chr21	33772266	0	0.000327807	2.46504	70	28	5.66745e-05	4.76833	67	14	-0.659788	0.234727	0.951872	0.629437	ENSG00000249209	protein_coding	ENSG00000249209.2	2.25348
834	ENST00000429238.2	chr21	33595472	0	0.00102844	2.87776	74	25	0.00185112	2.12803	71	33	0.301813	0.718204	-0.435424	0.143752	ENSG00000249209	protein_coding	ENSG00000249209.2	1.08952
835	ENST00000314103.6	chr21	36416445	0	8.88178e-16	2.27871	423	185	1.22125e-15	2.16973	534	246	0.0490069	1	-0.070702	0	CHAF1B	protein_coding	ENSG00000159259.8	1.11751
836	ENST00000314103.6	chr21	36413053	0	9.99781e-11	2.23128	463	207	1.46808e-11	3.05799	533	174	-0.315184	0.0194934	0.454715	1.71011	CHAF1B	protein_coding	ENSG00000159259.8	1.61259
837	ENST00000314103.6	chr21	36416653	0	0.00124119	2.644	120	45	5.76793e-08	2.30553	187	81	0.136983	1	-0.197625	0	CHAF1B	protein_coding	ENSG00000159259.8	1.2051
838	ENST00000291547.10	chr21	43030009	0	8.88178e-16	5.04264	193	38	6.40935e-11	2.92247	190	65	0.545501	0.0407115	-0.786991	1.39028	PKNOX1	protein_coding	ENSG00000160199.15	1.54719
839	ENST00000397691.1	chr21	46297568	0	1.22125e-15	2.40509	394	163	1.53266e-12	2.50123	306	122	-0.039196	1	0.0565479	0	YBEY	protein_coding	ENSG00000182362.14	1.32264
840	ENST00000397691.1	chr21	46296211	0	1.51029e-10	2.09678	323	154	1.95318e-07	2.03115	233	114	0.0318002	1	-0.045878	0	YBEY	protein_coding	ENSG00000182362.14	1.0223
841	ENST00000397691.1	chr21	46291564	0	0.00263154	11.6442	78	6	0.03532	6.06253	72	11	0.652683	0.467585	-0.941622	0.330139	YBEY	protein_coding	ENSG00000182362.14	2.59992
842	ENST00000397691.1	chr21	46291994	0	0.0238243	1.97222	142	72	2.75671e-08	5.71044	60	10	-1.06313	0.0052554	1.53378	2.27939	YBEY	protein_coding	ENSG00000182362.14	2.5136
843	ENST00000399976.7	chr21	29047159	0	2.9976e-15	2.79654	294	105	3.33067e-16	5.2145	282	54	-0.623061	0.00182949	0.898887	2.73767	USP16	protein_coding	ENSG00000156256.15	2.38253
844	ENST00000399976.7	chr21	29046889	0	1.20879e-10	2.9963	319	106	9.12613e-08	2.67765	273	101	0.11244	1	-0.162217	0	USP16	protein_coding	ENSG00000156256.15	1.42097
845	ENST00000399976.7	chr21	29043571	0	1	1.37912	251	182	1.88738e-15	2.7103	295	108	-0.675614	9.35291e-06	0.974704	5.02905	USP16	protein_coding	ENSG00000156256.15	1.43845
846	ENST00000399976.7	chr21	29047159	0	6.15366e-09	2.13492	269	126	5.74732e-11	2.53682	254	100	-0.172481	0.604116	0.248837	0.21888	USP16	protein_coding	ENSG00000156256.15	1.34302
847	ENST00000476784.5	chr21	37153168	0	1.5099e-14	3.30535	229	69	0	3.2565	364	111	0.01489	1	-0.0214817	0	TTC3	protein_coding	ENSG00000182670.13	1.70332
848	ENST00000476784.5	chr21	37165759	0	7.06102e-14	2.6038	285	109	1.19904e-14	3.04561	379	124	-0.156731	0.641576	0.226115	0.192752	TTC3	protein_coding	ENSG00000182670.13	1.60673
849	ENST00000476784.5	chr21	37156770	0	9.84524e-12	4.06395	177	43	2.74471e-05	2.22078	171	77	0.604297	0.0121041	-0.871816	1.91707	TTC3	protein_coding	ENSG00000182670.13	1.15107
850	ENST00000476784.5	chr21	37166353	0	0.0142845	2.12801	110	51	0	2.89672	391	134	-0.308391	0.260622	0.444914	0.583989	TTC3	protein_coding	ENSG00000182670.13	1.53442
851	ENST00000476784.5	chr21	37182815	0	1	1.10417	106	96	5.77151e-11	2.10565	350	166	-0.645532	0.000308837	0.931306	3.51027	TTC3	protein_coding	ENSG00000182670.13	1.07426
852	ENST00000669715.1	chr21	22091028	0	7.33857e-14	9.18195	105	11	1.06396e-09	4.34116	108	24	0.749099	0.148038	-1.08072	0.829627	LINC01687	lncRNA	ENSG00000233215.6	2.11808
853	ENST00000669715.1	chr21	22041066	0	1.972e-11	9.13648	69	7	0.00138677	2.76569	45	16	1.19498	0.027897	-1.724	1.55444	LINC01687	lncRNA	ENSG00000233215.6	1.46764
854	ENST00000669715.1	chr21	22087738	0	3.36565e-10	3.68544	120	32	1.21157e-07	3.22362	94	29	0.133884	1	-0.193154	0	LINC01687	lncRNA	ENSG00000233215.6	1.68868
855	ENST00000669715.1	chr21	22089562	0	2.25462e-08	6.98236	66	9	5.66745e-05	3.95061	67	16	0.569517	0.585076	-0.821639	0.232788	LINC01687	lncRNA	ENSG00000233215.6	1.98208
856	ENST00000669715.1	chr21	22091315	0	5.33288e-08	4.36276	70	16	2.85974e-05	3.00348	77	25	0.373334	0.775922	-0.538607	0.110182	LINC01687	lncRNA	ENSG00000233215.6	1.58663
857	ENST00000669715.1	chr21	22092002	0	9.83582e-08	4.29338	74	17	3.45279e-14	10.3987	88	8	-0.884606	0.121017	1.27622	0.917155	LINC01687	lncRNA	ENSG00000233215.6	3.37833
858	ENST00000669715.1	chr21	22091649	0	2.41234e-07	5.18703	66	12	1.71302e-11	4.80832	114	23	0.0758124	1	-0.109374	0	LINC01687	lncRNA	ENSG00000233215.6	2.26553
859	ENST00000669715.1	chr21	22088363	0	9.49446e-06	3.71488	59	15	0.00377279	7.37616	45	6	-0.685907	0.700632	0.989555	0.15451	LINC01687	lncRNA	ENSG00000233215.6	2.88287
860	ENST00000669715.1	chr21	22089926	0	0.00155801	3.04351	44	14	5.25161e-07	4.39338	71	16	-0.367089	0.841227	0.529598	0.0750865	LINC01687	lncRNA	ENSG00000233215.6	2.13533
861	ENST00000669715.1	chr21	22090620	0	0.00235288	2.16078	63	29	6.05938e-09	3.10893	122	39	-0.36381	0.488945	0.524867	0.31074	LINC01687	lncRNA	ENSG00000233215.6	1.63642
862	ENST00000669715.1	chr21	22089110	0	0.00667764	3.07524	44	14	5.24684e-07	3.44264	83	24	-0.112857	1	0.162818	0	LINC01687	lncRNA	ENSG00000233215.6	1.78352
863	ENST00000669715.1	chr21	22092321	0	1	1.25	35	28	1.53211e-14	3.79653	172	45	-1.11094	0.00069019	1.60275	3.16103	LINC01687	lncRNA	ENSG00000233215.6	1.92468
864	ENST00000669715.1	chr21	22087688	0	0.336259	2.69565	62	23	7.30138e-07	6.4614	90	13	-0.874206	0.035387	1.26121	1.45116	LINC01687	lncRNA	ENSG00000233215.6	2.69185
865	ENST00000669715.1	chr21	22090931	0	0.000242266	5.4	54	10	2.03257e-05	3.29441	89	27	0.494172	0.694425	-0.712939	0.158375	LINC01687	lncRNA	ENSG00000233215.6	1.72002
866	ENST00000669715.1	chr21	22089864	0	1	1.78947	34	19	3.83634e-05	3.40761	59	17	-0.64409	0.239006	0.929226	0.621591	LINC01687	lncRNA	ENSG00000233215.6	1.76876
867	ENST00000669715.1	chr21	22090457	0	1	1.48571	52	35	0.000698517	2.06544	93	45	-0.329446	0.52056	0.47529	0.283529	LINC01687	lncRNA	ENSG00000233215.6	1.04645
868	ENST00000669715.1	chr21	22089239	0	1	1	17	17	0.00193995	2.57393	49	19	-0.945434	0.0690367	1.36397	1.16092	LINC01687	lncRNA	ENSG00000233215.6	1.36397
869	ENST00000669715.1	chr21	22088390	0	1	1.44444	26	18	0.02794	2.03006	48	23	-0.340342	0.867446	0.49101	0.0617577	LINC01687	lncRNA	ENSG00000233215.6	1.02152
870	ENST00000325223.7	chr21	44330266	0	2.10609e-13	3.04228	208	68	1.65832e-07	2.34933	193	82	0.25848	0.367209	-0.372907	0.435087	CFAP410	protein_coding	ENSG00000160226.16	1.23225
871	ENST00000325223.7	chr21	44339314	0	0.000118493	6.00681	99	16	1.04751e-11	4.57805	126	27	0.271621	1	-0.391866	0	CFAP410	protein_coding	ENSG00000160226.16	2.19473
872	ENST00000325223.7	chr21	44330842	0	0.000131905	2.08897	107	51	6.19524e-07	2.32644	149	64	-0.107666	1	0.155329	0	CFAP410	protein_coding	ENSG00000160226.16	1.21812
873	ENST00000325223.7	chr21	44330489	0	1.53505e-10	2.93443	179	61	2.5009e-08	4.58733	72	15	-0.446786	0.376573	0.644576	0.424151	CFAP410	protein_coding	ENSG00000160226.16	2.19765
874	ENST00000325223.7	chr21	44335637	0	0.0252333	2.25532	106	47	6.80718e-05	4.40763	50	11	-0.670046	0.188196	0.966672	0.72539	CFAP410	protein_coding	ENSG00000160226.16	2.14
875	ENST00000325223.7	chr21	44335352	0	0.0289926	2.2	110	50	0.000161147	3.25866	51	15	-0.392858	0.533738	0.566774	0.272672	CFAP410	protein_coding	ENSG00000160226.16	1.70428
876	ENST00000334538.13	chr21	45264305	0	2.43583e-13	2.84152	292	102	4.44089e-16	4.04927	309	76	-0.3542	0.10113	0.511002	0.995121	POFUT2	protein_coding	ENSG00000186866.17	2.01766
877	ENST00000334538.13	chr21	45264814	0	1.40732e-12	2.51651	337	133	4.94773e-08	3.06455	284	92	-0.19703	0.483909	0.284254	0.315237	POFUT2	protein_coding	ENSG00000186866.17	1.61568
878	ENST00000334538.13	chr21	45265464	0	9.41378e-07	2.2693	368	162	7.77156e-16	2.80971	427	151	-0.213608	0.219839	0.308171	0.657896	POFUT2	protein_coding	ENSG00000186866.17	1.49042
879	ENST00000334538.13	chr21	45284449	0	1	1.67347	82	49	7.44597e-07	4.72847	55	11	-1.0387	0.00745489	1.49853	2.12756	POFUT2	protein_coding	ENSG00000186866.17	2.24137
880	ENST00000334538.13	chr21	45283818	0	1	1.30769	68	52	1.11119e-05	5.6154	49	8	-1.45725	0.0003965	2.10237	3.40176	POFUT2	protein_coding	ENSG00000186866.17	2.48939
881	ENST00000382491.7	chr21	32630991	0	4.4168e-12	5.53387	126	22	1.27715e-07	3.08363	103	33	0.584779	0.109495	-0.843658	0.960605	SYNJ1	protein_coding	ENSG00000159082.18	1.62463
882	ENST00000382491.7	chr21	32631233	0	7.30215e-07	4.83177	87	18	9.61595e-06	6	60	10	-0.216547	1	0.312411	0	SYNJ1	protein_coding	ENSG00000159082.18	2.58496
883	ENST00000682009.1	chr21	33263114	0	6.07669e-12	8.6926	87	10	1.75748e-13	5.88173	137	23	0.390621	0.914042	-0.563547	0.0390337	ENSG00000249624	protein_coding	ENSG00000249624.10	2.55624
884	ENST00000682009.1	chr21	33263021	0	3.1546e-11	6.69046	89	13	0.000581803	3.07143	86	28	0.77854	0.0810517	-1.1232	1.09124	ENSG00000249624	protein_coding	ENSG00000249624.10	1.61891
885	ENST00000682009.1	chr21	33263433	0	5.03629e-10	5.30506	78	14	2.34579e-09	4.4064	94	21	0.185602	1	-0.267767	0	ENSG00000249624	protein_coding	ENSG00000249624.10	2.1396
886	ENST00000682009.1	chr21	33263224	0	4.50365e-07	4.60241	62	13	3.24788e-06	4.26316	81	19	0.0765702	1	-0.110467	0	ENSG00000249624	protein_coding	ENSG00000249624.10	2.09192
887	ENST00000682009.1	chr21	33264269	0	0.00296181	2.88196	50	17	1.11022e-15	2.17897	932	427	0.279619	0.848594	-0.403405	0.0713003	ENSG00000249624	protein_coding	ENSG00000249624.10	1.12365
888	ENST00000460212.1	chr21	28885287	0	3.86705e-11	2.42339	255	105	1.18345e-05	2.36132	188	79	0.0259474	1	-0.0374341	0	N6AMT1	protein_coding	ENSG00000156239.12	1.23959
889	ENST00000460212.1	chr21	28874730	0	2.57142e-10	8.1671	128	15	3.9493e-07	3.91612	99	25	0.735011	0.0850683	-1.0604	1.07023	N6AMT1	protein_coding	ENSG00000156239.12	1.96943
890	ENST00000460212.1	chr21	28874805	0	9.48623e-10	3.66622	124	33	4.8079e-06	3.22706	85	26	0.12759	1	-0.184073	0	N6AMT1	protein_coding	ENSG00000156239.12	1.69022
891	ENST00000460212.1	chr21	28873976	0	2.49253e-08	5.3737	62	11	3.25606e-05	4.71667	78	16	0.130412	1	-0.188145	0	N6AMT1	protein_coding	ENSG00000156239.12	2.23777
892	ENST00000460212.1	chr21	28875322	0	8.4394e-08	3.66875	82	22	1.47437e-10	7.49997	86	11	-0.715048	0.18773	1.0316	0.726467	N6AMT1	protein_coding	ENSG00000156239.12	2.90688
893	ENST00000460212.1	chr21	28872624	0	0.00500824	2.16336	51	23	1.91562e-06	4.69817	82	17	-0.775512	0.0976549	1.11883	1.01031	N6AMT1	protein_coding	ENSG00000156239.12	2.2321
894	ENST00000460212.1	chr21	28872690	0	1	1.90909	42	22	0.00511654	2.23462	50	22	-0.157443	1	0.227143	0	N6AMT1	protein_coding	ENSG00000156239.12	1.16003
895	ENST00000626994.1	chr21	17611977	0	6.61535e-11	9.81529	66	6	0.00088707	3.07525	51	16	1.16056	0.0476305	-1.67433	1.32212	BTG3-AS1	lncRNA	ENSG00000280594.2	1.6207
896	ENST00000626994.1	chr21	17613377	0	1	1.72727	19	11	6.09559e-09	10.3656	45	4	-1.79195	0.00855957	2.58523	2.06755	BTG3-AS1	lncRNA	ENSG00000280594.2	3.37373
897	ENST00000626994.1	chr21	17612303	0	1	1.21918	89	73	6.68861e-07	6.87356	45	6	-1.72951	3.37209e-05	2.49515	4.4721	BTG3-AS1	lncRNA	ENSG00000280594.2	2.78106
898	ENST00000362077.4	chr21	34096884	0	9.74315e-11	4.11462	108	26	2.80739e-08	3.17404	125	39	0.259541	0.811972	-0.374438	0.090459	ENSG00000272657	lncRNA	ENSG00000272657.1	1.66632
899	ENST00000362077.4	chr21	34095126	0	6.61818e-10	3.95947	104	26	4.44089e-16	7.08016	200	28	-0.581186	0.101816	0.838474	0.992183	ENSG00000272657	lncRNA	ENSG00000272657.1	2.82378
900	ENST00000362077.4	chr21	34096396	0	3.33871e-08	3.44837	109	31	5.66258e-08	2.69705	161	59	0.245744	0.774376	-0.354534	0.111048	ENSG00000272657	lncRNA	ENSG00000272657.1	1.43138
901	ENST00000362077.4	chr21	34097388	0	1.04419e-06	7.73974	52	6	1.959e-08	7.66379	69	9	0.00986065	1	-0.0142259	0	ENSG00000272657	lncRNA	ENSG00000272657.1	2.93806
902	ENST00000362077.4	chr21	34097152	0	4.92695e-06	2.52385	128	50	4.25281e-05	3.11654	133	42	-0.210935	0.804871	0.304315	0.0942739	ENSG00000272657	lncRNA	ENSG00000272657.1	1.63994
903	ENST00000362077.4	chr21	34095458	0	1.27167e-05	3.70171	77	20	4.30299e-08	3.00078	139	46	0.209922	1	-0.302854	0	ENSG00000272657	lncRNA	ENSG00000272657.1	1.58534
904	ENST00000362077.4	chr21	34095705	0	0.000646427	3.18304	68	21	2.33147e-15	3.9837	173	43	-0.224376	0.897828	0.323706	0.0468066	ENSG00000272657	lncRNA	ENSG00000272657.1	1.99411
905	ENST00000362077.4	chr21	34096642	0	0.00314264	2.30467	56	24	0.000151893	2.46498	120	48	-0.0672467	1	0.0970164	0	ENSG00000272657	lncRNA	ENSG00000272657.1	1.30157
906	ENST00000362077.4	chr21	34096276	0	5.74814e-07	1.9026	293	154	4.52206e-07	2.71958	126	46	-0.357259	0.171572	0.515415	0.765553	ENSG00000272657	lncRNA	ENSG00000272657.1	1.44339
907	ENST00000362077.4	chr21	34097388	0	1.09877e-08	1.99351	307	154	1.3572e-06	3.69289	64	17	-0.616515	0.079793	0.889443	1.09804	ENSG00000272657	lncRNA	ENSG00000272657.1	1.88475
908	ENST00000362077.4	chr21	34096782	0	7.23809e-05	1.77215	280	158	0.000433692	3.61018	111	30	-0.711564	0.0028009	1.02657	2.5527	ENSG00000272657	lncRNA	ENSG00000272657.1	1.85207
909	ENST00000362077.4	chr21	34096044	0	0.000129012	1.75472	279	159	0.0124047	2.01614	53	26	-0.138878	1	0.200358	0	ENSG00000272657	lncRNA	ENSG00000272657.1	1.0116
910	ENST00000440086.5	chr21	46659111	0	1.03814e-10	2.84013	173	60	7.29582e-09	5.15909	217	42	-0.596911	0.0220256	0.86116	1.65707	PRMT2	protein_coding	ENSG00000160310.19	2.36712
911	ENST00000440086.5	chr21	46659009	0	1.24962e-06	6.17818	211	34	2.22476e-05	2.64195	203	76	0.849507	0.00052761	-1.22558	3.27769	PRMT2	protein_coding	ENSG00000160310.19	1.4016
912	ENST00000440086.5	chr21	46659356	0	2.24271e-06	2.30119	139	60	1.71399e-08	4.54904	141	30	-0.681487	0.0113645	0.983178	1.94445	PRMT2	protein_coding	ENSG00000160310.19	2.18556
913	ENST00000440086.5	chr21	46658919	0	0.000594018	2.346	201	85	0.019765	1.9726	144	73	0.173357	0.77087	-0.250101	0.113019	PRMT2	protein_coding	ENSG00000160310.19	0.9801
914	ENST00000686815.1	chr21	44874448	0	1.4694e-10	13.6464	58	4	6.18017e-12	16.8247	66	3	-0.209369	1	0.302056	0	ENSG00000289009	lncRNA	ENSG00000289009.1	4.07251
915	ENST00000614971.4	chr21	28967057	0	2.88139e-10	3.74671	135	36	2.22045e-16	4.06693	235	57	-0.0820097	1	0.118315	0	LTN1	protein_coding	ENSG00000198862.14	2.02394
916	ENST00000614971.4	chr21	28992783	0	4.31119e-09	3.68561	98	26	6.55564e-05	2.25266	108	47	0.492324	0.207452	-0.710274	0.683083	LTN1	protein_coding	ENSG00000198862.14	1.17163
917	ENST00000614971.4	chr21	28966685	0	0.00076987	2.3143	82	35	2.49147e-07	4.03306	120	29	-0.55542	0.126659	0.801302	0.897363	LTN1	protein_coding	ENSG00000198862.14	2.01188
918	ENST00000614971.4	chr21	28966522	0	1	1.60976	66	41	1.43097e-06	3.48514	105	30	-0.772424	0.0154231	1.11437	1.81183	LTN1	protein_coding	ENSG00000198862.14	1.80122
919	ENST00000614971.4	chr21	28966861	0	1	1.26786	71	56	0.000913342	2.0806	116	55	-0.495326	0.0824407	0.714605	1.08386	LTN1	protein_coding	ENSG00000198862.14	1.057
920	ENST00000398511.3	chr21	41991622	0	2.95614e-10	7.21959	95	13	1.24345e-14	4.08253	160	39	0.570081	0.239742	-0.822453	0.620257	ZBTB21	protein_coding	ENSG00000173276.14	2.02946
921	ENST00000398511.3	chr21	41990891	0	9.2851e-09	8.14238	86	10	5.38997e-11	3.02501	178	58	0.990168	0.00984826	-1.42851	2.00664	ZBTB21	protein_coding	ENSG00000173276.14	1.59694
922	ENST00000398511.3	chr21	41994089	0	3.52036e-08	5.79931	68	11	1.03456e-11	9.00129	77	8	-0.43963	0.970253	0.634251	0.0131149	ZBTB21	protein_coding	ENSG00000173276.14	3.17013
923	ENST00000398511.3	chr21	41992798	0	1.98526e-06	4.05546	58	14	1.61273e-07	3.34255	88	26	0.193332	1	-0.27892	0	ZBTB21	protein_coding	ENSG00000173276.14	1.74095
924	ENST00000398511.3	chr21	41993961	0	5.22451e-06	4.07189	57	13	5.43702e-07	2.94069	102	34	0.325464	0.78428	-0.469545	0.105529	ZBTB21	protein_coding	ENSG00000173276.14	1.55615
925	ENST00000398511.3	chr21	41993254	0	2.91795e-05	2.81633	72	25	9.77338e-11	4.64981	95	20	-0.501394	0.370425	0.723359	0.4313	ZBTB21	protein_coding	ENSG00000173276.14	2.21717
926	ENST00000398511.3	chr21	41992086	0	0.000302871	4.20711	53	12	1.1849e-05	5.06187	65	12	-0.18496	1	0.266841	0	ZBTB21	protein_coding	ENSG00000173276.14	2.33967
927	ENST00000398511.3	chr21	41993592	0	0.000310514	2.71361	61	22	8.86754e-08	3.42538	102	29	-0.232932	1	0.336049	0	ZBTB21	protein_coding	ENSG00000173276.14	1.77626
928	ENST00000398511.3	chr21	41990966	0	0.000738228	4.13333	62	15	3.38998e-07	6.83198	147	21	-0.502531	0.368152	0.724999	0.433973	ZBTB21	protein_coding	ENSG00000173276.14	2.7723
929	ENST00000398511.3	chr21	41993795	0	1	2	30	15	1.58466e-05	4.50043	58	12	-0.811025	0.1058	1.17006	0.975514	ZBTB21	protein_coding	ENSG00000173276.14	2.17006
930	ENST00000398511.3	chr21	41992394	0	1	2	40	20	4.63231e-05	3.31717	81	24	-0.505965	0.308444	0.729953	0.510824	ZBTB21	protein_coding	ENSG00000173276.14	1.72995
931	ENST00000398511.3	chr21	41992310	0	1	2.4	48	20	9.89339e-05	2.46888	79	31	-0.0282972	1	0.0408242	0	ZBTB21	protein_coding	ENSG00000173276.14	1.30386
932	ENST00000398511.3	chr21	42002942	0	0.00173129	3.76471	64	17	0.000224168	2.85843	54	18	0.275396	1	-0.397312	0	ZBTB21	protein_coding	ENSG00000173276.14	1.51523
933	ENST00000398511.3	chr21	41991437	0	1	1.34783	31	23	0.00105954	2.01506	95	47	-0.402157	0.502047	0.58019	0.299256	ZBTB21	protein_coding	ENSG00000173276.14	1.01082
934	ENST00000398511.3	chr21	41993108	0	1	2	32	16	0.0272249	2.11771	47	22	-0.0571863	1	0.0825023	0	ZBTB21	protein_coding	ENSG00000173276.14	1.0825
935	ENST00000400183.7	chr21	15878654	0	3.69584e-10	3.47008	123	35	1.11022e-16	6.55911	233	35	-0.636678	0.0324419	0.918532	1.48889	USP25	protein_coding	ENSG00000155313.16	2.7135
936	ENST00000400183.7	chr21	15878413	0	2.20261e-09	2.34738	213	90	8.63487e-12	2.36539	330	139	-0.00764303	1	0.0110266	0	USP25	protein_coding	ENSG00000155313.16	1.24208
937	ENST00000400183.7	chr21	15824128	0	1	1.10811	41	37	1.8372e-05	2.42794	115	47	-0.784389	0.013235	1.13163	1.87828	USP25	protein_coding	ENSG00000155313.16	1.27973
938	ENST00000300527.9	chr21	46119825	0	1.00822e-06	2.65872	112	42	0.000141543	3.47632	46	13	-0.26813	1	0.38683	0	COL6A2	protein_coding	ENSG00000142173.16	1.79756
939	ENST00000300527.9	chr21	46116395	0	0.000179656	2.53052	69	27	0.00105064	2.87119	42	14	-0.126304	1	0.182219	0	COL6A2	protein_coding	ENSG00000142173.16	1.52165
940	ENST00000300527.9	chr21	46122139	0	1	1.94872	76	39	5.82383e-06	3.73928	57	15	-0.651721	0.147046	0.940235	0.832548	COL6A2	protein_coding	ENSG00000142173.16	1.90276
941	ENST00000300527.9	chr21	46116789	0	1	1.23636	68	55	0.000251445	3.09957	50	16	-0.919088	0.0162974	1.32596	1.78788	COL6A2	protein_coding	ENSG00000142173.16	1.63207
942	ENST00000300527.9	chr21	46122512	0	1	1.53333	69	45	0.00175707	2.38024	54	22	-0.439757	0.339734	0.634436	0.468861	COL6A2	protein_coding	ENSG00000142173.16	1.25111
943	ENST00000300527.9	chr21	46122894	0	1	1.81579	69	38	0.00896032	2.10431	45	21	-0.147469	1	0.212752	0	COL6A2	protein_coding	ENSG00000142173.16	1.07335
944	ENST00000617716.4	chr21	5130983	0	6.63636e-10	4.59616	86	18	1.90353e-07	2.73494	122	44	0.519112	0.214566	-0.74892	0.668439	ENSG00000275464	protein_coding	ENSG00000275464.5	1.45151
945	ENST00000328264.7	chr21	38054282	0	8.02505e-10	4.47583	93	20	1.33152e-09	3.84693	106	27	0.151416	1	-0.218447	0	DSCR4	lncRNA	ENSG00000184029.9	1.94371
946	ENST00000328264.7	chr21	38054589	0	0.00031632	4.40797	45	10	6.31948e-07	2.46098	69	28	0.582856	0.374939	-0.840883	0.42604	DSCR4	lncRNA	ENSG00000184029.9	1.29923
947	ENST00000496773.1	chr21	10473425	0	1.01492e-09	2.99672	149	49	2.04314e-12	4.0057	136	33	-0.290202	0.527945	0.418672	0.277411	BAGE2	transcribed_unprocessed_pseudogene	ENSG00000187172.15	2.00206
948	ENST00000269844.5	chr21	41801300	0	1.66306e-09	10.996	86	7	1.11022e-16	9.40017	136	14	0.156804	1	-0.226221	0	PRDM15	protein_coding	ENSG00000141956.14	3.23269
949	ENST00000269844.5	chr21	41801654	0	0.000108029	3.07623	49	15	0.0203689	2.52788	64	25	0.196324	1	-0.283236	0	PRDM15	protein_coding	ENSG00000141956.14	1.33793
950	ENST00000269844.5	chr21	41802731	0	0.0107764	3.37939	51	15	0.00237577	2.27502	59	25	0.395706	0.739069	-0.570883	0.131315	PRDM15	protein_coding	ENSG00000141956.14	1.18588
951	ENST00000269844.5	chr21	41821983	0	1	1.26667	19	15	0.000224168	3.40901	54	15	-0.990034	0.0515267	1.42832	1.28797	PRDM15	protein_coding	ENSG00000141956.14	1.76935
952	ENST00000269844.5	chr21	41801649	0	1	3.07143	43	14	0.0221621	3.04792	51	16	0.00768353	1	-0.011085	0	PRDM15	protein_coding	ENSG00000141956.14	1.60782
953	ENST00000609132.2	chr21	33977151	0	2.08666e-09	9.82519	56	5	0.000102593	3.15851	53	16	1.13485	0.0757764	-1.63724	1.12047	LINC00649	lncRNA	ENSG00000237945.8	1.65925
954	ENST00000685873.1	chr21	14762109	0	2.44222e-09	5.34673	87	16	3.5526e-12	3.97851	140	35	0.295577	0.866251	-0.426427	0.0623561	ENSG00000232884	lncRNA	ENSG00000232884.10	1.99223
955	ENST00000685873.1	chr21	14762857	0	1.34967e-05	4.04747	54	13	8.42492e-05	4.96562	71	14	-0.204447	1	0.294954	0	ENSG00000232884	lncRNA	ENSG00000232884.10	2.31198
956	ENST00000400558.7	chr21	17818306	0	8.45267e-06	4.12612	64	15	2.67369e-05	2.072	82	39	0.688823	0.109124	-0.993762	0.962081	C21orf91	protein_coding	ENSG00000154642.11	1.05102
957	ENST00000400558.7	chr21	17796726	0	0.000712476	4.24722	54	12	5.60994e-09	4.71878	126	26	-0.105287	1	0.151897	0	C21orf91	protein_coding	ENSG00000154642.11	2.23842
958	ENST00000400558.7	chr21	17796918	0	1	1.38462	18	13	0.00232992	2.65658	52	19	-0.651615	0.353954	0.940082	0.451054	C21orf91	protein_coding	ENSG00000154642.11	1.40957
959	ENST00000686553.1	chr21	9365997	0	6.83984e-09	3.62404	97	26	4.12748e-06	2.8979	84	28	0.223604	1	-0.322592	0	ENSG00000278932	lncRNA	ENSG00000278932.5	1.53501
960	ENST00000478035.1	chr21	14383113	0	7.43931e-09	4.11087	82	19	8.32021e-07	2.48159	58	23	0.504734	0.32993	-0.728178	0.481578	HSPA13	protein_coding	ENSG00000155304.6	1.31127
961	ENST00000647779.1	chr21	39387836	0	1.25266e-08	2.09878	253	120	5.49426e-11	2.32592	267	114	-0.102761	1	0.148253	0	GET1-SH3BGR	protein_coding	ENSG00000285815.1	1.2178
962	ENST00000496664.5	chr21	45146187	0	9.31244e-05	3.84907	41	10	2.90744e-06	2.85762	52	18	0.29784	1	-0.429692	0	ADARB1	protein_coding	ENSG00000197381.17	1.51482
963	ENST00000496664.5	chr21	45145307	0	1	2.04348	47	23	3.15495e-05	4.75805	46	9	-0.845185	0.0941521	1.21934	1.02617	ADARB1	protein_coding	ENSG00000197381.17	2.25037
964	ENST00000496664.5	chr21	45134813	0	1	1.86957	43	23	0.000382838	3.20614	40	12	-0.539363	0.469321	0.778136	0.32853	ADARB1	protein_coding	ENSG00000197381.17	1.68084
965	ENST00000457828.6	chr21	46228751	0	4.25194e-08	2.41091	168	69	1.39515e-11	2.93108	187	63	-0.195368	0.724447	0.281857	0.139994	LSS	protein_coding	ENSG00000160285.15	1.55143
966	ENST00000457828.6	chr21	46190040	0	0.00237864	2.91356	90	30	1.07149e-06	3.38398	61	18	-0.149676	1	0.215937	0	LSS	protein_coding	ENSG00000160285.15	1.75872
967	ENST00000457828.6	chr21	46228511	0	0.339223	1.68627	172	102	1.05554e-06	2.24885	313	139	-0.287899	0.150422	0.41535	0.82269	LSS	protein_coding	ENSG00000160285.15	1.16919
968	ENST00000457828.6	chr21	46194366	0	0.828405	1.88333	113	60	0.00473743	2.62888	80	30	-0.333516	0.486829	0.481162	0.312623	LSS	protein_coding	ENSG00000160285.15	1.39445
969	ENST00000457828.6	chr21	46193701	0	1	1	71	71	0.00949559	2.28645	46	20	-0.827001	0.0230064	1.19311	1.63815	LSS	protein_coding	ENSG00000160285.15	1.19311
970	ENST00000470108.5	chr21	39313496	0	1.07556e-07	2.60717	184	70	1.44329e-15	3.20011	268	83	-0.204917	0.600151	0.295633	0.22174	BRWD1	protein_coding	ENSG00000185658.14	1.67812
971	ENST00000470108.5	chr21	39314413	0	4.09819e-07	6.79489	50	7	9.93988e-07	7.25865	49	6	-0.0660228	1	0.0952507	0	BRWD1	protein_coding	ENSG00000185658.14	2.8597
972	ENST00000651050.1	chr21	9815303	0	1.04419e-06	5.69592	53	9	4.58576e-06	4.70233	47	9	0.191691	1	-0.276552	0	LINC01667	transcribed_processed_pseudogene	ENSG00000280081.4	2.23338
973	ENST00000651050.1	chr21	9812446	0	5.01801e-06	3.50774	63	17	0	2.20468	377	171	0.464389	0.18797	-0.669972	0.725912	LINC01667	transcribed_processed_pseudogene	ENSG00000280081.4	1.14057
974	ENST00000651050.1	chr21	9811413	0	5.43537e-06	3.30136	66	19	1.22996e-05	2.65345	89	33	0.218473	1	-0.31519	0	LINC01667	transcribed_processed_pseudogene	ENSG00000280081.4	1.40787
975	ENST00000651050.1	chr21	9815640	0	1.71289e-05	7.19683	41	5	1.08394e-06	4.30249	67	15	0.514448	0.934344	-0.742191	0.0294932	LINC01667	transcribed_processed_pseudogene	ENSG00000280081.4	2.10517
976	ENST00000651050.1	chr21	9824243	0	2.86399e-05	6.10111	40	6	0	2.24828	326	145	0.998307	0.0384917	-1.44025	1.41463	LINC01667	transcribed_processed_pseudogene	ENSG00000280081.4	1.16882
977	ENST00000651050.1	chr21	9815802	0	0.000313492	3.36916	49	14	7.99694e-12	2.12849	381	179	0.459249	0.316256	-0.662556	0.499961	LINC01667	transcribed_processed_pseudogene	ENSG00000280081.4	1.08983
978	ENST00000651050.1	chr21	9837999	0	0.00332617	9.8161	42	4	1.2492e-06	12.9354	61	4	-0.275943	1	0.398101	0	LINC01667	transcribed_processed_pseudogene	ENSG00000280081.4	3.69325
979	ENST00000651050.1	chr21	9837783	0	1.63986e-07	7.22222	65	9	3.59426e-07	3.97447	66	16	0.597271	0.584101	-0.86168	0.233512	LINC01667	transcribed_processed_pseudogene	ENSG00000280081.4	1.99076
980	ENST00000651050.1	chr21	9809833	0	1.07723e-11	2.66917	355	133	9.63058e-06	3.81769	56	14	-0.357878	0.63298	0.516308	0.19861	LINC01667	transcribed_processed_pseudogene	ENSG00000280081.4	1.9327
981	ENST00000651050.1	chr21	9812769	0	5.38614e-12	2.7619	406	147	6.48981e-05	3.15725	54	17	-0.133782	1	0.193006	0	LINC01667	transcribed_processed_pseudogene	ENSG00000280081.4	1.65867
982	ENST00000651050.1	chr21	9811690	0	0	2.84722	410	144	0.00131684	2.70668	50	18	0.0506211	1	-0.0730308	0	LINC01667	transcribed_processed_pseudogene	ENSG00000280081.4	1.43652
983	ENST00000651050.1	chr21	9814224	0	-5.38614e-12	2.65101	395	149	0.00313119	2.47791	56	22	0.0675236	1	-0.0974159	0	LINC01667	transcribed_processed_pseudogene	ENSG00000280081.4	1.30912
984	ENST00000651050.1	chr21	9822677	0	8.0792e-12	2.34286	328	140	0.0111742	2.6828	40	14	-0.135491	1	0.195472	0	LINC01667	transcribed_processed_pseudogene	ENSG00000280081.4	1.42374
985	ENST00000320371.6	chr21	28997882	0	3.55413e-06	6.14696	45	7	2.5213e-05	3.8702	49	12	0.462651	0.949384	-0.667465	0.022558	RPL23P2	processed_pseudogene	ENSG00000176054.6	1.95241
986	ENST00000399201.5	chr21	36045855	0	1.02573e-05	4.51404	62	13	2.67537e-06	2.27701	47	20	0.684328	0.239369	-0.987277	0.620933	SETD4	protein_coding	ENSG00000185917.14	1.18714
987	ENST00000399201.5	chr21	36057185	0	1	1.59091	35	22	0.00204499	2.50893	73	29	-0.455549	0.447523	0.657219	0.349184	SETD4	protein_coding	ENSG00000185917.14	1.32707
988	ENST00000399201.5	chr21	36058847	0	1	1.48485	49	33	0.0356114	2.09482	76	36	-0.344155	0.588432	0.49651	0.230304	SETD4	protein_coding	ENSG00000185917.14	1.06683
989	ENST00000624813.1	chr21	8759104	0	2.56742e-05	2.54416	88	34	0.00141723	2.13874	74	34	0.173586	1	-0.250431	0	LINC01666	lncRNA	ENSG00000279579.3	1.09676
990	ENST00000400546.6	chr21	21509036	0	1	1.62162	60	37	5.35922e-05	2.26339	104	45	-0.333435	0.437691	0.481045	0.358832	NCAM2	protein_coding	ENSG00000154654.15	1.17848
991	ENST00000471269.1	chr21	29008475	0	0.000135248	3.46222	51	14	2.20995e-06	6.11217	42	6	-0.568372	0.679717	0.819988	0.167672	RWDD2B	protein_coding	ENSG00000156253.7	2.61168
992	ENST00000471269.1	chr21	29019252	0	1	1.34375	86	64	0.00562204	2.38234	62	26	-0.572617	0.110953	0.826112	0.954861	RWDD2B	protein_coding	ENSG00000156253.7	1.25238
993	ENST00000471269.1	chr21	29008102	0	1	1.57895	60	38	0.00800866	5.86715	51	8	-1.31261	0.00254012	1.8937	2.59514	RWDD2B	protein_coding	ENSG00000156253.7	2.55266
994	ENST00000398341.7	chr21	42580911	0	0.000182813	4.52309	61	13	7.86042e-05	3.22921	55	17	0.336957	0.857049	-0.486126	0.0669943	SLC37A1	protein_coding	ENSG00000160190.14	1.69118
995	ENST00000291576.12	chr21	44131033	0	0.00102844	2.49315	74	29	8.30902e-12	3.26435	164	50	-0.269514	0.682196	0.388827	0.166091	PWP2	protein_coding	ENSG00000241945.8	1.70679
996	ENST00000291576.12	chr21	44124708	0	0.0396606	2.0678	122	59	4.46049e-05	2.07415	134	64	-0.00306802	1	0.00442621	0	PWP2	protein_coding	ENSG00000241945.8	1.05252
997	ENST00000608405.2	chr21	37267851	0	0.000260676	2.45981	73	29	8.76522e-05	4.50348	47	10	-0.604769	0.378384	0.872497	0.422068	ENSG00000272948	lncRNA	ENSG00000272948.2	2.17104
998	ENST00000608405.2	chr21	37267894	0	1	1.79167	43	24	0.000710999	2.20192	83	37	-0.206183	1	0.29746	0	ENSG00000272948	lncRNA	ENSG00000272948.2	1.13876
999	ENST00000689761.1	chr21	46458291	0	0.000302871	3.13876	52	16	8.01685e-09	4.22566	88	20	-0.297349	0.910999	0.428983	0.0404822	ENSG00000289421	lncRNA	ENSG00000289421.1	2.07918
1000	ENST00000689761.1	chr21	46455182	0	1	0.741379	43	58	0.011018	5.95661	50	8	-2.08374	1.6223e-07	3.00621	6.78987	ENSG00000289421	lncRNA	ENSG00000289421.1	2.57449
1001	ENST00000616815.1	chr21	44978851	0	0.000316805	5.55778	80	14	2.77227e-09	3.47368	132	38	0.469983	0.408754	-0.678042	0.388538	ENSG00000276529	lncRNA	ENSG00000276529.1	1.79647
1002	ENST00000624739.1	chr21	6487055	0	1	1.00955	740	733	0.00676839	2.17678	47	21	-0.768343	0.00621254	1.10848	2.20673	U2AF1L5	protein_coding	ENSG00000275895.7	1.1222
1003	ENST00000429427.1	chr21	45073130	0	0.00422041	4.1839	40	9	0.00213342	4.2475	49	11	-0.0150851	1	0.0217631	0	SSR4P1	transcribed_processed_pseudogene	ENSG00000235374.2	2.08661
1004	ENST00000547657.1	chr21	36375463	0	1	1.27778	23	18	0.000157183	4.26908	79	18	-1.20627	0.00697556	1.74029	2.15642	MORC3	protein_coding	ENSG00000159256.13	2.09392
1005	ENST00000399562.9	chr22	19444133	0	0	4.60219	603	131	8.88178e-16	3.50967	575	163	0.271011	0.0881035	-0.390986	1.05501	C22orf39	protein_coding	ENSG00000242259.9	1.81133
1006	ENST00000399562.9	chr22	19446436	0	5.18278e-05	1.53226	475	310	5.0434e-08	2.89254	48	16	-0.635392	0.0687051	0.916678	1.16301	C22orf39	protein_coding	ENSG00000242259.9	1.53234
1007	ENST00000612619.1	chr22	17109653	0	0	6.90887	168	24	1.11022e-16	3.54262	168	47	0.667939	0.0390941	-0.963632	1.40789	IL17RA	protein_coding	ENSG00000177663.14	1.82482
1008	ENST00000612619.1	chr22	17109361	0	2.22045e-16	5.75311	108	18	4.44089e-16	3.18599	159	49	0.590978	0.104012	-0.852601	0.982916	IL17RA	protein_coding	ENSG00000177663.14	1.67174
1009	ENST00000612619.1	chr22	17109152	0	4.44089e-16	4.24396	114	26	8.88178e-16	3.41349	158	46	0.217761	0.851918	-0.314163	0.0696022	IL17RA	protein_coding	ENSG00000177663.14	1.77125
1010	ENST00000612619.1	chr22	17108465	0	1.9984e-14	3.99237	78	19	1.76525e-14	3.18975	88	27	0.224441	1	-0.323801	0	IL17RA	protein_coding	ENSG00000177663.14	1.67344
1011	ENST00000612619.1	chr22	17108630	0	9.67004e-14	3.3622	76	22	3.95374e-11	2.33708	89	38	0.363691	0.468563	-0.524696	0.329232	IL17RA	protein_coding	ENSG00000177663.14	1.22471
1012	ENST00000612619.1	chr22	17109772	0	0.0252333	2.25532	106	47	4.44089e-16	3.77631	213	56	-0.515456	0.0526795	0.743646	1.27836	IL17RA	protein_coding	ENSG00000177663.14	1.91698
1013	ENST00000263207.8	chr22	19980076	0	0	3.71149	284	76	0	3.46152	381	110	0.0697247	1	-0.100592	0	ARVCF	protein_coding	ENSG00000099889.14	1.79141
1014	ENST00000263207.8	chr22	19979783	0	4.44089e-16	3.53101	214	60	3.33067e-16	2.46261	266	108	0.360364	0.115621	-0.519895	0.936963	ARVCF	protein_coding	ENSG00000099889.14	1.30019
1015	ENST00000263207.8	chr22	19981672	0	7.77156e-16	3.64169	170	46	6.66134e-16	2.8521	301	105	0.244394	0.483944	-0.352586	0.315205	ARVCF	protein_coding	ENSG00000099889.14	1.51202
1016	ENST00000263207.8	chr22	19981952	0	0.604046	1.7973	133	74	3.08595e-09	2.5417	204	80	-0.346548	0.156999	0.499964	0.804103	ARVCF	protein_coding	ENSG00000099889.14	1.34579
1017	ENST00000558085.6	chr22	16651432	0	0	2.37631	231	97	3.33067e-16	2.63066	266	101	-0.101686	1	0.146701	0	TPTEP1	transcribed_unprocessed_pseudogene	ENSG00000100181.22	1.39542
1018	ENST00000558085.6	chr22	16653300	0	0	2.45959	166	67	5.55112e-16	2.91937	202	69	-0.171374	0.849258	0.247241	0.0709604	TPTEP1	transcribed_unprocessed_pseudogene	ENSG00000100181.22	1.54566
1019	ENST00000558085.6	chr22	16637070	0	5.54146e-12	2.05967	96	46	0	2.31616	159	68	-0.117363	1	0.169319	0	TPTEP1	transcribed_unprocessed_pseudogene	ENSG00000100181.22	1.21173
1020	ENST00000431044.5	chr22	19724566	0	0	2.3385	4539	1940	0	2.28876	5019	2192	0.021498	1	-0.0310151	0	ENSG00000284874	protein_coding	ENSG00000284874.1	1.19457
1021	ENST00000431044.5	chr22	19722719	0	3.33067e-16	2.16225	1630	753	1.33227e-15	2.34141	2182	931	-0.079603	0.368482	0.114843	0.433584	ENSG00000284874	protein_coding	ENSG00000284874.1	1.22738
1022	ENST00000431044.5	chr22	19723672	0	6.66134e-16	2.31378	888	383	2.22045e-16	2.49144	849	340	-0.0739814	0.851886	0.106733	0.0696186	ENSG00000284874	protein_coding	ENSG00000284874.1	1.31698
1023	ENST00000317582.10	chr22	17727626	0	0	2.48187	724	291	1.11022e-15	4.32478	598	138	-0.555349	3.50513e-06	0.801199	5.4553	BCL2L13	protein_coding	ENSG00000099968.18	2.11263
1024	ENST00000317582.10	chr22	17727266	0	2.76416e-08	1.8066	383	212	1.44329e-15	2.06433	675	326	-0.133358	0.418527	0.192394	0.378277	BCL2L13	protein_coding	ENSG00000099968.18	1.04567
1025	ENST00000434568.5	chr22	19134075	0	0	5.16749	757	146	1.11022e-16	5.20136	900	173	-0.00653393	1	0.00942647	0	ESS2	protein_coding	ENSG00000100056.12	2.37889
1026	ENST00000434568.5	chr22	19139710	0	1	1.17647	160	136	4.44089e-16	2.15001	341	158	-0.602956	0.000157574	0.869881	3.80251	ESS2	protein_coding	ENSG00000100056.12	1.10435
1027	ENST00000545799.5	chr22	19038500	0	0	5.65181	463	81	2.22045e-16	4.06237	715	176	0.330209	0.047121	-0.476391	1.32679	DGCR2	protein_coding	ENSG00000070413.20	2.02232
1028	ENST00000545799.5	chr22	19038810	0	2.22045e-16	2.10335	375	178	0	2.43357	676	277	-0.145825	0.403618	0.210381	0.394029	DGCR2	protein_coding	ENSG00000070413.20	1.28307
1029	ENST00000545799.5	chr22	19036919	0	2.22045e-16	2.48367	1074	432	8.88178e-16	2.307	1607	696	0.0737887	0.655053	-0.106455	0.183724	DGCR2	protein_coding	ENSG00000070413.20	1.20602
1030	ENST00000545799.5	chr22	19038325	0	8.88178e-16	3.21024	491	152	6.66134e-16	3.0812	819	265	0.0410259	1	-0.0591878	0	DGCR2	protein_coding	ENSG00000070413.20	1.62349
1031	ENST00000545799.5	chr22	19098891	0	5.83073e-06	2.7291	47	17	8.01685e-09	3.45344	55	15	-0.235398	1	0.339607	0	DGCR2	protein_coding	ENSG00000070413.20	1.78803
1032	ENST00000545799.5	chr22	19038981	0	0.00987764	1.87097	174	93	4.44089e-16	2.24888	662	294	-0.183975	0.415336	0.26542	0.381601	DGCR2	protein_coding	ENSG00000070413.20	1.1692
1033	ENST00000545799.5	chr22	19038667	0	4.53513e-09	2.24771	245	109	1.11022e-15	2.2929	620	270	-0.0199091	1	0.0287228	0	DGCR2	protein_coding	ENSG00000070413.20	1.19718
1034	ENST00000443632.2	chr22	21445457	0	0	3.40477	478	140	4.44089e-16	3.09983	752	242	0.0938301	0.942017	-0.135368	0.0259412	HIC2	protein_coding	ENSG00000169635.10	1.63219
1035	ENST00000443632.2	chr22	21445910	0	0	2.29726	544	236	6.66134e-16	2.12784	751	352	0.0766092	0.960874	-0.110524	0.0173337	HIC2	protein_coding	ENSG00000169635.10	1.08939
1036	ENST00000443632.2	chr22	21445751	0	2.22045e-16	2.28736	413	180	9.41351e-07	1.65399	435	263	0.324208	0.013783	-0.467734	1.86066	HIC2	protein_coding	ENSG00000169635.10	0.725953
1037	ENST00000443632.2	chr22	21446344	0	2.22045e-16	4.38528	1333	303	0	4.8206	1631	338	-0.0946453	0.589171	0.136544	0.229759	HIC2	protein_coding	ENSG00000169635.10	2.26921
1038	ENST00000443632.2	chr22	21446113	0	4.44089e-16	2.13462	1116	522	2.22045e-16	2.08571	1263	605	0.0231779	1	-0.0334386	0	HIC2	protein_coding	ENSG00000169635.10	1.06054
1039	ENST00000443632.2	chr22	21446853	0	1.33227e-15	3.7397	787	210	4.44089e-16	4.05774	936	230	-0.0816204	0.9085	0.117753	0.0416751	HIC2	protein_coding	ENSG00000169635.10	2.02067
1040	ENST00000443632.2	chr22	21450269	0	0.00144772	1.55556	364	234	6.66134e-16	2.06228	603	292	-0.28198	0.022201	0.406811	1.65363	HIC2	protein_coding	ENSG00000169635.10	1.04424
1041	ENST00000411769.1	chr22	20950107	0	0	2.72761	560	205	4.44089e-16	2.96343	778	262	-0.0829225	0.895159	0.119632	0.0480996	CRKL	protein_coding	ENSG00000099942.13	1.56727
1042	ENST00000411769.1	chr22	20952849	0	6.66134e-16	3.11847	722	231	1.11022e-15	2.25012	883	392	0.326356	0.00144236	-0.470832	2.84093	CRKL	protein_coding	ENSG00000099942.13	1.17001
1043	ENST00000411769.1	chr22	20933855	0	7.77156e-16	3.58114	823	229	1.11022e-16	4.03002	1154	286	-0.118089	0.500658	0.170367	0.300459	CRKL	protein_coding	ENSG00000099942.13	2.01079
1044	ENST00000411769.1	chr22	20953359	0	8.88178e-16	3.3536	451	134	0	3.40436	717	210	-0.0150223	1	0.0216725	0	CRKL	protein_coding	ENSG00000099942.13	1.76738
1045	ENST00000411769.1	chr22	20950180	0	2.69307e-12	2.87931	334	116	6.66134e-16	3.17285	798	251	-0.0970782	0.867097	0.140054	0.0619324	CRKL	protein_coding	ENSG00000099942.13	1.66578
1046	ENST00000415762.6	chr22	21628426	0	0	2.13296	3775	1769	0	2.27874	4231	1856	-0.0661122	0.200829	0.0953797	0.697174	YDJC	protein_coding	ENSG00000161179.14	1.18824
1047	ENST00000415762.6	chr22	21628344	0	7.77156e-16	3.85215	3178	824	1.59939e-11	2.90909	2048	704	0.280791	3.26489e-06	-0.405096	5.48613	YDJC	protein_coding	ENSG00000161179.14	1.54057
1048	ENST00000470335.1	chr22	20495678	0	0	2.7602	125	45	2.00691e-10	2.37723	105	44	0.149367	1	-0.21549	0	KLHL22	protein_coding	ENSG00000099910.17	1.24928
1049	ENST00000470335.1	chr22	20483796	0	1.32117e-14	4.64194	57	12	1.68754e-14	5.51984	76	13	-0.173217	1	0.249899	0	KLHL22	protein_coding	ENSG00000099910.17	2.46463
1050	ENST00000470335.1	chr22	20489331	0	1	1.84848	61	33	0.0060868	2.84349	61	21	-0.430664	0.399504	0.621317	0.398479	KLHL22	protein_coding	ENSG00000099910.17	1.50766
1051	ENST00000305877.13	chr22	23181932	0	0	2.20279	532	241	5.55112e-16	2.28742	798	348	-0.0377	1	0.0543895	0	BCR	protein_coding	ENSG00000186716.21	1.19372
1052	ENST00000305877.13	chr22	23315814	0	1.11022e-16	5.71967	99	17	4.44089e-16	3.60808	126	34	0.460733	0.434052	-0.664698	0.362458	BCR	protein_coding	ENSG00000186716.21	1.85123
1053	ENST00000305877.13	chr22	23181360	0	4.44089e-16	2.99053	847	283	0	2.03742	1210	593	0.383765	1.2548e-05	-0.553655	4.90142	BCR	protein_coding	ENSG00000186716.21	1.02674
1054	ENST00000305877.13	chr22	23180617	0	4.44089e-16	2.43606	192	78	2.04758e-09	2.45192	89	36	-0.00649095	1	0.00936446	0	BCR	protein_coding	ENSG00000186716.21	1.29391
1055	ENST00000305877.13	chr22	23181001	0	4.44089e-16	3.86932	649	167	2.22045e-16	2.02767	550	271	0.646194	2.36254e-08	-0.932261	7.62662	BCR	protein_coding	ENSG00000186716.21	1.01982
1056	ENST00000305877.13	chr22	23315645	0	9.43157e-12	4.14101	69	16	2.59792e-14	6.65019	109	16	-0.473706	0.511743	0.683413	0.290948	BCR	protein_coding	ENSG00000186716.21	2.73339
1057	ENST00000305877.13	chr22	23263659	0	1	1.28421	122	95	1.87345e-05	2.03492	40	19	-0.460311	0.284546	0.664088	0.545848	BCR	protein_coding	ENSG00000186716.21	1.02497
1058	ENST00000399133.2	chr22	20999976	0	0	4.60217	2941	639	0	3.80678	2253	591	0.189744	0.00665721	-0.273742	2.17671	THAP7	protein_coding	ENSG00000184436.12	1.92857
1059	ENST00000399133.2	chr22	21000920	0	0.000103836	3.15284	92	29	1.11022e-16	2.35315	216	91	0.292549	0.575657	-0.42206	0.239836	THAP7	protein_coding	ENSG00000184436.12	1.23459
1060	ENST00000399133.2	chr22	21000941	0	1	0.977723	395	404	6.66134e-16	2.37656	151	63	-0.888183	7.67341e-08	1.28138	7.11501	THAP7	protein_coding	ENSG00000184436.12	1.24887
1061	ENST00000492657.5	chr22	22549982	0	0	2.8953	9155	3162	0	2.69929	8565	3173	0.0700967	0.0340213	-0.101128	1.46825	PRAME	protein_coding	ENSG00000185686.18	1.43258
1062	ENST00000492657.5	chr22	22550250	0	0	2.05267	5300	2582	0	2.06572	9780	4734	-0.00633714	1	0.00914257	0	PRAME	protein_coding	ENSG00000185686.18	1.04665
1063	ENST00000492657.5	chr22	22548831	0	1	0.909807	1271	1397	2.16487e-09	2.66099	84	31	-1.07322	2.41101e-07	1.54833	6.6178	PRAME	protein_coding	ENSG00000185686.18	1.41196
1064	ENST00000492657.5	chr22	22549595	0	1	0.890469	1252	1406	0.029537	2.33658	55	23	-0.964694	0.000113102	1.39176	3.94653	PRAME	protein_coding	ENSG00000185686.18	1.2244
1065	ENST00000335025.12	chr22	21697249	0	0	4.14827	2191	528	0	3.9047	2502	640	0.0605092	0.752903	-0.0872964	0.123261	PPIL2	protein_coding	ENSG00000100023.20	1.96521
1066	ENST00000404664.7	chr22	24542874	0	0	4.96047	200	40	6.66134e-16	4.26979	436	102	0.149936	1	-0.216312	0	GUCD1	protein_coding	ENSG00000138867.17	2.09417
1067	ENST00000404664.7	chr22	24542639	0	2.22045e-16	3.03218	121	39	1.26565e-14	2.90728	187	64	0.0420638	1	-0.0606853	0	GUCD1	protein_coding	ENSG00000138867.17	1.53967
1068	ENST00000621833.4	chr22	24540586	0	0	2.69594	237	87	2.22045e-16	2.45911	342	139	0.0919486	1	-0.132654	0	GUCD1	protein_coding	ENSG00000138867.17	1.29813
1069	ENST00000596334.5	chr22	20064649	0	0	2.41978	317	131	0	2.30823	388	168	0.0471985	1	-0.0680931	0	ENSG00000236540	lncRNA	ENSG00000236540.7	1.20679
1070	ENST00000596334.5	chr22	20063054	0	1.22236e-13	4.02088	70	17	8.48184e-10	2.35748	70	29	0.533908	0.36091	-0.770266	0.442601	ENSG00000236540	lncRNA	ENSG00000236540.7	1.23724
1071	ENST00000596334.5	chr22	20067759	0	7.18942e-06	2.48945	46	18	3.73035e-14	3.26761	79	24	-0.271997	0.955895	0.392409	0.0195897	ENSG00000236540	lncRNA	ENSG00000236540.7	1.70823
1072	ENST00000248958.5	chr22	21644185	0	0	3.71251	6904	1859	0	3.66493	5264	1436	0.0128992	1	-0.0186096	0	SDF2L1	protein_coding	ENSG00000128228.5	1.87379
1073	ENST00000402752.5	chr22	20117637	0	0	2.11159	12274	5812	0	2.15461	14299	6636	-0.0201657	0.720674	0.029093	0.142261	RANBP1	protein_coding	ENSG00000099901.17	1.10742
1074	ENST00000498171.5	chr22	20110383	0	0	3.65582	569	155	2.22045e-16	3.61686	859	237	0.010714	1	-0.015457	0	DGCR8	protein_coding	ENSG00000128191.16	1.85474
1075	ENST00000302097.3	chr22	22515118	0	4.44089e-16	3.97081	109	27	1.42131e-12	2.43857	105	43	0.487559	0.157881	-0.703399	0.80167	ZNF280A	protein_coding	ENSG00000169548.3	1.28604
1076	ENST00000302097.3	chr22	22514826	0	5.55112e-16	2.56499	144	56	4.44089e-16	3.23842	155	47	-0.233131	0.616812	0.336336	0.209847	ZNF280A	protein_coding	ENSG00000169548.3	1.69529
1077	ENST00000397906.7	chr22	27986004	0	0	4.21566	132	31	0	11.1874	96	8	-0.97598	0.0302633	1.40804	1.51908	TTC28	protein_coding	ENSG00000100154.15	3.4838
1078	ENST00000397906.7	chr22	28163372	0	2.92432e-10	3.20705	49	15	3.35945e-10	3.65968	65	17	-0.132026	1	0.190473	0	TTC28	protein_coding	ENSG00000100154.15	1.87172
1079	ENST00000397906.7	chr22	27983275	0	1	1.5	36	24	1.17436e-10	3.91677	49	12	-0.959802	0.0402665	1.3847	1.39506	TTC28	protein_coding	ENSG00000100154.15	1.96966
1080	ENST00000397906.7	chr22	27998927	0	1	1.71429	24	14	7.39152e-10	5.5115	44	7	-1.16784	0.0326007	1.68484	1.48677	TTC28	protein_coding	ENSG00000100154.15	2.46245
1081	ENST00000644773.2	chr22	30970759	0	0	2.39079	174	72	1.11022e-15	2.45625	282	114	-0.0270129	1	0.0389713	0	TUG1	protein_coding	ENSG00000253352.10	1.29646
1082	ENST00000644773.2	chr22	30973385	0	0	3.12679	211	67	0	3.18834	404	126	-0.0194942	1	0.0281242	0	TUG1	protein_coding	ENSG00000253352.10	1.67281
1083	ENST00000644773.2	chr22	30973183	0	2.22045e-16	2.51337	283	112	0.0162305	1.62658	257	158	0.435141	0.00749767	-0.627776	2.12507	TUG1	protein_coding	ENSG00000253352.10	0.701844
1084	ENST00000644773.2	chr22	30971590	0	2.22045e-16	2.78188	272	97	2.18604e-07	2	270	135	0.329979	0.069698	-0.476059	1.15678	TUG1	protein_coding	ENSG00000253352.10	1
1085	ENST00000644773.2	chr22	30975341	0	3.33067e-16	2.7505	340	123	1.11022e-15	4.30048	673	156	-0.446944	0.003065	0.644803	2.51357	TUG1	protein_coding	ENSG00000253352.10	2.1045
1086	ENST00000644773.2	chr22	30978290	0	3.33067e-16	2.03961	180	88	2.22045e-16	2.51178	302	120	-0.208236	0.471222	0.300421	0.326774	TUG1	protein_coding	ENSG00000253352.10	1.32871
1087	ENST00000644773.2	chr22	30977508	0	4.44089e-16	2.00609	181	90	0.0146562	1.66901	237	142	0.183956	0.565989	-0.265392	0.247192	TUG1	protein_coding	ENSG00000253352.10	0.738996
1088	ENST00000644773.2	chr22	30971361	0	5.55112e-16	8.39529	241	28	6.66134e-16	3.83479	262	68	0.783557	0.00168322	-1.13043	2.77386	TUG1	protein_coding	ENSG00000253352.10	1.93915
1089	ENST00000644773.2	chr22	30969728	0	6.66134e-16	3.67531	292	79	1.11022e-16	2.43338	372	152	0.412359	0.0215642	-0.594909	1.66627	TUG1	protein_coding	ENSG00000253352.10	1.28296
1090	ENST00000644773.2	chr22	30976700	0	7.77156e-16	2.52232	120	47	0	2.22187	225	101	0.126827	1	-0.182973	0	TUG1	protein_coding	ENSG00000253352.10	1.15178
1091	ENST00000644773.2	chr22	30975674	0	1.11022e-15	2.3618	255	107	0.0116343	1.67606	238	142	0.342981	0.059773	-0.494817	1.22349	TUG1	protein_coding	ENSG00000253352.10	0.745071
1092	ENST00000644773.2	chr22	30978713	0	1.33227e-15	2.9789	343	115	0	2.74445	500	182	0.0819734	1	-0.118263	0	TUG1	protein_coding	ENSG00000253352.10	1.45652
1093	ENST00000644773.2	chr22	30978976	0	1	0.72	18	25	5.78227e-10	5.72028	50	8	-2.07252	1.36234e-05	2.99002	4.86571	TUG1	protein_coding	ENSG00000253352.10	2.51608
1094	ENST00000471374.1	chr22	31957004	0	0	2.37671	902	379	1.95099e-08	2.08462	271	130	0.131133	0.5818	-0.189185	0.235226	YWHAH	protein_coding	ENSG00000128245.15	1.05978
1095	ENST00000471374.1	chr22	31956393	0	8.88178e-16	2.36326	1200	507	3.33067e-16	2.2872	596	260	0.0327131	1	-0.047195	0	YWHAH	protein_coding	ENSG00000128245.15	1.19358
1096	ENST00000471374.1	chr22	31957250	0	1.22125e-15	2.88517	399	138	3.33067e-16	3.11279	259	83	-0.0759347	1	0.109551	0	YWHAH	protein_coding	ENSG00000128245.15	1.63821
1097	ENST00000248975.6	chr22	31944643	0	0	4.43556	3396	765	0	2.89518	1154	398	0.426608	5.2142e-09	-0.615466	8.28281	YWHAH	protein_coding	ENSG00000128245.15	1.53365
1098	ENST00000266269.10	chr22	31344883	0	0	7.69713	91	11	4.44089e-16	5.14227	92	17	0.403354	0.66807	-0.581917	0.175178	PATZ1	protein_coding	ENSG00000100105.18	2.3624
1099	ENST00000266269.10	chr22	31345120	0	1	2.05263	39	19	1.11022e-16	3.83036	98	25	-0.623837	0.14325	0.900007	0.843906	PATZ1	protein_coding	ENSG00000100105.18	1.93748
1100	ENST00000266269.10	chr22	31344927	0	0.0126362	3.73333	56	15	3.01981e-14	2.89657	87	30	0.253774	1	-0.366119	0	PATZ1	protein_coding	ENSG00000100105.18	1.53435
1101	ENST00000266269.10	chr22	31345284	0	1	1.36667	41	30	3.5836e-10	3.35883	108	32	-0.899218	0.00911321	1.2973	2.04033	PATZ1	protein_coding	ENSG00000100105.18	1.74796
1102	ENST00000266263.10	chr22	30428902	0	0	2.00799	575	286	2.72776e-08	1.86243	352	189	0.0752502	1	-0.108563	0	MTFP1	protein_coding	ENSG00000242114.6	0.897189
1103	ENST00000417712.1	chr22	38700001	0	0	3.69078	161	43	4.44089e-16	2.65984	273	102	0.327572	0.26873	-0.472587	0.570684	JOSD1	protein_coding	ENSG00000100221.11	1.41134
1104	ENST00000644935.1	chr22	37757955	0	0	2.57629	266	103	0	3.94991	266	67	-0.427343	0.0357384	0.616525	1.44686	TRIOBP	protein_coding	ENSG00000100106.22	1.98182
1105	ENST00000644935.1	chr22	37757954	0	3.99086e-08	2.49333	187	75	2.22045e-16	2.63475	280	106	-0.0551677	1	0.0795902	0	TRIOBP	protein_coding	ENSG00000100106.22	1.39767
1106	ENST00000644935.1	chr22	37772686	0	1	1.4	49	35	3.18911e-07	2.59971	68	26	-0.618928	0.123274	0.892924	0.90913	TRIOBP	protein_coding	ENSG00000100106.22	1.37835
1107	ENST00000623726.1	chr22	37877804	0	0	2.32118	2806	1208	1.11022e-15	2.18862	2837	1296	0.0588052	0.441738	-0.0848379	0.354835	ENSG00000279738	lncRNA	ENSG00000279738.1	1.13002
1108	ENST00000426053.5	chr22	36265999	0	0	4.11205	171	41	8.88178e-16	2.11737	194	91	0.663746	0.00431043	-0.957583	2.36548	APOL1	protein_coding	ENSG00000100342.21	1.08228
1109	ENST00000426053.5	chr22	36265700	0	4.44089e-16	2.55437	181	70	0	4.25519	244	57	-0.510334	0.0307582	0.736256	1.51204	APOL1	protein_coding	ENSG00000100342.21	2.08922
1110	ENST00000426053.5	chr22	36265526	0	4.44089e-16	3.01284	166	55	1.11022e-16	2.75988	374	135	0.087697	1	-0.12652	0	APOL1	protein_coding	ENSG00000100342.21	1.4646
1111	ENST00000426053.5	chr22	36265195	0	5.1002e-10	2.11138	79	37	7.1414e-12	2.65714	101	38	-0.229907	0.990351	0.331686	0.00421081	APOL1	protein_coding	ENSG00000100342.21	1.40988
1112	ENST00000426053.5	chr22	36265763	0	1	1.77941	121	68	4.44089e-16	3.15401	204	64	-0.572393	0.0133402	0.825788	1.87484	APOL1	protein_coding	ENSG00000100342.21	1.65719
1113	ENST00000426053.5	chr22	36266963	0	1	0.787879	52	66	5.55438e-08	2.14117	76	35	-0.999763	0.000689466	1.44235	3.16149	APOL1	protein_coding	ENSG00000100342.21	1.0984
1114	ENST00000406622.5	chr22	38740685	0	0	6.97397	75	10	2.40136e-11	3.42518	83	24	0.71103	0.18765	-1.0258	0.726652	SUN2	protein_coding	ENSG00000100242.16	1.77618
1115	ENST00000406622.5	chr22	38742838	0	2.22045e-16	5.52547	100	18	1.43441e-13	3.10284	80	25	0.577051	0.267496	-0.832509	0.572683	SUN2	protein_coding	ENSG00000100242.16	1.63359
1116	ENST00000406622.5	chr22	38741880	0	5.06713e-09	3.41394	60	17	8.36724e-11	3.54323	62	17	-0.0371728	1	0.053629	0	SUN2	protein_coding	ENSG00000100242.16	1.82506
1117	ENST00000406622.5	chr22	38742697	0	1	1	82	82	1.96965e-11	2.6949	89	33	-0.991361	0.000216434	1.43023	3.66467	SUN2	protein_coding	ENSG00000100242.16	1.43023
1118	ENST00000420879.5	chr22	39532706	0	0	2.11583	370	174	3.29736e-14	2.91939	126	43	-0.321928	0.256662	0.464444	0.590638	RPS19BP1	protein_coding	ENSG00000187051.9	1.54567
1119	ENST00000420879.5	chr22	39529330	0	2.22045e-16	2.4259	1358	559	0	2.33542	1291	552	0.0380123	1	-0.0548402	0	RPS19BP1	protein_coding	ENSG00000187051.9	1.22368
1120	ENST00000215957.10	chr22	37940924	0	0	8.69866	216	24	4.44089e-16	3.47364	308	88	0.917966	0.000222282	-1.32434	3.65309	MICALL1	protein_coding	ENSG00000100139.14	1.79645
1121	ENST00000215957.10	chr22	37941033	0	6.66134e-16	5.22163	204	39	2.92491e-07	1.99259	269	135	0.963373	2.46437e-06	-1.38985	5.60829	MICALL1	protein_coding	ENSG00000100139.14	0.994647
1122	ENST00000684868.1	chr22	36490113	0	0	6.58093	177	26	4.44089e-16	4.92768	305	61	0.289307	0.558861	-0.417382	0.252696	FOXRED2	protein_coding	ENSG00000100350.16	2.30091
1123	ENST00000397225.2	chr22	37029675	0	0	3.2152	969	301	4.44089e-16	2.94534	688	233	0.0876664	0.78518	-0.126476	0.105031	MPST	protein_coding	ENSG00000128309.17	1.55843
1124	ENST00000397225.2	chr22	37029235	0	2.22045e-16	2.45954	940	382	1.11022e-15	2.06107	714	346	0.176748	0.0986928	-0.254993	1.00571	MPST	protein_coding	ENSG00000128309.17	1.04339
1125	ENST00000397225.2	chr22	37024791	0	5.55112e-16	2.52244	1023	405	6.66134e-16	2.46506	799	324	0.0230125	1	-0.0332	0	MPST	protein_coding	ENSG00000128309.17	1.30162
1126	ENST00000325301.7	chr22	39513696	0	0	4.50978	205	45	2.22045e-16	2.90693	302	103	0.43915	0.0705314	-0.633559	1.15162	MIEF1	protein_coding	ENSG00000100335.15	1.5395
1127	ENST00000325301.7	chr22	39514206	0	2.22045e-16	2.52977	133	52	8.88178e-16	2.46645	234	94	0.0253496	1	-0.0365717	0	MIEF1	protein_coding	ENSG00000100335.15	1.30243
1128	ENST00000325301.7	chr22	39513962	0	2.22045e-16	3.7427	297	79	2.22045e-16	3.04954	551	180	0.204817	0.408852	-0.295488	0.388434	MIEF1	protein_coding	ENSG00000100335.15	1.60859
1129	ENST00000420537.1	chr22	41177654	0	0	5.32983	156	29	2.22045e-16	3.1565	251	79	0.523854	0.067324	-0.755762	1.17183	EP300-AS1	lncRNA	ENSG00000231993.1	1.65833
1130	ENST00000420537.1	chr22	41178873	0	3.33067e-16	3.43592	148	43	2.22045e-16	2.66208	252	94	0.255177	0.521122	-0.368143	0.283061	EP300-AS1	lncRNA	ENSG00000231993.1	1.41255
1131	ENST00000352766.11	chr22	44737037	0	0	2.42656	156	64	4.44089e-16	3.96809	170	42	-0.491809	0.0541846	0.70953	1.26612	PRR5-ARHGAP8	protein_coding	ENSG00000248405.10	1.98844
1132	ENST00000352766.11	chr22	44731749	0	3.37508e-14	2.70412	86	31	2.68741e-12	4.82733	78	16	-0.579518	0.281946	0.836068	0.549834	PRR5-ARHGAP8	protein_coding	ENSG00000248405.10	2.27123
1133	ENST00000676748.1	chr22	41460028	0	0	3.84204	582	151	8.88178e-16	3.16395	516	163	0.194183	0.251801	-0.280147	0.598943	ACO2	protein_coding	ENSG00000100412.17	1.66172
1134	ENST00000454366.2	chr22	46308803	0	0	3.67238	140	38	3.33067e-16	2.44864	214	87	0.405307	0.174356	-0.584734	0.758563	GTSE1	protein_coding	ENSG00000075218.19	1.29198
1135	ENST00000454366.2	chr22	46308563	0	1	1.27586	74	58	2.22045e-16	2.09643	216	103	-0.496613	0.0481379	0.716461	1.31751	GTSE1	protein_coding	ENSG00000075218.19	1.06793
1136	ENST00000648057.3	chr22	50546928	0	0	5.82839	184	31	4.09672e-14	4.02402	68	16	0.370459	0.602917	-0.534459	0.219742	KLHDC7B	protein_coding	ENSG00000130487.9	2.00864
1137	ENST00000648057.3	chr22	50546310	0	7.77156e-16	3.64381	151	41	2.39808e-14	9.22534	64	6	-0.928925	0.0635033	1.34016	1.1972	KLHDC7B	protein_coding	ENSG00000130487.9	3.2056
1138	ENST00000431090.1	chr22	19448205	0	1.11022e-16	8.286	53	6	1.42864e-08	2.4513	57	23	1.21795	0.0267552	-1.75713	1.57259	ENSG00000185065	lncRNA	ENSG00000185065.6	1.29354
1139	ENST00000405009.5	chr22	19851335	0	1.11022e-16	3.17652	334	105	4.44089e-16	3.16874	570	179	0.00245069	1	-0.00353559	0	GNB1L	protein_coding	ENSG00000185838.14	1.66391
1140	ENST00000405009.5	chr22	19788720	0	2.22045e-16	2.3852	591	247	1.11022e-16	2.37269	508	214	0.00526152	1	-0.00759077	0	GNB1L	protein_coding	ENSG00000185838.14	1.24652
1141	ENST00000405009.5	chr22	19852089	0	5.55112e-16	4.99669	460	92	0	6.28721	803	127	-0.229742	0.227577	0.331448	0.642871	GNB1L	protein_coding	ENSG00000185838.14	2.65242
1142	ENST00000405009.5	chr22	19851073	0	1.11022e-15	2.13286	248	116	2.22045e-16	2.40799	420	174	-0.121329	0.854014	0.175041	0.0685352	GNB1L	protein_coding	ENSG00000185838.14	1.26783
1143	ENST00000405009.5	chr22	19788502	0	3.05663e-09	1.91398	356	186	6.66134e-16	2.10365	462	219	-0.0944907	0.856461	0.136321	0.0672926	GNB1L	protein_coding	ENSG00000185838.14	1.0729
1144	ENST00000292779.4	chr22	21636986	0	1.11022e-16	2.59873	119	45	1.29065e-11	2.522	78	30	0.0299682	1	-0.0432349	0	CCDC116	protein_coding	ENSG00000161180.11	1.33457
1145	ENST00000292779.4	chr22	21634242	0	1.11022e-16	5.81976	99	17	3.65635e-08	2.53362	53	20	0.831608	0.0850602	-1.19976	1.07027	CCDC116	protein_coding	ENSG00000161180.11	1.3412
1146	ENST00000292779.4	chr22	21634551	0	6.66134e-16	3.08241	91	29	2.64833e-12	3.92018	60	15	-0.240427	1	0.346863	0	CCDC116	protein_coding	ENSG00000161180.11	1.97092
1147	ENST00000292779.4	chr22	21636837	0	9.05436e-11	2.18866	102	46	1.94122e-11	3.08875	75	24	-0.344475	0.638552	0.496973	0.194803	CCDC116	protein_coding	ENSG00000161180.11	1.62702
1148	ENST00000292779.4	chr22	21634743	0	1	1.64103	128	78	5.73064e-12	4.46311	51	11	-1.00052	0.00807392	1.44345	2.09292	CCDC116	protein_coding	ENSG00000161180.11	2.15805
1149	ENST00000334554.12	chr22	20143288	0	1.11022e-16	3.56972	391	109	4.44089e-16	2.98378	361	120	0.179296	0.519169	-0.258669	0.284691	ZDHHC8	protein_coding	ENSG00000099904.16	1.57714
1150	ENST00000334554.12	chr22	20145790	0	4.44089e-16	2.3329	384	164	0.00707654	1.55502	325	209	0.405622	0.00349237	-0.58519	2.45688	ZDHHC8	protein_coding	ENSG00000099904.16	0.636937
1151	ENST00000334554.12	chr22	20145416	0	6.66134e-16	3.24168	654	201	8.21967e-05	1.62946	365	224	0.687841	7.99995e-09	-0.992345	8.09691	ZDHHC8	protein_coding	ENSG00000099904.16	0.704398
1152	ENST00000406213.1	chr22	23895791	0	1.11022e-16	4.63049	78	16	2.22045e-16	5.75649	129	22	-0.217664	1	0.314023	0	MIF-AS1	lncRNA	ENSG00000218537.1	2.52519
1153	ENST00000406213.1	chr22	23895882	0	2.4758e-14	3.39929	71	20	2.22045e-16	3.8926	139	35	-0.135512	1	0.195502	0	MIF-AS1	lncRNA	ENSG00000218537.1	1.96074
1154	ENST00000406213.1	chr22	23895368	0	0.000788538	2.83165	44	15	4.23692e-09	3.22066	61	18	-0.128727	1	0.185714	0	MIF-AS1	lncRNA	ENSG00000218537.1	1.68735
1155	ENST00000496722.1	chr22	21567752	0	1.11022e-16	2.64277	952	360	0.00013606	1.5	492	328	0.566363	3.95582e-09	-0.817089	8.40276	UBE2L3	protein_coding	ENSG00000185651.15	0.584963
1156	ENST00000496722.1	chr22	21622774	0	1.11022e-15	2.24704	1842	819	0	2.22142	2142	964	0.0114669	1	-0.0165432	0	UBE2L3	protein_coding	ENSG00000185651.15	1.15148
1157	ENST00000335473.12	chr22	25768378	0	1.11022e-16	4.05808	233	57	4.44089e-16	4.37906	321	73	-0.0761239	1	0.109824	0	MYO18B	protein_coding	ENSG00000133454.16	2.13062
1158	ENST00000335473.12	chr22	26026809	0	2.22045e-16	2.88052	151	52	0	5.53512	223	40	-0.653142	0.0145504	0.942285	1.83712	MYO18B	protein_coding	ENSG00000133454.16	2.46861
1159	ENST00000335473.12	chr22	25768602	0	6.66134e-16	3.95692	383	96	0	2.98687	378	126	0.281241	0.136607	-0.405744	0.864526	MYO18B	protein_coding	ENSG00000133454.16	1.57863
1160	ENST00000335473.12	chr22	26026550	0	1.87595e-08	2.14928	86	40	1.22798e-11	2.36295	90	38	-0.0947756	1	0.136732	0	MYO18B	protein_coding	ENSG00000133454.16	1.24059
1161	ENST00000335473.12	chr22	25946198	0	1	1.37037	74	54	2.22045e-16	3.13473	139	44	-0.827461	0.00178733	1.19377	2.74779	MYO18B	protein_coding	ENSG00000133454.16	1.64834
1162	ENST00000335473.12	chr22	26027072	0	1	1.22222	44	36	5.29081e-10	2.06712	104	50	-0.525485	0.134002	0.758115	0.872888	MYO18B	protein_coding	ENSG00000133454.16	1.04762
1163	ENST00000335473.12	chr22	25772363	0	1	0.484848	16	33	2.49429e-05	2.3243	48	20	-1.56734	0.000181161	2.26119	3.74194	MYO18B	protein_coding	ENSG00000133454.16	1.2168
1164	ENST00000437808.5	chr22	31619485	0	1.11022e-16	2.46045	194	78	4.44089e-16	2.21635	185	83	0.104481	1	-0.150734	0	PISD	protein_coding	ENSG00000241878.12	1.14819
1165	ENST00000437808.5	chr22	31619670	0	6.66134e-16	3.8231	414	108	0	2.93519	293	99	0.264289	0.223635	-0.381288	0.650461	PISD	protein_coding	ENSG00000241878.12	1.55345
1166	ENST00000437808.5	chr22	31619052	0	6.66134e-16	2.65106	194	73	1.07965e-11	2.26923	163	71	0.155519	0.983125	-0.224367	0.00739119	PISD	protein_coding	ENSG00000241878.12	1.1822
1167	ENST00000397641.8	chr22	30968637	0	1.11022e-16	2.24694	290	129	3.33067e-16	2.88453	379	131	-0.249793	0.184656	0.360375	0.733636	MORC2	protein_coding	ENSG00000133422.14	1.52834
1168	ENST00000397641.8	chr22	30967959	0	2.22045e-16	6.68863	124	18	2.78777e-13	3.91243	157	40	0.536252	0.169245	-0.773648	0.771485	MORC2	protein_coding	ENSG00000133422.14	1.96806
1169	ENST00000397641.8	chr22	30968247	0	2.06101e-11	2.2048	114	51	1.22125e-15	2.30265	178	77	-0.0434235	1	0.0626469	0	MORC2	protein_coding	ENSG00000133422.14	1.2033
1170	ENST00000344138.9	chr22	39971075	0	1.11022e-16	2.47402	698	282	1.11022e-16	2.27576	898	394	0.0835327	0.759654	-0.120512	0.119384	GRAP2	protein_coding	ENSG00000100351.17	1.18635
1171	ENST00000344138.9	chr22	39972952	0	9.99201e-16	2.2624	722	319	9.99201e-16	2.07619	584	281	0.0858904	0.801181	-0.123914	0.0962696	GRAP2	protein_coding	ENSG00000100351.17	1.05394
1172	ENST00000344138.9	chr22	39964436	0	1	0.792553	149	188	1.17684e-14	2.14408	128	59	-0.995204	2.3524e-07	1.43578	6.62849	GRAP2	protein_coding	ENSG00000100351.17	1.10036
1173	ENST00000356244.8	chr22	41254456	0	1.11022e-16	2.17734	639	293	4.13468e-08	1.67014	481	288	0.265198	0.0206238	-0.3826	1.68563	RANGAP1	protein_coding	ENSG00000100401.20	0.739968
1174	ENST00000356244.8	chr22	41246487	0	8.88178e-16	2.80781	461	164	5.55112e-16	2.92579	622	212	-0.041158	1	0.0593785	0	RANGAP1	protein_coding	ENSG00000100401.20	1.54883
1175	ENST00000335727.13	chr22	40266202	0	1.11022e-16	4.43773	73	16	7.22533e-13	4.10429	78	19	0.0781103	1	-0.112689	0	TNRC6B	protein_coding	ENSG00000100354.21	2.03713
1176	ENST00000335727.13	chr22	40265552	0	2.89164e-11	3.92269	58	14	2.00706e-12	5.28671	72	13	-0.298419	1	0.430527	0	TNRC6B	protein_coding	ENSG00000100354.21	2.40237
1177	ENST00000335727.13	chr22	40265624	0	3.06828e-09	3.45605	51	14	1.09753e-07	2.02813	74	36	0.53301	0.346512	-0.768971	0.460282	TNRC6B	protein_coding	ENSG00000100354.21	1.02015
1178	ENST00000335727.13	chr22	40323186	0	1	2.25	18	8	5.57642e-09	2.38203	62	26	-0.057023	1	0.0822667	0	TNRC6B	protein_coding	ENSG00000100354.21	1.25219
1179	ENST00000335727.13	chr22	40265953	0	1	1.3125	21	16	8.75854e-07	2.30767	47	20	-0.564306	0.418936	0.814122	0.377852	TNRC6B	protein_coding	ENSG00000100354.21	1.20644
1180	ENST00000474879.7	chr22	50503273	0	1.11022e-16	2.96224	327	110	0	2.44062	313	128	0.193692	0.452069	-0.279438	0.344795	LMF2	protein_coding	ENSG00000100258.18	1.28725
1181	ENST00000447898.5	chr22	15820382	0	2.22045e-16	5.72643	77	13	2.23692e-10	2.57352	68	26	0.799816	0.0706717	-1.15389	1.15075	DUXAP8	lncRNA	ENSG00000206195.11	1.36374
1182	ENST00000447898.5	chr22	15820118	0	6.79012e-13	3.52292	62	17	1.48739e-08	2.23924	65	29	0.453154	0.469595	-0.653762	0.328277	DUXAP8	lncRNA	ENSG00000206195.11	1.16301
1183	ENST00000474897.6	chr22	18078430	0	2.22045e-16	4.10942	104	25	4.44089e-16	3.30282	163	49	0.218507	1	-0.315239	0	ENSG00000288683	protein_coding	ENSG00000288683.1	1.7237
1184	ENST00000474897.6	chr22	18088280	0	8.88178e-16	2.90344	178	61	6.66134e-16	3.94265	256	64	-0.305956	0.254366	0.441401	0.594541	ENSG00000288683	protein_coding	ENSG00000288683.1	1.97917
1185	ENST00000474897.6	chr22	18078500	0	1.69864e-14	4.51567	99	21	2.02729e-06	3.27273	108	33	0.32193	0.583661	-0.464447	0.233839	ENSG00000288683	protein_coding	ENSG00000288683.1	1.71049
1186	ENST00000398319.6	chr22	24178168	0	2.22045e-16	2.73339	300	109	1.11022e-16	2.92868	316	107	-0.0690099	1	0.0995603	0	CABIN1	protein_coding	ENSG00000099991.18	1.55025
1187	ENST00000398319.6	chr22	24178283	0	6.66134e-16	3.69862	221	59	3.33067e-16	2.96707	341	114	0.220385	0.494712	-0.317948	0.305648	CABIN1	protein_coding	ENSG00000099991.18	1.56904
1188	ENST00000398319.6	chr22	24166893	0	8.88178e-16	4.61051	311	67	4.44089e-16	2.45547	381	155	0.630019	0.000251725	-0.908925	3.59907	CABIN1	protein_coding	ENSG00000099991.18	1.296
1189	ENST00000398319.6	chr22	24167057	0	8.62102e-06	2.2375	179	80	6.66134e-16	2.28018	293	128	-0.0188944	1	0.0272589	0	CABIN1	protein_coding	ENSG00000099991.18	1.18915
1190	ENST00000458178.2	chr22	21952811	0	2.22045e-16	2.4524	359	146	1.12081e-06	1.77041	347	196	0.325858	0.0298759	-0.470114	1.52468	PPM1F-AS1	lncRNA	ENSG00000224086.6	0.824082
1191	ENST00000458178.2	chr22	21946080	0	6.66134e-16	2.48877	428	171	8.24761e-07	1.64925	442	268	0.411467	0.00106701	-0.593621	2.97183	PPM1F-AS1	lncRNA	ENSG00000224086.6	0.721813
1192	ENST00000458178.2	chr22	21939137	0	2.98905e-07	3.33443	43	12	2.27252e-12	3.09675	92	29	0.0739478	1	-0.106684	0	PPM1F-AS1	lncRNA	ENSG00000224086.6	1.63075
1193	ENST00000458178.2	chr22	21943021	0	1	0.759382	344	453	1.69675e-12	4.52091	55	12	-1.78396	1.55128e-09	2.57372	8.80931	PPM1F-AS1	lncRNA	ENSG00000224086.6	2.17661
1194	ENST00000458178.2	chr22	21939844	0	1	0.768374	345	449	1.01169e-09	2.68584	59	21	-1.25147	6.43678e-07	1.80549	6.19133	PPM1F-AS1	lncRNA	ENSG00000224086.6	1.42537
1195	ENST00000458178.2	chr22	21943206	0	1	0.768053	351	457	1.42864e-08	2.6648	57	21	-1.24402	1.70994e-06	1.79475	5.76702	PPM1F-AS1	lncRNA	ENSG00000224086.6	1.41403
1196	ENST00000292748.7	chr22	21008763	0	2.22045e-16	4.78254	96	20	2.88989e-11	2.28292	110	48	0.73952	0.0347685	-1.0669	1.45881	TUBA3FP	lncRNA	ENSG00000161149.12	1.19088
1197	ENST00000292748.7	chr22	21009222	0	2.22045e-16	4.35057	122	28	2.22045e-16	2.99562	126	42	0.373158	0.455642	-0.538353	0.341376	TUBA3FP	lncRNA	ENSG00000161149.12	1.58285
1198	ENST00000652112.1	chr22	22319177	0	2.22045e-16	5.33796	91	17	8.88178e-16	3.08362	115	37	0.548739	0.253675	-0.791663	0.595722	ENSG00000286129	lncRNA	ENSG00000286129.1	1.62463
1199	ENST00000466781.5	chr22	26464631	0	2.22045e-16	4.41805	223	50	3.33067e-16	3.80757	257	67	0.148707	1	-0.214538	0	HPS4	protein_coding	ENSG00000100099.21	1.92887
1200	ENST00000466781.5	chr22	26464192	0	2.22045e-16	5.94086	251	42	4.44089e-16	6.21093	268	43	-0.0444564	1	0.0641371	0	HPS4	protein_coding	ENSG00000100099.21	2.63481
1201	ENST00000330029.6	chr22	29769835	0	2.22045e-16	4.1619	688	165	5.55112e-16	4.37301	801	183	-0.0494816	1	0.0713869	0	UQCR10	protein_coding	ENSG00000184076.13	2.12863
1202	ENST00000414672.5	chr22	29265470	0	2.22045e-16	4.07824	138	33	2.22045e-16	2.70081	144	53	0.412114	0.223204	-0.594555	0.651298	RHBDD3	protein_coding	ENSG00000100263.14	1.43339
1203	ENST00000403880.5	chr22	26541008	0	2.22045e-16	3.73395	401	107	8.88178e-16	2.08908	373	178	0.580742	8.72774e-05	-0.837834	4.0591	TPST2	protein_coding	ENSG00000128294.16	1.06287
1204	ENST00000403880.5	chr22	26541225	0	6.66134e-16	3.10229	674	217	4.44089e-16	2.51441	612	243	0.210103	0.115322	-0.303115	0.938088	TPST2	protein_coding	ENSG00000128294.16	1.33022
1205	ENST00000403880.5	chr22	26526192	0	6.66134e-16	2.04955	411	200	8.88178e-16	2.21607	435	196	-0.0781162	1	0.112698	0	TPST2	protein_coding	ENSG00000128294.16	1.14801
1206	ENST00000216037.10	chr22	28795199	0	2.22045e-16	2.73446	784	286	2.22045e-16	2.59945	961	369	0.0506333	1	-0.0730484	0	XBP1	protein_coding	ENSG00000100219.17	1.37821
1207	ENST00000216037.10	chr22	28795558	0	8.88178e-16	2.2453	1147	510	0	2.05816	1165	566	0.0870271	0.475926	-0.125554	0.322461	XBP1	protein_coding	ENSG00000100219.17	1.04135
1208	ENST00000618518.3	chr22	29312367	0	2.22045e-16	7.61139	278	36	5.55112e-16	2.50239	174	69	1.1124	1.57503e-06	-1.60485	5.80271	GAS2L1	protein_coding	ENSG00000185340.15	1.32331
1209	ENST00000618518.3	chr22	29308106	0	1	1.68966	49	29	7.89369e-14	3.94252	64	16	-0.847295	0.048454	1.22239	1.31467	GAS2L1	protein_coding	ENSG00000185340.15	1.97912
1210	ENST00000618518.3	chr22	29311902	0	1	1.16667	56	48	7.63778e-12	2.35198	91	38	-0.701108	0.0207952	1.01148	1.68204	GAS2L1	protein_coding	ENSG00000185340.15	1.23388
1211	ENST00000618518.3	chr22	29307131	0	1	1	37	37	1.35909e-11	3.40747	60	17	-1.22597	0.000934074	1.7687	3.02962	GAS2L1	protein_coding	ENSG00000185340.15	1.7687
1212	ENST00000618518.3	chr22	29312622	0	1	1.30952	55	42	5.5817e-07	2.76005	67	24	-0.745584	0.0464339	1.07565	1.33316	GAS2L1	protein_coding	ENSG00000185340.15	1.46469
1213	ENST00000688826.1	chr22	26513934	0	2.22045e-16	4.2218	121	28	4.44089e-16	3.54671	97	27	0.174241	1	-0.251377	0	TFIP11-DT	lncRNA	ENSG00000261188.2	1.82648
1214	ENST00000688826.1	chr22	26514134	0	6.66134e-16	3.31409	127	38	2.22045e-16	2.98014	106	35	0.106212	1	-0.153231	0	TFIP11-DT	lncRNA	ENSG00000261188.2	1.57538
1215	ENST00000688826.1	chr22	26512668	0	9.43157e-12	3.28271	69	21	2.23948e-09	2.27109	70	30	0.36841	0.67317	-0.531503	0.171876	TFIP11-DT	lncRNA	ENSG00000261188.2	1.18338
1216	ENST00000324198.11	chr22	25723098	0	2.22045e-16	4.10843	73	17	1.68754e-14	4.39102	76	17	-0.066521	1	0.0959695	0	GRK3	protein_coding	ENSG00000100077.16	2.13456
1217	ENST00000324198.11	chr22	25722466	0	2.16493e-14	8.9863	63	7	7.97432e-08	2.28335	56	24	1.37006	0.0106765	-1.97657	1.97157	GRK3	protein_coding	ENSG00000100077.16	1.19115
1218	ENST00000441972.5	chr22	31283077	0	2.22045e-16	9.55152	56	5	0.00320197	4.07143	57	14	0.852706	0.19393	-1.2302	0.712356	PIK3IP1	protein_coding	ENSG00000100100.13	2.02554
1219	ENST00000326132.11	chr22	31205578	0	2.22045e-16	2.14421	138	64	2.22045e-16	2.99068	122	40	-0.332729	0.330611	0.480027	0.480682	RNF185	protein_coding	ENSG00000138942.17	1.58048
1220	ENST00000326132.11	chr22	31204634	0	4.44089e-16	5.24826	88	16	2.22045e-16	5.19985	116	22	0.00926547	1	-0.0133672	0	RNF185	protein_coding	ENSG00000138942.17	2.37847
1221	ENST00000326132.11	chr22	31206608	0	7.68744e-06	2.38354	76	31	9.7361e-09	2.10312	86	40	0.125163	1	-0.180573	0	RNF185	protein_coding	ENSG00000138942.17	1.07253
1222	ENST00000406361.6	chr22	30555215	0	2.22045e-16	16.0857	79	4	1.39888e-13	6.41055	65	10	0.919987	0.223796	-1.32726	0.650147	GAL3ST1	protein_coding	ENSG00000128242.13	2.68045
1223	ENST00000216122.9	chr22	35424274	0	2.22045e-16	2.11342	707	334	3.33206e-10	1.65546	591	357	0.244225	0.0192364	-0.352342	1.71588	MCM5	protein_coding	ENSG00000100297.16	0.727234
1224	ENST00000402182.7	chr22	38982444	0	2.22045e-16	2.53317	144	56	0	2.21212	186	84	0.13552	1	-0.195515	0	APOBEC3B	protein_coding	ENSG00000179750.16	1.14543
1225	ENST00000341184.7	chr22	39488443	0	1.88738e-14	4.39505	80	18	2.22045e-16	9.34096	71	7	-0.75393	0.280844	1.08769	0.551535	MGAT3	protein_coding	ENSG00000128268.12	3.22357
1226	ENST00000341184.7	chr22	39488702	0	4.38538e-14	2.98646	101	33	0	4.30107	102	23	-0.364775	0.477596	0.526258	0.320939	MGAT3	protein_coding	ENSG00000128268.12	2.1047
1227	ENST00000341184.7	chr22	39487470	0	2.39899e-08	3.3721	55	16	1.2005e-08	3.47548	52	14	-0.0301955	1	0.0435629	0	MGAT3	protein_coding	ENSG00000128268.12	1.79721
1228	ENST00000341184.7	chr22	39491667	0	1	0.785714	33	42	1.59422e-06	2.0486	51	24	-0.958321	0.0112366	1.38257	1.94936	MGAT3	protein_coding	ENSG00000128268.12	1.03464
1229	ENST00000609454.5	chr22	37848293	0	2.22045e-16	6.85996	59	8	7.12403e-09	2.74116	53	19	0.917318	0.119729	-1.32341	0.9218	ANKRD54	protein_coding	ENSG00000100124.15	1.45479
1230	ENST00000609454.5	chr22	37848849	0	6.89623e-06	4.26112	51	11	0.00180071	2.05384	51	24	0.729821	0.167547	-1.05291	0.775865	ANKRD54	protein_coding	ENSG00000100124.15	1.03832
1231	ENST00000338483.7	chr22	38215109	0	1	1.61765	55	34	1.02474e-13	2.47079	101	40	-0.423565	0.303913	0.611075	0.517251	MAFF	protein_coding	ENSG00000185022.12	1.30497
1232	ENST00000338483.7	chr22	38214622	0	1	1.38462	36	26	2.46063e-06	3.59085	63	17	-0.952968	0.0226969	1.37484	1.64403	MAFF	protein_coding	ENSG00000185022.12	1.84433
1233	ENST00000622841.1	chr22	37018685	0	2.22045e-16	6.10177	217	35	2.22045e-16	4.17478	275	65	0.379516	0.246772	-0.547526	0.607704	TST	protein_coding	ENSG00000128311.14	2.0617
1234	ENST00000622841.1	chr22	37019415	0	4.44089e-16	5.12535	160	31	1.11022e-15	4.18096	189	45	0.203658	0.906332	-0.293817	0.0427126	TST	protein_coding	ENSG00000128311.14	2.06383
1235	ENST00000325180.12	chr22	37623571	0	3.5516e-13	3.27251	69	21	1.11317e-10	2.06127	94	45	0.462236	0.369829	-0.666866	0.431999	GGA1	protein_coding	ENSG00000100083.19	1.04353
1236	ENST00000677532.1	chr22	41469163	0	2.22045e-16	3.2037	340	106	1.22125e-15	2.02335	301	148	0.459551	0.00491709	-0.662991	2.30829	ACO2	protein_coding	ENSG00000100412.17	1.01675
1237	ENST00000216268.6	chr22	49887086	0	2.22045e-16	3.20777	100	31	9.99201e-16	3.33789	123	36	-0.0397623	1	0.0573648	0	ZBED4	protein_coding	ENSG00000100426.7	1.73894
1238	ENST00000216268.6	chr22	49883819	0	2.22045e-16	2.78072	146	52	3.33067e-16	3.11685	193	61	-0.114113	1	0.16463	0	ZBED4	protein_coding	ENSG00000100426.7	1.64009
1239	ENST00000216268.6	chr22	49886735	0	5.55112e-16	2.50801	155	61	6.66134e-16	2.62395	161	61	-0.0451901	1	0.0651955	0	ZBED4	protein_coding	ENSG00000100426.7	1.39174
1240	ENST00000216268.6	chr22	49886041	0	1.84186e-13	2.13231	113	52	2.22045e-16	3.79141	115	30	-0.575529	0.0815758	0.830313	1.08844	ZBED4	protein_coding	ENSG00000100426.7	1.92273
1241	ENST00000216268.6	chr22	49884094	0	5.64804e-10	3.15963	86	27	2.80739e-08	2.30366	79	34	0.315953	0.750194	-0.455824	0.124826	ZBED4	protein_coding	ENSG00000100426.7	1.20393
1242	ENST00000216268.6	chr22	49883574	0	1.27445e-09	2.63051	89	33	1.57603e-10	2.3035	87	37	0.132746	1	-0.191511	0	ZBED4	protein_coding	ENSG00000100426.7	1.20383
1243	ENST00000216268.6	chr22	49886862	0	1	1.45283	77	53	7.54952e-15	2.097	134	63	-0.366995	0.254977	0.529462	0.593499	ZBED4	protein_coding	ENSG00000100426.7	1.06833
1244	ENST00000216268.6	chr22	49885530	0	1	1.17949	46	39	1.39444e-13	2.36167	112	47	-0.694291	0.0252571	1.00165	1.59762	ZBED4	protein_coding	ENSG00000100426.7	1.23981
1245	ENST00000216268.6	chr22	49884848	0	1	1.35	27	20	2.65699e-08	2.43798	76	31	-0.591067	0.209225	0.852729	0.679386	ZBED4	protein_coding	ENSG00000100426.7	1.28569
1246	ENST00000347635.9	chr22	45185543	0	2.22045e-16	2.62964	212	80	4.44089e-16	2.19823	279	126	0.179196	0.630593	-0.258525	0.200251	NUP50	protein_coding	ENSG00000093000.19	1.13634
1247	ENST00000347635.9	chr22	45178484	0	4.44089e-16	3.61462	239	66	0	2.48012	314	126	0.376678	0.0687992	-0.543432	1.16242	NUP50	protein_coding	ENSG00000093000.19	1.31041
1248	ENST00000347635.9	chr22	45185243	0	6.66134e-16	4.16619	122	29	6.66134e-16	2.57954	150	58	0.479392	0.130756	-0.691617	0.883539	NUP50	protein_coding	ENSG00000093000.19	1.36711
1249	ENST00000347635.9	chr22	45185298	0	1	2.16	54	25	1.11022e-15	3.54955	172	48	-0.496713	0.194657	0.716605	0.71073	NUP50	protein_coding	ENSG00000093000.19	1.82764
1250	ENST00000347635.9	chr22	45184800	0	1	1.5	21	14	0.00599063	3.0466	60	19	-0.708562	0.175163	1.02224	0.756557	NUP50	protein_coding	ENSG00000093000.19	1.6072
1251	ENST00000474256.1	chr22	46244915	0	2.22045e-16	3.0475	116	38	3.33067e-16	4.02934	136	33	-0.279281	0.578455	0.402917	0.237731	CDPF1	protein_coding	ENSG00000205643.11	2.01054
1252	ENST00000395738.2	chr22	50483335	0	2.22045e-16	7.80909	174	22	2.22045e-16	3.05424	323	105	0.938756	0.000243501	-1.35434	3.6135	ADM2	protein_coding	ENSG00000128165.9	1.61082
1253	ENST00000395738.2	chr22	50483164	0	2.22045e-16	2.85833	223	78	6.06198e-05	1.98113	210	106	0.366567	0.0877704	-0.528845	1.05665	ADM2	protein_coding	ENSG00000128165.9	0.986325
1254	ENST00000395738.2	chr22	50482821	0	8.21565e-15	2.97288	112	37	5.9952e-15	3.19689	136	42	-0.072648	1	0.104809	0	ADM2	protein_coding	ENSG00000128165.9	1.67667
1255	ENST00000395738.2	chr22	50483526	0	3.02423e-05	2.61224	128	49	7.77156e-16	2.19057	147	67	0.17605	1	-0.253987	0	ADM2	protein_coding	ENSG00000128165.9	1.1313
1256	ENST00000395738.2	chr22	50483818	0	0.300909	1.80769	141	78	1.18683e-13	2.03564	186	91	-0.118761	1	0.171335	0	ADM2	protein_coding	ENSG00000128165.9	1.02548
1257	ENST00000359337.9	chr22	50289996	0	2.22045e-16	2.97509	187	62	3.33067e-16	3.69843	270	73	-0.217633	0.648895	0.313979	0.187826	PLXNB2	protein_coding	ENSG00000196576.16	1.88691
1258	ENST00000359337.9	chr22	50290375	0	5.55112e-16	2.87262	129	44	8.88178e-16	4.20438	166	39	-0.380902	0.280973	0.549526	0.551335	PLXNB2	protein_coding	ENSG00000196576.16	2.07189
1259	ENST00000359337.9	chr22	50290503	0	1.47338e-12	3.32948	107	32	1.51735e-05	3.08824	105	34	0.0752155	1	-0.108513	0	PLXNB2	protein_coding	ENSG00000196576.16	1.62678
1260	ENST00000359337.9	chr22	50275560	0	0.0164229	1.93671	153	79	0	2.17446	230	105	-0.115792	1	0.167053	0	PLXNB2	protein_coding	ENSG00000196576.16	1.12066
1261	ENST00000395842.3	chr22	50179240	0	2.22045e-16	4.96448	166	33	2.22045e-16	4.17567	219	52	0.173035	1	-0.249636	0	PANX2	protein_coding	ENSG00000073150.14	2.06201
1262	ENST00000395842.3	chr22	50177970	0	1.2156e-08	2.40241	75	31	2.22045e-16	2.36935	136	57	0.0138547	1	-0.0199881	0	PANX2	protein_coding	ENSG00000073150.14	1.24449
1263	ENST00000395842.3	chr22	50177054	0	9.431e-08	2.22176	53	23	0.00313779	3.05426	59	19	-0.318237	0.958586	0.459119	0.0183688	PANX2	protein_coding	ENSG00000073150.14	1.61082
1264	ENST00000395842.3	chr22	50178374	0	1.2321e-07	2.24992	54	24	0.000385054	2.31674	67	28	-0.0292683	1	0.0422253	0	PANX2	protein_coding	ENSG00000073150.14	1.2121
1265	ENST00000395842.3	chr22	50179474	0	1	1.77778	96	54	4.44089e-16	3.33656	101	30	-0.629577	0.0403073	0.908288	1.39462	PANX2	protein_coding	ENSG00000073150.14	1.73836
1266	ENST00000248846.10	chr22	50220697	0	2.22045e-16	3.50912	300	85	2.22045e-16	4.15644	338	81	-0.169293	0.682802	0.244238	0.165705	TUBGCP6	protein_coding	ENSG00000128159.12	2.05535
1267	ENST00000248846.10	chr22	50220883	0	6.66134e-16	3.75098	225	59	3.50533e-06	2.19101	195	89	0.537654	0.0114705	-0.77567	1.94042	TUBGCP6	protein_coding	ENSG00000128159.12	1.1316
1268	ENST00000248846.10	chr22	50221685	0	0.234099	2.08163	102	49	3.65064e-12	2.18844	112	51	-0.0500371	1	0.0721882	0	TUBGCP6	protein_coding	ENSG00000128159.12	1.1299
1269	ENST00000672019.1	chr22	17788966	0	3.33067e-16	5.22371	101	19	7.77156e-16	2.4001	147	61	0.777696	0.016392	-1.12198	1.78537	MICAL3	protein_coding	ENSG00000243156.9	1.2631
1270	ENST00000672019.1	chr22	17788234	0	3.33067e-16	2.65307	105	39	4.44089e-16	3.13788	170	54	-0.16783	1	0.242128	0	MICAL3	protein_coding	ENSG00000243156.9	1.64979
1271	ENST00000672019.1	chr22	17790858	0	4.44089e-16	3.21723	145	45	2.09626e-10	2.09901	136	64	0.427057	0.148	-0.616113	0.829739	MICAL3	protein_coding	ENSG00000243156.9	1.06971
1272	ENST00000672019.1	chr22	17818686	0	4.17102e-05	2.84856	54	18	5.55112e-16	2.82527	133	47	0.00821109	1	-0.0118461	0	MICAL3	protein_coding	ENSG00000243156.9	1.49839
1273	ENST00000672019.1	chr22	17788086	0	0.00941393	2.35326	49	20	6.66134e-16	2.54965	161	63	-0.0801554	1	0.11564	0	MICAL3	protein_coding	ENSG00000243156.9	1.3503
1274	ENST00000672019.1	chr22	17790220	0	1	1.5098	77	51	1.11022e-16	3.31108	151	45	-0.785296	0.00272881	1.13294	2.56403	MICAL3	protein_coding	ENSG00000243156.9	1.7273
1275	ENST00000672019.1	chr22	17790056	0	0.709679	2.88889	52	18	3.91225e-10	2.10413	85	40	0.316972	0.848761	-0.457294	0.0712144	MICAL3	protein_coding	ENSG00000243156.9	1.07322
1276	ENST00000672019.1	chr22	17788509	0	1	1.26316	48	38	2.29482e-09	2.10176	96	45	-0.50916	0.13814	0.734563	0.859682	MICAL3	protein_coding	ENSG00000243156.9	1.0716
1277	ENST00000672019.1	chr22	17790490	0	1	2.09524	44	21	3.3284e-05	2.09673	61	29	-0.00071313	1	0.00102883	0	MICAL3	protein_coding	ENSG00000243156.9	1.06814
1278	ENST00000425375.5	chr22	35347440	0	3.33067e-16	5.9907	148	24	2.22045e-16	6.08845	146	23	-0.0161864	1	0.0233521	0	TOM1	protein_coding	ENSG00000100284.22	2.60608
1279	ENST00000425375.5	chr22	35327359	0	1	0.888889	24	27	0.00225763	2.10013	65	30	-0.85978	0.0296005	1.2404	1.5287	TOM1	protein_coding	ENSG00000100284.22	1.07048
1280	ENST00000544408.5	chr22	40770658	0	3.33067e-16	5.09595	285	55	6.66134e-16	3.3305	308	92	0.425322	0.0438079	-0.61361	1.35845	SLC25A17	protein_coding	ENSG00000100372.15	1.73574
1281	ENST00000361034.7	chr22	46677524	0	3.33067e-16	3.71835	155	41	1.11022e-16	3.98703	230	57	-0.0697681	1	0.100654	0	GRAMD4	protein_coding	ENSG00000075240.17	1.99532
1282	ENST00000361034.7	chr22	46677183	0	7.77156e-16	4.14148	96	23	4.44089e-16	2.8732	118	41	0.365628	0.512699	-0.52749	0.290137	GRAMD4	protein_coding	ENSG00000075240.17	1.52266
1283	ENST00000361034.7	chr22	46676649	0	1	1.75758	58	33	7.45969e-10	2.03794	85	41	-0.148002	1	0.213522	0	GRAMD4	protein_coding	ENSG00000075240.17	1.02711
1284	ENST00000612753.5	chr22	50394054	0	3.33067e-16	2.64059	195	73	1.11022e-16	3.07583	250	81	-0.152571	0.910728	0.220113	0.0406115	PPP6R2	protein_coding	ENSG00000100239.16	1.62098
1285	ENST00000543927.6	chr22	50524180	0	3.33067e-16	5.75487	277	48	1.22125e-15	3.63903	245	67	0.45833	0.0635949	-0.661231	1.19658	SCO2	protein_coding	ENSG00000284194.3	1.86355
1286	ENST00000543927.6	chr22	50523836	0	6.66134e-16	5.42826	183	33	6.66134e-16	2.96415	185	62	0.60503	0.0234692	-0.872873	1.6295	SCO2	protein_coding	ENSG00000284194.3	1.56762
1287	ENST00000427926.6	chr22	19179699	0	4.44089e-16	2.66923	125	46	2.22045e-16	4.2882	203	47	-0.47408	0.115607	0.683952	0.937015	CLTCL1	protein_coding	ENSG00000070371.16	2.10037
1288	ENST00000463909.1	chr22	20997736	0	4.44089e-16	3.44962	453	131	1.11022e-16	2.8764	674	234	0.181724	0.314065	-0.262172	0.502981	LZTR1	protein_coding	ENSG00000099949.21	1.52427
1289	ENST00000463909.1	chr22	20997547	0	6.66134e-16	2.49532	506	202	2.22045e-16	3.67733	618	168	-0.387771	0.00299783	0.559436	2.52319	LZTR1	protein_coding	ENSG00000099949.21	1.87866
1290	ENST00000331728.9	chr22	31278865	0	4.44089e-16	8.01477	94	11	3.87912e-13	3.05159	74	24	0.965624	0.0223207	-1.3931	1.65129	LIMK2	protein_coding	ENSG00000182541.18	1.60956
1291	ENST00000331728.9	chr22	31279084	0	7.21645e-15	4.74807	77	16	8.76361e-08	3.32977	42	12	0.354837	1	-0.511921	0	LIMK2	protein_coding	ENSG00000182541.18	1.73542
1292	ENST00000453743.6	chr22	30020558	0	4.44089e-16	3.54998	139	39	2.22045e-16	6.28768	119	18	-0.571649	0.117858	0.824716	0.92864	HORMAD2-AS1	lncRNA	ENSG00000227117.6	2.65253
1293	ENST00000453743.6	chr22	30020399	0	4.44089e-15	4.27614	78	18	4.06231e-13	3.06968	87	28	0.331477	0.823405	-0.47822	0.0843866	HORMAD2-AS1	lncRNA	ENSG00000227117.6	1.61809
1294	ENST00000453743.6	chr22	30025856	0	6.16251e-12	2.41938	79	32	9.63296e-12	2.19759	94	42	0.0961502	1	-0.138715	0	HORMAD2-AS1	lncRNA	ENSG00000227117.6	1.13592
1295	ENST00000453743.6	chr22	30020195	0	1	1.44444	39	27	1.03251e-14	4.0217	75	18	-1.02398	0.00957447	1.47729	2.01889	HORMAD2-AS1	lncRNA	ENSG00000227117.6	2.00781
1296	ENST00000453743.6	chr22	30019911	0	1	2.52632	48	19	8.27473e-05	2.36932	52	21	0.0641603	1	-0.0925638	0	HORMAD2-AS1	lncRNA	ENSG00000227117.6	1.24447
1297	ENST00000403251.1	chr22	37665838	0	4.44089e-16	3.76236	524	139	9.99201e-16	4.96452	733	147	-0.277269	0.0696061	0.400015	1.15735	PDXP	protein_coding	ENSG00000241360.2	2.31165
1298	ENST00000616056.4	chr22	36191507	0	4.44089e-16	2.23416	183	81	4.44089e-16	2.29105	197	85	-0.0251473	1	0.0362798	0	APOL4	protein_coding	ENSG00000100336.18	1.19601
1299	ENST00000263246.8	chr22	42871194	0	4.44089e-16	2.32296	268	115	7.48791e-05	1.85606	245	132	0.224384	0.329291	-0.323718	0.48242	PACSIN2	protein_coding	ENSG00000100266.19	0.892244
1300	ENST00000263246.8	chr22	43015077	0	4.44089e-16	2.12538	313	147	0.000205815	1.9798	196	99	0.0709541	1	-0.102365	0	PACSIN2	protein_coding	ENSG00000100266.19	0.985353
1301	ENST00000263246.8	chr22	42871421	0	-2.15445e-11	2.10762	470	223	0	2.00828	798	397	0.0482832	1	-0.0696579	0	PACSIN2	protein_coding	ENSG00000100266.19	1.00596
1302	ENST00000263246.8	chr22	42912138	0	1	1.86667	112	60	7.77156e-16	2.00094	278	138	-0.0694605	1	0.10021	0	PACSIN2	protein_coding	ENSG00000100266.19	1.00067
1303	ENST00000263246.8	chr22	42959818	0	1	1.73529	118	68	8.88178e-16	2.02286	156	77	-0.153337	0.946056	0.221218	0.0240832	PACSIN2	protein_coding	ENSG00000100266.19	1.0164
1304	ENST00000402937.1	chr22	42059992	0	4.44089e-16	3.35225	142	42	4.44089e-16	2.46705	162	65	0.30661	0.435048	-0.442345	0.361463	NAGA	protein_coding	ENSG00000198951.12	1.30278
1305	ENST00000402937.1	chr22	42070666	0	1	1.21875	39	32	0.000385054	4.09036	68	16	-1.21081	0.00203991	1.74682	2.69039	NAGA	protein_coding	ENSG00000198951.12	2.03223
1306	ENST00000291232.5	chr22	41925275	0	4.44089e-16	7.56064	56	7	4.73702e-11	5.87103	57	9	0.252926	1	-0.364894	0	TNFRSF13C	protein_coding	ENSG00000159958.7	2.55361
1307	ENST00000355630.10	chr22	40411517	0	4.44089e-16	5.99886	113	18	7.77156e-16	5.34997	147	27	0.114478	1	-0.165157	0	MRTFA	protein_coding	ENSG00000196588.21	2.41953
1308	ENST00000355630.10	chr22	40418868	0	1.9873e-14	3.41299	87	25	8.5798e-13	2.76077	93	33	0.212081	1	-0.305968	0	MRTFA	protein_coding	ENSG00000196588.21	1.46507
1309	ENST00000564152.1	chr22	46762211	0	4.44089e-16	3.31579	484	145	5.55112e-16	3.25259	157	48	0.0192466	1	-0.027767	0	TBC1D22A-DT	lncRNA	ENSG00000260708.1	1.70159
1310	ENST00000564152.1	chr22	46762403	0	4.44089e-16	2.80172	235	83	0.00475543	2.55263	97	38	0.0931099	1	-0.134329	0	TBC1D22A-DT	lncRNA	ENSG00000260708.1	1.35199
1311	ENST00000360612.5	chr22	49963136	0	4.44089e-16	2.51396	662	263	8.88178e-16	3.22855	543	168	-0.250175	0.0635608	0.360926	1.19681	PIM3	protein_coding	ENSG00000198355.5	1.69089
1312	ENST00000404760.6	chr22	49823849	0	4.44089e-16	5.92547	215	36	5.55112e-16	3.75948	230	61	0.454979	0.116041	-0.656396	0.93539	BRD1	protein_coding	ENSG00000100425.19	1.91053
1313	ENST00000404760.6	chr22	49823279	0	4.10783e-15	2.31852	109	47	8.88178e-16	3.28569	172	52	-0.348649	0.31478	0.502994	0.501992	BRD1	protein_coding	ENSG00000100425.19	1.7162
1314	ENST00000463053.1	chr22	50582702	0	4.44089e-16	2.79662	158	56	2.22045e-16	2.30864	171	74	0.191753	0.710057	-0.276641	0.148707	CHKB	protein_coding	ENSG00000100288.20	1.20704
1315	ENST00000463053.1	chr22	50582910	0	0.000327807	3.11075	44	14	3.33427e-08	6.60761	100	15	-0.753358	0.186339	1.08687	0.729697	CHKB	protein_coding	ENSG00000100288.20	2.72413
1316	ENST00000463053.1	chr22	50580612	0	1	1.19565	55	46	1.37303e-07	2.08101	69	33	-0.554161	0.129607	0.799485	0.887373	CHKB	protein_coding	ENSG00000100288.20	1.05728
1317	ENST00000452284.1	chr22	21002501	0	5.55112e-16	8.64016	98	11	0	4.24574	125	29	0.710505	0.174459	-1.02504	0.758306	THAP7-AS1	lncRNA	ENSG00000230513.3	2.08602
1318	ENST00000452284.1	chr22	21003320	0	1	1.09091	36	33	1.45093e-08	4.03883	47	11	-1.30894	0.00192075	1.88841	2.71653	THAP7-AS1	lncRNA	ENSG00000230513.3	2.01394
1319	ENST00000452284.1	chr22	21003228	0	1	1.3125	42	32	0.000359463	4.25267	45	10	-1.17561	0.00988168	1.69605	2.00517	THAP7-AS1	lncRNA	ENSG00000230513.3	2.08837
1320	ENST00000421503.6	chr22	28786235	0	5.55112e-16	6.26864	101	16	2.22045e-16	2.79163	148	53	0.808934	0.0238203	-1.16705	1.62305	CCDC117	protein_coding	ENSG00000159873.10	1.48111
1321	ENST00000216241.14	chr22	41230576	0	5.55112e-16	2.3314	150	64	2.22045e-16	2.04294	161	78	0.132079	1	-0.190549	0	CHADL	protein_coding	ENSG00000100399.16	1.03065
1322	ENST00000216241.14	chr22	41230931	0	8.88178e-16	3.83096	164	42	4.44089e-16	3.19775	148	46	0.180665	0.94675	-0.260645	0.0237646	CHADL	protein_coding	ENSG00000100399.16	1.67706
1323	ENST00000216241.14	chr22	41231176	0	5.06861e-12	2.60104	77	29	4.44089e-16	3.02529	167	55	-0.151096	1	0.217986	0	CHADL	protein_coding	ENSG00000100399.16	1.59707
1324	ENST00000216241.14	chr22	41230289	0	1	1	53	53	5.55112e-16	2.30426	136	59	-0.834761	0.00171082	1.20431	2.7668	CHADL	protein_coding	ENSG00000100399.16	1.20431
1325	ENST00000617178.5	chr22	42585727	0	5.55112e-16	2.92858	338	115	3.33067e-16	2.70621	348	128	0.0789698	1	-0.113929	0	ENSG00000289517	protein_coding	ENSG00000289517.1	1.43627
1326	ENST00000441876.7	chr22	45340600	0	5.55112e-16	4.99453	1232	246	4.44089e-16	3.31822	1053	317	0.408915	2.97898e-05	-0.589939	4.52593	FAM118A	protein_coding	ENSG00000100376.12	1.73041
1327	ENST00000441876.7	chr22	45335096	0	1	1.00833	121	120	4.68699e-07	2.22697	57	25	-0.792341	0.00665468	1.14311	2.17687	FAM118A	protein_coding	ENSG00000100376.12	1.15508
1328	ENST00000330817.11	chr22	49903553	0	5.55112e-16	3.88504	88	22	8.88178e-16	3.1809	129	40	0.19997	1	-0.288496	0	ALG12	protein_coding	ENSG00000182858.14	1.66943
1329	ENST00000361682.11	chr22	19969747	0	6.66134e-16	2.50488	277	110	3.33067e-16	3.12884	324	103	-0.22242	0.353234	0.320884	0.451937	COMT	protein_coding	ENSG00000093010.15	1.64563
1330	ENST00000361682.11	chr22	19967007	0	1	0.725256	850	1172	7.43739e-05	2.6928	44	16	-1.31181	5.44204e-06	1.89254	5.26424	COMT	protein_coding	ENSG00000093010.15	1.42911
1331	ENST00000626650.3	chr22	22487820	0	6.66134e-16	3.03653	120	39	4.44089e-16	2.90437	173	59	0.0444991	1	-0.0641986	0	ZNF280B	protein_coding	ENSG00000275004.4	1.53822
1332	ENST00000626650.3	chr22	22488514	0	1.16579e-08	4.00317	81	20	2.22045e-16	5.93306	172	28	-0.393454	0.385757	0.567634	0.413686	ZNF280B	protein_coding	ENSG00000275004.4	2.56878
1333	ENST00000626650.3	chr22	22489185	0	0.000184287	2.1666	46	21	6.66245e-13	2.06541	126	61	0.0478311	1	-0.0690058	0	ZNF280B	protein_coding	ENSG00000275004.4	1.04643
1334	ENST00000626650.3	chr22	22488695	0	1	1.44118	98	68	1.76204e-09	2.32931	72	30	-0.480111	0.14083	0.692654	0.851304	ZNF280B	protein_coding	ENSG00000275004.4	1.2199
1335	ENST00000339468.8	chr22	21697691	0	6.66134e-16	3.18133	1361	427	1.86595e-11	2.78318	1489	535	0.133707	0.146451	-0.192898	0.834308	YPEL1	protein_coding	ENSG00000100027.17	1.47673
1336	ENST00000339468.8	chr22	21697599	0	8.88178e-16	3.56811	1507	422	1.77636e-15	2.93428	2022	689	0.195577	0.0117118	-0.282157	1.93138	YPEL1	protein_coding	ENSG00000100027.17	1.553
1337	ENST00000339468.8	chr22	21698547	0	2.29794e-12	5.1563	70	13	2.93465e-07	3.07813	43	13	0.515896	0.575197	-0.744281	0.240184	YPEL1	protein_coding	ENSG00000100027.17	1.62205
1338	ENST00000611540.4	chr22	20406869	0	6.66134e-16	5.19836	351	67	8.88178e-16	5.606	520	92	-0.0754942	1	0.108915	0	ZNF74	protein_coding	ENSG00000185252.19	2.48697
1339	ENST00000611540.4	chr22	20406396	0	6.66134e-16	3.82552	226	59	0	2.71966	238	87	0.341187	0.178287	-0.492228	0.748881	ZNF74	protein_coding	ENSG00000185252.19	1.44343
1340	ENST00000611540.4	chr22	20405704	0	1.33227e-15	5.02364	1104	219	6.66134e-16	3.18955	1114	349	0.454275	3.92172e-06	-0.655381	5.40652	ZNF74	protein_coding	ENSG00000185252.19	1.67335
1341	ENST00000356976.8	chr22	38075439	0	6.66134e-16	5.78771	178	30	4.44089e-16	4.15854	142	34	0.330573	0.446733	-0.476916	0.349952	PICK1	protein_coding	ENSG00000100151.16	2.05608
1342	ENST00000356976.8	chr22	38075154	0	8.88178e-16	3.47133	130	37	0	3.48563	149	42	-0.00411136	1	0.00593143	0	PICK1	protein_coding	ENSG00000100151.16	1.80142
1343	ENST00000608025.2	chr22	50199390	0	6.66134e-16	4.44678	339	76	2.22045e-16	2.77566	363	130	0.471291	0.0086862	-0.679929	2.06117	ENSG00000273253	lncRNA	ENSG00000273253.2	1.47283
1344	ENST00000336156.10	chr22	45196499	0	7.77156e-16	11.4994	96	8	1.93895e-10	2.46521	88	35	1.54002	0.000198957	-2.22177	3.70124	KIAA0930	protein_coding	ENSG00000100364.19	1.30171
1345	ENST00000336156.10	chr22	45196719	0	4.55191e-15	4.20425	74	17	2.22045e-16	4.6001	87	18	-0.0899824	1	0.129817	0	KIAA0930	protein_coding	ENSG00000100364.19	2.20167
1346	ENST00000336156.10	chr22	45203042	0	1	1.31579	25	19	3.52598e-05	2.51491	40	15	-0.6478	0.290776	0.934578	0.536441	KIAA0930	protein_coding	ENSG00000100364.19	1.33051
1347	ENST00000303434.8	chr22	50198946	0	7.77156e-16	2.90068	212	73	6.66134e-16	2.63643	240	91	0.0955193	1	-0.137805	0	TRABD	protein_coding	ENSG00000170638.10	1.39859
1348	ENST00000249014.5	chr22	37566436	0	8.88178e-16	2.33071	632	271	2.22045e-16	2.43408	585	240	-0.0433993	1	0.062612	0	CDC42EP1	protein_coding	ENSG00000128283.7	1.28338
1349	ENST00000249014.5	chr22	37566443	0	-1.07723e-11	2.35676	436	185	8.88178e-16	2.16945	700	322	0.0828105	1	-0.11947	0	CDC42EP1	protein_coding	ENSG00000128283.7	1.11733
1350	ENST00000359867.7	chr22	38291585	0	8.88178e-16	2.17571	613	281	4.57134e-07	1.73973	381	219	0.223628	0.0889938	-0.322627	1.05064	CSNK1E	protein_coding	ENSG00000213923.13	0.79886
1351	ENST00000674155.1	chr22	41117596	0	8.88178e-16	2.97329	189	63	5.55112e-16	3.86652	344	88	-0.262688	0.311206	0.378978	0.506952	EP300	protein_coding	ENSG00000100393.14	1.95104
1352	ENST00000420993.7	chr22	50523348	0	8.88178e-16	2.12747	294	138	6.66134e-16	2.16654	481	222	-0.0181947	1	0.0262494	0	NCAPH2	protein_coding	ENSG00000025770.19	1.11539
1353	ENST00000420993.7	chr22	50508337	0	5.92475e-11	2.20588	300	136	1.11022e-15	2.01225	531	263	0.0918724	1	-0.132544	0	NCAPH2	protein_coding	ENSG00000025770.19	1.00881
1354	ENST00000552886.1	chr22	17774401	0	9.99201e-16	2.03815	596	292	0.0110513	1.51982	345	227	0.29345	0.0172099	-0.423358	1.76422	BID	protein_coding	ENSG00000015475.19	0.603904
1355	ENST00000622558.4	chr22	50253038	0	1.11022e-15	3.19843	407	127	6.66134e-16	3.57528	391	109	-0.111382	0.921809	0.16069	0.035359	MAPK12	protein_coding	ENSG00000188130.14	1.83805
1356	ENST00000622558.4	chr22	50253301	0	1.33227e-15	5.27282	527	99	2.22045e-16	4.18375	542	129	0.231357	0.220743	-0.333778	0.656113	MAPK12	protein_coding	ENSG00000188130.14	2.0648
1357	ENST00000622558.4	chr22	50261633	0	0.00018455	2.12658	168	79	2.22045e-16	2.10919	216	102	0.00821137	1	-0.0118465	0	MAPK12	protein_coding	ENSG00000188130.14	1.07669
1358	ENST00000622558.4	chr22	50254845	0	0.0446614	1.81522	167	92	1.20437e-12	2.15879	146	67	-0.173343	0.763622	0.250082	0.117122	MAPK12	protein_coding	ENSG00000188130.14	1.11022
1359	ENST00000622558.4	chr22	50257819	0	1	1.37615	150	109	4.39941e-09	2.92166	91	31	-0.752866	0.00442095	1.08616	2.35448	MAPK12	protein_coding	ENSG00000188130.14	1.54679
1360	ENST00000337554.8	chr22	43162978	0	1.22125e-15	2.43254	857	352	4.44089e-16	2.73366	819	299	-0.116707	0.425536	0.168373	0.371063	TSPO	protein_coding	ENSG00000100300.18	1.45084
1361	ENST00000290429.11	chr22	43133137	0	1.33227e-15	4.14969	159	38	5.55112e-16	2.55739	147	57	0.484045	0.096203	-0.698329	1.01681	MCAT	protein_coding	ENSG00000100294.13	1.35467
1362	ENST00000290429.11	chr22	43133084	0	0.000997281	2.27586	132	58	5.55112e-16	2.63871	135	51	-0.14793	1	0.213417	0	MCAT	protein_coding	ENSG00000100294.13	1.39983
1363	ENST00000327492.4	chr22	41436982	0	1.66533e-15	4.24601	95	22	4.44089e-16	2.72792	121	44	0.442439	0.318637	-0.638305	0.496703	TOB2	protein_coding	ENSG00000183864.5	1.4478
1364	ENST00000327492.4	chr22	41437263	0	2.06479e-12	3.50455	82	23	0.0016638	2.71429	95	35	0.255532	0.907883	-0.368655	0.0419702	TOB2	protein_coding	ENSG00000183864.5	1.44057
1365	ENST00000327492.4	chr22	41436909	0	1	1.91429	67	35	5.55112e-16	3.56644	108	30	-0.622224	0.083768	0.897679	1.07692	TOB2	protein_coding	ENSG00000183864.5	1.83449
1366	ENST00000215917.11	chr22	26491051	0	2.9976e-15	2.13901	122	57	4.44089e-16	3.1341	167	53	-0.381998	0.188201	0.551106	0.725377	SRRD	protein_coding	ENSG00000100104.13	1.64805
1367	ENST00000216264.13	chr22	46686280	0	3.10862e-15	8.54766	87	10	3.33067e-16	3.53444	105	29	0.883102	0.0725248	-1.27405	1.13951	CERK	protein_coding	ENSG00000100422.14	1.82148
1368	ENST00000412743.1	chr22	31738545	0	1.60982e-14	6.03075	59	9	1.16271e-09	2.17463	84	38	1.02001	0.0191786	-1.47157	1.71718	PRR14L	protein_coding	ENSG00000183530.14	1.12077
1369	ENST00000412743.1	chr22	31749526	0	1	1.91667	23	12	1.83609e-11	5.46438	46	8	-1.04766	0.0929182	1.51146	1.0319	PRR14L	protein_coding	ENSG00000183530.14	2.45006
1370	ENST00000323013.7	chr22	42512141	0	2.33147e-14	3.59744	103	28	1.68732e-12	2.13292	108	50	0.52273	0.13033	-0.75414	0.884956	RRP7A	protein_coding	ENSG00000189306.11	1.09283
1371	ENST00000323013.7	chr22	42512462	0	1	1.21622	45	37	4.11122e-11	2.74886	106	38	-0.81544	0.0113849	1.17643	1.94367	RRP7A	protein_coding	ENSG00000189306.11	1.45883
1372	ENST00000323013.7	chr22	42512035	0	1	1.52273	67	44	3.13309e-05	2.25352	85	37	-0.391989	0.34548	0.565521	0.461577	RRP7A	protein_coding	ENSG00000189306.11	1.17218
1373	ENST00000544604.7	chr22	29050655	0	2.39808e-14	5.46516	55	10	2.20912e-12	8.43014	64	7	-0.43342	0.91967	0.625293	0.036368	ZNRF3	protein_coding	ENSG00000183579.16	3.07556
1374	ENST00000544604.7	chr22	29050485	0	4.22332e-08	2.5462	46	18	2.5705e-07	2.19783	55	25	0.147132	1	-0.212266	0	ZNRF3	protein_coding	ENSG00000183579.16	1.13608
1375	ENST00000400206.7	chr22	38297739	0	6.31717e-14	3.18215	89	27	8.12099e-11	2.39123	84	35	0.285752	0.619651	-0.412252	0.207853	TPTEP2-CSNK1E	protein_coding	ENSG00000283900.1	1.25775
1376	ENST00000400206.7	chr22	38296366	0	3.87135e-13	3.6741	61	16	4.19828e-11	3.6106	68	18	0.0174333	1	-0.0251509	0	TPTEP2-CSNK1E	protein_coding	ENSG00000283900.1	1.85224
1377	ENST00000400206.7	chr22	38296518	0	1.73161e-12	3.97529	67	16	3.58644e-09	2.32643	70	30	0.535762	0.261091	-0.772941	0.583208	TPTEP2-CSNK1E	protein_coding	ENSG00000283900.1	1.21812
1378	ENST00000400206.7	chr22	38296967	0	5.86819e-11	4.41274	62	14	5.75202e-09	2.33298	64	27	0.637349	0.228126	-0.9195	0.641826	TPTEP2-CSNK1E	protein_coding	ENSG00000283900.1	1.22218
1379	ENST00000400206.7	chr22	38297195	0	1.23977e-08	2.8833	44	15	5.61079e-10	3.35369	64	19	-0.151126	1	0.218029	0	TPTEP2-CSNK1E	protein_coding	ENSG00000283900.1	1.74575
1380	ENST00000400206.7	chr22	38298659	0	1	1.19118	162	136	4.63231e-05	2.06589	52	25	-0.550618	0.109882	0.794373	0.959074	TPTEP2-CSNK1E	protein_coding	ENSG00000283900.1	1.04676
1381	ENST00000358654.2	chr22	24415024	0	7.50511e-14	3.96705	66	16	4.44089e-16	3.94623	167	42	0.00526246	1	-0.00759212	0	SPECC1L-ADORA2A	protein_coding	ENSG00000258555.6	1.98048
1382	ENST00000358654.2	chr22	24321450	0	5.1002e-10	3.23795	79	24	2.07612e-14	2.18586	123	56	0.392932	0.35499	-0.566881	0.449784	SPECC1L-ADORA2A	protein_coding	ENSG00000258555.6	1.1282
1383	ENST00000358654.2	chr22	24322842	0	1.30021e-08	2.27406	64	28	3.25517e-13	3.09043	115	37	-0.306744	0.609712	0.442538	0.214875	SPECC1L-ADORA2A	protein_coding	ENSG00000258555.6	1.62781
1384	ENST00000358654.2	chr22	24321977	0	3.97158e-07	2.89951	48	16	3.19744e-14	2.79751	106	37	0.0358115	1	-0.0516651	0	SPECC1L-ADORA2A	protein_coding	ENSG00000258555.6	1.48414
1385	ENST00000358654.2	chr22	24321767	0	1.11104e-06	2.71156	53	19	4.04121e-14	3.10895	105	33	-0.13676	1	0.197304	0	SPECC1L-ADORA2A	protein_coding	ENSG00000258555.6	1.63643
1386	ENST00000358654.2	chr22	24414792	0	1.75437e-06	2.69536	72	26	4.66294e-15	2.02218	149	73	0.287355	0.602378	-0.414565	0.220131	SPECC1L-ADORA2A	protein_coding	ENSG00000258555.6	1.01591
1387	ENST00000358654.2	chr22	24322286	0	9.07784e-05	2.05015	47	22	1.0679e-11	2.55696	102	39	-0.220904	1	0.318697	0	SPECC1L-ADORA2A	protein_coding	ENSG00000258555.6	1.35443
1388	ENST00000358654.2	chr22	24321467	0	1	2.61905	55	21	6.82565e-13	2.40582	110	45	0.0849183	1	-0.122511	0	SPECC1L-ADORA2A	protein_coding	ENSG00000258555.6	1.26653
1389	ENST00000216106.6	chr22	35265099	0	1	2.55556	46	18	2.22045e-16	3.73234	123	32	-0.378766	0.454444	0.546443	0.34252	HMGXB4	protein_coding	ENSG00000100281.14	1.90008
1390	ENST00000216106.6	chr22	35265349	0	1	1.64516	51	31	6.44003e-08	2.0501	77	37	-0.220048	0.911516	0.317463	0.0402357	HMGXB4	protein_coding	ENSG00000100281.14	1.03569
1391	ENST00000609932.5	chr22	17058471	0	2.08833e-12	3.12225	71	22	1.45449e-05	3.94039	70	17	-0.232727	1	0.335754	0	CECR7	transcribed_unprocessed_pseudogene	ENSG00000237438.7	1.97834
1392	ENST00000609932.5	chr22	17057342	0	7.22074e-10	3.12028	52	16	4.17444e-14	5.71984	67	11	-0.606019	0.426681	0.874301	0.369897	CECR7	transcribed_unprocessed_pseudogene	ENSG00000237438.7	2.51598
1393	ENST00000685176.1	chr22	50244936	0	2.45803e-12	6.53642	84	12	1.11317e-10	2.22091	93	41	1.07947	0.00347452	-1.55735	2.4591	ENSG00000288871	lncRNA	ENSG00000288871.1	1.15115
1394	ENST00000654032.1	chr22	41694214	0	4.5709e-12	2.73631	82	29	0	3.5966	150	41	-0.273379	0.804503	0.394402	0.0944722	C22orf46	transcribed_unitary_pseudogene	ENSG00000184208.12	1.84663
1395	ENST00000654032.1	chr22	41697435	0	2.93048e-05	2.33745	55	23	5.02183e-09	2.3009	77	33	0.0157585	1	-0.0227346	0	C22orf46	transcribed_unitary_pseudogene	ENSG00000184208.12	1.2022
1396	ENST00000654032.1	chr22	41696476	0	1	0.966667	29	30	2.37101e-08	2.42007	64	26	-0.9177	0.0209258	1.32396	1.67932	C22orf46	transcribed_unitary_pseudogene	ENSG00000184208.12	1.27505
1397	ENST00000654032.1	chr22	41697847	0	1	1.45	29	20	1.106e-06	3.12844	48	15	-0.768972	0.143582	1.10939	0.842899	C22orf46	transcribed_unitary_pseudogene	ENSG00000184208.12	1.64544
1398	ENST00000654032.1	chr22	41694748	0	1	0.538462	21	39	1.6476e-06	3.36243	64	19	-1.8317	1.38722e-06	2.64259	5.85786	C22orf46	transcribed_unitary_pseudogene	ENSG00000184208.12	1.7495
1399	ENST00000652248.1	chr22	24586019	0	5.83078e-12	6.60782	44	6	4.06439e-10	4.35537	45	10	0.416843	0.900066	-0.601378	0.0457254	ENSG00000286070	protein_coding	ENSG00000286070.2	2.1228
1400	ENST00000652248.1	chr22	24585816	0	6.92473e-08	2.67136	45	16	0	4.03059	177	43	-0.411325	0.4536	0.593417	0.343327	ENSG00000286070	protein_coding	ENSG00000286070.2	2.01099
1401	ENST00000498589.1	chr22	21657901	0	1.1624e-11	3.59497	66	18	1.33152e-09	4.66174	66	14	-0.259855	1	0.374891	0	ENSG00000207751	lncRNA	ENSG00000207751.3	2.22087
1402	ENST00000498589.1	chr22	21661241	0	1	1.71831	122	71	1.58837e-09	3.55443	50	14	-0.726854	0.0711819	1.04863	1.14763	ENSG00000207751	lncRNA	ENSG00000207751.3	1.82962
1403	ENST00000327678.10	chr22	42554017	0	1.74234e-11	3.75488	49	13	2.22045e-16	2.59708	212	81	0.36867	0.710635	-0.531878	0.148354	SERHL2	protein_coding	ENSG00000183569.18	1.37689
1404	ENST00000456035.1	chr22	19121607	0	2.52821e-11	4.25996	61	14	1.40958e-06	2.63515	43	16	0.48032	0.62108	-0.692955	0.206852	ENSG00000223461	lncRNA	ENSG00000223461.1	1.39789
1405	ENST00000456035.1	chr22	19121801	0	1	1.06593	97	91	5.98773e-06	2.53969	41	16	-0.868192	0.0206853	1.25254	1.68434	ENSG00000223461	lncRNA	ENSG00000223461.1	1.34465
1406	ENST00000479606.5	chr22	20981792	0	1.58345e-10	7.60139	53	6	1.03484e-07	3.73665	41	10	0.710143	0.409261	-1.02452	0.387999	ENSG00000285314	lncRNA	ENSG00000285314.1	1.90174
1407	ENST00000341255.4	chr22	44495643	0	5.07139e-10	3.99638	44	11	7.85796e-07	2.38028	54	22	0.51817	0.645068	-0.747561	0.190394	RTL6	protein_coding	ENSG00000188636.4	1.25113
1408	ENST00000341255.4	chr22	44497211	0	8.92149e-10	4.81087	42	8	1.11022e-16	3.73868	103	27	0.252146	1	-0.36377	0	RTL6	protein_coding	ENSG00000188636.4	1.90253
1409	ENST00000341255.4	chr22	44496086	0	7.18942e-06	4.57327	46	10	2.56774e-09	4.2678	62	14	0.0691299	1	-0.0997334	0	RTL6	protein_coding	ENSG00000188636.4	2.09349
1410	ENST00000341255.4	chr22	44497113	0	3.63248e-05	4.89049	43	8	1.01169e-09	2.80465	60	21	0.556016	0.432198	-0.802162	0.364318	RTL6	protein_coding	ENSG00000188636.4	1.48782
1411	ENST00000341255.4	chr22	44495157	0	1	1.85714	26	14	2.62763e-07	3.04586	50	16	-0.494746	0.562868	0.713767	0.249593	RTL6	protein_coding	ENSG00000188636.4	1.60685
1412	ENST00000341255.4	chr22	44496482	0	1	2	12	6	3.46185e-06	2.22334	46	20	-0.105862	1	0.152727	0	RTL6	protein_coding	ENSG00000188636.4	1.15273
1413	ENST00000341255.4	chr22	44495350	0	1	1.38462	18	13	3.76196e-05	2.20036	46	20	-0.463201	0.544976	0.668257	0.263622	RTL6	protein_coding	ENSG00000188636.4	1.13774
1414	ENST00000263253.9	chr22	41092663	0	1.45859e-09	2.84632	76	26	0.0207828	2.64516	82	31	0.073296	1	-0.105744	0	EP300	protein_coding	ENSG00000100393.14	1.40336
1415	ENST00000565162.2	chr22	19172250	0	5.90458e-09	2.32435	153	65	0	2.80466	214	76	-0.187842	0.744539	0.270999	0.128113	LINC01311	lncRNA	ENSG00000260924.2	1.48783
1416	ENST00000515426.1	chr22	42214955	0	2.73485e-08	3.17988	85	26	1.66041e-07	2.91198	99	33	0.0880113	1	-0.126973	0	TCF20	protein_coding	ENSG00000100207.21	1.542
1417	ENST00000407461.5	chr22	41544161	0	3.5811e-08	3.23256	81	25	1.04779e-05	2.10689	102	48	0.428062	0.333396	-0.617562	0.47704	POLR3H	protein_coding	ENSG00000100413.17	1.07512
1418	ENST00000327813.9	chr22	29142099	0	6.0546e-08	2.82206	63	22	3.3562e-13	3.58318	76	21	-0.238782	1	0.344489	0	KREMEN1	protein_coding	ENSG00000183762.13	1.84124
1419	ENST00000327813.9	chr22	29142302	0	1	1.5625	50	32	1.97598e-05	2.53773	73	28	-0.484983	0.240445	0.699682	0.618984	KREMEN1	protein_coding	ENSG00000183762.13	1.34354
1420	ENST00000402034.7	chr22	30524804	0	1	1.21429	34	28	2.24082e-06	2.86315	40	13	-0.857765	0.0697677	1.23749	1.15635	SEC14L6	protein_coding	ENSG00000214491.9	1.5176
1421	ENST00000672896.1	chr22	29695393	0	1	0.681818	15	22	1.2005e-08	4.98076	53	10	-1.98857	4.98919e-05	2.86891	4.30197	NF2	protein_coding	ENSG00000186575.19	2.31637
1422	ENST00000672896.1	chr22	29694892	0	1	0.958333	23	24	7.97432e-08	3.27584	55	16	-1.22913	0.0039391	1.77326	2.4046	NF2	protein_coding	ENSG00000186575.19	1.71186
1423	ENST00000672896.1	chr22	29681482	0	1	0.666667	20	30	0.000896124	2.65031	41	15	-1.38014	0.00196263	1.99113	2.70716	NF2	protein_coding	ENSG00000186575.19	1.40616
1424	ENST00000403299.5	chr22	37519490	0	0.000688739	4.33646	46	10	0.00104051	2.36819	42	17	0.604933	0.410242	-0.872733	0.38696	CARD10	protein_coding	ENSG00000100065.15	1.24378
1425	ENST00000515601.6	chr5	453451	0	0	3.68133	538	146	2.22045e-16	2.9531	533	180	0.22042	0.177413	-0.317999	0.751015	EXOC3	protein_coding	ENSG00000180104.16	1.56223
1426	ENST00000515601.6	chr5	443271	0	5.55112e-16	2.65695	232	87	4.44089e-16	2.80554	253	90	-0.054418	1	0.0785085	0	EXOC3	protein_coding	ENSG00000180104.16	1.48828
1427	ENST00000515601.6	chr5	453704	0	1.55431e-15	3.98258	500	125	2.22045e-16	3.08269	406	131	0.256127	0.154016	-0.369514	0.812433	EXOC3	protein_coding	ENSG00000180104.16	1.62419
1428	ENST00000690916.1	chr5	1632750	0	1	1	114	114	0.00150632	2.38118	146	61	-0.867596	3.4299e-05	1.25168	4.46472	ENSG00000188002	transcribed_unprocessed_pseudogene	ENSG00000188002.11	1.25168
1429	ENST00000320895.10	chr5	1318349	0	2.22045e-16	4.13657	1086	262	2.22045e-16	2.91469	1321	453	0.350104	0.000128022	-0.505093	3.89272	CLPTM1L	protein_coding	ENSG00000049656.14	1.54334
1430	ENST00000467963.6	chr5	864225	0	0	3.00446	308	102	4.44089e-16	2.72837	444	162	0.096396	1	-0.13907	0	BRD9	protein_coding	ENSG00000028310.18	1.44804
1431	ENST00000467963.6	chr5	892663	0	2.22045e-16	2.46121	255	103	0	2.40339	399	166	0.0237742	1	-0.0342989	0	BRD9	protein_coding	ENSG00000028310.18	1.26507
1432	ENST00000467963.6	chr5	891835	0	0.140498	2.01754	115	57	1.53499e-12	2.091	255	121	-0.0357612	1	0.0515926	0	BRD9	protein_coding	ENSG00000028310.18	1.06419
1433	ENST00000296564.9	chr5	5460744	0	0	5.27255	159	30	1.11022e-16	3.21009	203	63	0.496215	0.0955951	-0.715886	1.01956	ICE1	protein_coding	ENSG00000164151.12	1.68262
1434	ENST00000296564.9	chr5	5462313	0	1.15463e-14	6.3797	107	16	1.08121e-10	2.59634	134	51	0.899019	0.00668515	-1.29701	2.17489	ICE1	protein_coding	ENSG00000164151.12	1.37648
1435	ENST00000296564.9	chr5	5464789	0	2.40882e-10	2.55536	134	52	0	2.88025	245	85	-0.119684	1	0.172667	0	ICE1	protein_coding	ENSG00000164151.12	1.52619
1436	ENST00000296564.9	chr5	5457397	0	5.06718e-08	2.33155	80	34	1.11022e-16	2.96327	162	54	-0.239759	0.730602	0.3459	0.136319	ICE1	protein_coding	ENSG00000164151.12	1.56719
1437	ENST00000296564.9	chr5	5462869	0	3.09952e-07	2.18435	90	41	2.84217e-14	2.40462	152	63	-0.0960701	1	0.1386	0	ICE1	protein_coding	ENSG00000164151.12	1.26581
1438	ENST00000296564.9	chr5	5461130	0	1.09682e-06	2.41332	69	28	9.37025e-09	2.30885	120	51	0.0442546	1	-0.0638458	0	ICE1	protein_coding	ENSG00000164151.12	1.20717
1439	ENST00000296657.7	chr5	10649676	0	0	5.93509	144	24	4.3662e-09	9.87568	49	4	-0.509193	0.730115	0.73461	0.136609	ANKRD33B	protein_coding	ENSG00000164236.12	3.30388
1440	ENST00000296657.7	chr5	10650091	0	4.6001e-12	2.55704	118	46	8.36886e-13	6.9774	61	8	-1.00382	0.0234504	1.44821	1.62985	ANKRD33B	protein_coding	ENSG00000164236.12	2.80269
1441	ENST00000265069.13	chr5	32444641	0	0	2.36737	225	95	2.22045e-16	2.26204	333	147	0.0455151	1	-0.0656643	0	ZFR	protein_coding	ENSG00000056097.16	1.17762
1442	ENST00000265069.13	chr5	32444309	0	4.32987e-15	2.04294	208	101	0	2.22889	350	157	-0.087115	1	0.12568	0	ZFR	protein_coding	ENSG00000056097.16	1.15633
1443	ENST00000606994.1	chr5	32174752	0	0	6.3877	107	16	2.63345e-13	5.09813	74	14	0.2255	1	-0.325328	0	GOLPH3-DT	lncRNA	ENSG00000272086.1	2.34997
1444	ENST00000265070.7	chr5	32126557	0	0	3.34934	716	213	8.88178e-16	3.45522	1069	309	-0.0311229	1	0.0449009	0	GOLPH3	protein_coding	ENSG00000113384.14	1.78878
1445	ENST00000265070.7	chr5	32173915	0	4.44089e-16	2.20626	957	433	1.11022e-16	2.18423	1129	516	0.0100371	1	-0.0144805	0	GOLPH3	protein_coding	ENSG00000113384.14	1.12713
1446	ENST00000265070.7	chr5	32174209	0	5.55112e-16	2.45991	536	217	9.69255e-08	1.81	362	200	0.306797	0.0202779	-0.442614	1.69298	GOLPH3	protein_coding	ENSG00000113384.14	0.85599
1447	ENST00000649921.1	chr5	36875401	0	0	4.85524	340	70	0	2.14641	347	161	0.816261	8.6041e-07	-1.17762	6.06529	NIPBL-DT	lncRNA	ENSG00000285967.1	1.10193
1448	ENST00000649921.1	chr5	36875931	0	4.44089e-16	8.00843	987	123	4.44089e-16	5.46952	970	177	0.381304	0.00489283	-0.550105	2.31044	NIPBL-DT	lncRNA	ENSG00000285967.1	2.45141
1449	ENST00000649921.1	chr5	36876200	0	1.11022e-15	5.43609	624	114	1.11022e-15	3.57859	559	156	0.418091	0.00393776	-0.603178	2.40475	NIPBL-DT	lncRNA	ENSG00000285967.1	1.83939
1450	ENST00000511736.5	chr5	43174550	0	4.44089e-16	3.04025	173	56	3.33067e-15	2.58468	151	58	0.162338	0.900445	-0.234204	0.0455429	ZNF131	protein_coding	ENSG00000172262.12	1.36999
1451	ENST00000511736.5	chr5	43174967	0	6.66134e-16	4.53615	501	110	4.44089e-16	3.00737	449	149	0.411013	0.00824329	-0.592967	2.0839	ZNF131	protein_coding	ENSG00000172262.12	1.5885
1452	ENST00000511736.5	chr5	43161823	0	0.131166	1.95312	125	64	0	2.51835	222	88	-0.254173	0.39364	0.366694	0.404901	ZNF131	protein_coding	ENSG00000172262.12	1.33248
1453	ENST00000282588.7	chr5	52800473	0	0	2.60553	210	80	2.22045e-16	2.92186	279	95	-0.114582	1	0.165307	0	ITGA1	protein_coding	ENSG00000213949.10	1.54689
1454	ENST00000282588.7	chr5	52801793	0	2.22045e-16	5.87878	311	52	4.44089e-16	3.56657	286	80	0.499746	0.0195967	-0.720981	1.70782	ITGA1	protein_coding	ENSG00000213949.10	1.83454
1455	ENST00000282588.7	chr5	52801563	0	2.22045e-16	3.95363	300	75	4.44089e-16	3.45853	290	83	0.13379	0.95321	-0.193017	0.0208116	ITGA1	protein_coding	ENSG00000213949.10	1.79016
1456	ENST00000504778.5	chr5	55283453	0	0	4.31953	228	52	5.55112e-16	3.5628	324	90	0.1926	0.683353	-0.277864	0.165355	DHX29	protein_coding	ENSG00000067248.11	1.83301
1457	ENST00000424459.7	chr5	57176222	0	0	4.11297	404	98	8.88178e-16	3.48054	439	126	0.166958	0.587453	-0.24087	0.231027	GPBP1	protein_coding	ENSG00000062194.16	1.79931
1458	ENST00000424459.7	chr5	57262911	0	1.11022e-16	3.00207	259	86	9.43716e-10	2.23921	227	101	0.293179	0.206793	-0.422967	0.684463	GPBP1	protein_coding	ENSG00000062194.16	1.16299
1459	ENST00000424459.7	chr5	57175768	0	2.22045e-16	4.74676	192	40	3.33067e-16	3.10564	252	81	0.424242	0.0995088	-0.612052	1.00214	GPBP1	protein_coding	ENSG00000062194.16	1.63489
1460	ENST00000424459.7	chr5	57175656	0	1.06581e-14	2.36608	165	69	1.77909e-05	2.49123	142	57	-0.0515413	1	0.0743583	0	GPBP1	protein_coding	ENSG00000062194.16	1.31686
1461	ENST00000334121.11	chr5	66178755	0	0	2.90894	265	91	1.11022e-16	3.37958	355	105	-0.149963	0.733375	0.216351	0.134674	SREK1	protein_coding	ENSG00000153914.16	1.75685
1462	ENST00000334121.11	chr5	66170738	0	0	2.96798	657	221	7.99694e-12	2.50758	331	132	0.168566	0.38688	-0.24319	0.412424	SREK1	protein_coding	ENSG00000153914.16	1.32629
1463	ENST00000334121.11	chr5	66177639	0	2.22045e-16	2.49322	222	89	0	2.3669	246	103	0.0519952	1	-0.0750132	0	SREK1	protein_coding	ENSG00000153914.16	1.243
1464	ENST00000334121.11	chr5	66178996	0	3.33067e-16	11.7409	163	13	6.66134e-16	4.31656	180	41	1.00062	0.00421949	-1.44359	2.37474	SREK1	protein_coding	ENSG00000153914.16	2.10988
1465	ENST00000296755.12	chr5	72196394	0	3.10862e-15	2.21661	190	85	6.85896e-13	2.02732	196	96	0.0892672	1	-0.128785	0	MAP1B	protein_coding	ENSG00000131711.15	1.01957
1466	ENST00000296755.12	chr5	72199341	0	4.44089e-15	3.65832	129	35	2.22045e-16	3.05538	255	83	0.180099	1	-0.259828	0	MAP1B	protein_coding	ENSG00000131711.15	1.61135
1467	ENST00000296755.12	chr5	72193958	0	2.51144e-12	7.30432	83	11	1.47105e-07	2.25627	183	81	1.17475	0.000737072	-1.69481	3.13249	MAP1B	protein_coding	ENSG00000131711.15	1.17394
1468	ENST00000296755.12	chr5	72205237	0	2.00333e-10	3.30837	142	42	1.22125e-15	2.93733	256	87	0.118956	1	-0.171618	0	MAP1B	protein_coding	ENSG00000131711.15	1.5545
1469	ENST00000296755.12	chr5	72197693	0	1.96385e-05	2.27251	55	24	4.21885e-14	4.7545	154	32	-0.738208	0.0458215	1.06501	1.33893	MAP1B	protein_coding	ENSG00000131711.15	2.24929
1470	ENST00000296755.12	chr5	72194997	0	2.68983e-05	2.0881	106	50	4.25607e-10	2.5485	188	73	-0.199251	0.759702	0.287459	0.119357	MAP1B	protein_coding	ENSG00000131711.15	1.34965
1471	ENST00000296755.12	chr5	72194371	0	0.000291602	3.44648	81	23	7.77156e-16	3.4143	189	55	0.00938195	1	-0.0135353	0	MAP1B	protein_coding	ENSG00000131711.15	1.77159
1472	ENST00000522370.1	chr5	77775710	0	0	15.3852	101	6	2.66454e-15	5.82096	79	13	0.971942	0.127765	-1.40222	0.893587	TBCA	protein_coding	ENSG00000171530.15	2.54126
1473	ENST00000522370.1	chr5	77776074	0	1	1.05211	1373	1305	1.41521e-05	4.14399	55	13	-1.37086	2.54969e-06	1.97774	5.59351	TBCA	protein_coding	ENSG00000171530.15	2.05102
1474	ENST00000503892.1	chr5	83057055	0	0	2.28851	481	210	4.44089e-16	2.42921	560	230	-0.0596657	1	0.0860794	0	TMEM167A	protein_coding	ENSG00000174695.10	1.28049
1475	ENST00000493934.1	chr5	94694946	0	0	7.16788	104	14	2.04314e-12	4.54699	102	22	0.455144	0.445225	-0.656635	0.351421	SLF1	protein_coding	ENSG00000133302.13	2.18491
1476	ENST00000493934.1	chr5	94695349	0	1.26281e-07	14.764	43	2	2.94065e-12	3.87306	85	21	1.33815	0.0655192	-1.93054	1.18363	SLF1	protein_coding	ENSG00000133302.13	1.95347
1477	ENST00000319933.7	chr5	103276538	0	0	4.18353	120	28	0	4.82796	129	26	-0.14327	1	0.206694	0	MACIR	protein_coding	ENSG00000181751.10	2.27141
1478	ENST00000319933.7	chr5	103276158	0	1.11022e-16	5.2701	185	35	5.55112e-16	3.99457	129	32	0.277114	0.69427	-0.39979	0.158471	MACIR	protein_coding	ENSG00000181751.10	1.99804
1479	ENST00000319933.7	chr5	103258829	0	1	1.2	36	30	2.40069e-05	2.08488	83	39	-0.55239	0.17088	0.796931	0.767309	MACIR	protein_coding	ENSG00000181751.10	1.05996
1480	ENST00000379551.2	chr5	120686375	0	0	5.82377	162	27	6.66134e-16	5.24916	178	33	0.103878	1	-0.149865	0	PRR16	protein_coding	ENSG00000184838.15	2.39209
1481	ENST00000379551.2	chr5	120464612	0	1.65445e-05	2.78982	51	18	3.1564e-06	2.85471	64	22	-0.0229931	1	0.0331721	0	PRR16	protein_coding	ENSG00000184838.15	1.51334
1482	ENST00000379551.2	chr5	120685991	0	0.00120522	2.35798	58	24	1.39372e-06	2.29511	82	35	0.0270219	1	-0.0389844	0	PRR16	protein_coding	ENSG00000184838.15	1.19857
1483	ENST00000173527.6	chr5	129112983	0	0	2.2927	266	116	0	2.63107	289	109	-0.13766	0.773013	0.198602	0.111813	ISOC1	protein_coding	ENSG00000066583.12	1.39565
1484	ENST00000296666.13	chr5	127551855	0	0	3.68401	780	211	3.33067e-16	2.57341	612	237	0.358768	0.00218696	-0.517593	2.66016	PRRC1	protein_coding	ENSG00000164244.21	1.36368
1485	ENST00000297540.5	chr5	126604050	0	4.44089e-16	6.10115	239	39	0	5.48364	179	32	0.106708	1	-0.153947	0	PHAX	protein_coding	ENSG00000164902.14	2.45513
1486	ENST00000297540.5	chr5	126604145	0	2.6876e-07	3.27778	118	36	2.74361e-11	2.19071	136	62	0.402941	0.244987	-0.58132	0.610857	PHAX	protein_coding	ENSG00000164902.14	1.1314
1487	ENST00000507419.5	chr5	134607012	0	0	2.48153	317	127	0	2.87512	316	109	-0.147219	0.7234	0.212392	0.140622	SAR1B	protein_coding	ENSG00000152700.14	1.52362
1488	ENST00000507419.5	chr5	134648507	0	4.44089e-16	4.38723	104	23	3.33159e-07	2.32992	73	31	0.632863	0.0912725	-0.913029	1.03966	SAR1B	protein_coding	ENSG00000152700.14	1.22028
1489	ENST00000378670.8	chr5	132866902	0	0	2.15464	1629	756	-2.13252e-11	1.73905	913	525	0.214286	0.00474103	-0.309149	2.32413	UQCRQ	protein_coding	ENSG00000164405.11	0.798297
1490	ENST00000378670.8	chr5	132866668	0	3.33067e-16	2.89787	945	326	6.66134e-16	2.07187	908	438	0.335522	0.000220009	-0.484056	3.65756	UQCRQ	protein_coding	ENSG00000164405.11	1.05093
1491	ENST00000378670.8	chr5	132867263	0	1	0.631098	414	656	3.23416e-06	2.51004	58	23	-1.38059	2.27967e-08	1.99177	7.64213	UQCRQ	protein_coding	ENSG00000164405.11	1.32771
1492	ENST00000265343.10	chr5	132881057	0	0	5.14303	111	21	7.49878e-12	3.23858	104	32	0.462507	0.267031	-0.667256	0.573439	AFF4	protein_coding	ENSG00000072364.13	1.69536
1493	ENST00000265343.10	chr5	132896971	0	8.67084e-14	2.66773	171	64	2.9835e-12	2.01872	170	84	0.278763	0.342786	-0.40217	0.464977	AFF4	protein_coding	ENSG00000072364.13	1.01344
1494	ENST00000265343.10	chr5	132896491	0	4.21035e-07	2.01562	101	50	5.55167e-07	2.43288	116	47	-0.18815	0.934855	0.271443	0.029256	AFF4	protein_coding	ENSG00000072364.13	1.28267
1495	ENST00000265343.10	chr5	132896639	0	0.000513759	4.97725	53	10	0.00473743	2.5374	60	23	0.673739	0.243285	-0.972	0.613885	AFF4	protein_coding	ENSG00000072364.13	1.34335
1496	ENST00000265343.10	chr5	132934668	0	1	1.49231	97	65	8.88178e-16	3.7355	181	48	-0.917557	0.000100113	1.32376	3.99951	AFF4	protein_coding	ENSG00000072364.13	1.9013
1497	ENST00000506532.5	chr5	135399144	0	0	3.43348	1645	479	1.22125e-15	2.36187	1950	825	0.37412	3.33171e-08	-0.539741	7.47733	MACROH2A1	protein_coding	ENSG00000113648.17	1.23993
1498	ENST00000510866.5	chr5	138386453	0	0	2.03817	265	130	2.39612e-10	2.38071	278	116	-0.155347	0.639011	0.224119	0.194491	KDM3B	protein_coding	ENSG00000120733.14	1.25139
1499	ENST00000510866.5	chr5	138393190	0	0	2.49468	284	113	3.33067e-16	2.27837	350	153	0.0907017	1	-0.130855	0	KDM3B	protein_coding	ENSG00000120733.14	1.188
1500	ENST00000510866.5	chr5	138391205	0	4.44089e-16	2.64969	265	100	0	2.96603	330	111	-0.112781	0.944036	0.162708	0.0250116	KDM3B	protein_coding	ENSG00000120733.14	1.56853
1501	ENST00000510866.5	chr5	138392120	0	4.44089e-16	5.22454	389	74	2.22045e-16	2.47353	402	162	0.74772	2.60639e-06	-1.07873	5.58396	KDM3B	protein_coding	ENSG00000120733.14	1.30657
1502	ENST00000510866.5	chr5	138392120	0	5.38614e-12	3.75439	214	57	3.33067e-16	3.84501	452	117	-0.0238503	1	0.0344087	0	KDM3B	protein_coding	ENSG00000120733.14	1.94299
1503	ENST00000302517.8	chr5	139680977	0	2.22045e-16	7.08176	1150	162	2.22045e-16	5.4043	893	165	0.270327	0.0465192	-0.39	1.33237	CXXC5	protein_coding	ENSG00000171604.12	2.43411
1504	ENST00000302517.8	chr5	139681362	0	2.22045e-16	2.53777	1102	434	6.66134e-16	2.76883	961	347	-0.0871414	0.624939	0.125718	0.204162	CXXC5	protein_coding	ENSG00000171604.12	1.46928
1505	ENST00000302517.8	chr5	139683168	0	1	1.58621	184	116	1.11022e-16	2.25878	340	150	-0.353478	0.0412523	0.509961	1.38455	CXXC5	protein_coding	ENSG00000171604.12	1.17554
1506	ENST00000302517.8	chr5	139680977	0	1.61584e-11	5.92623	723	122	2.22045e-16	6.38664	982	153	-0.0748198	1	0.107942	0	CXXC5	protein_coding	ENSG00000171604.12	2.67506
1507	ENST00000360541.10	chr5	138543116	0	0	2.28824	1094	478	2.22045e-16	2.00774	1296	645	0.130775	0.161951	-0.188669	0.790616	ETF1	protein_coding	ENSG00000120705.13	1.00557
1508	ENST00000360541.10	chr5	138508159	0	0	2.8156	1092	387	2.22045e-16	2.46025	1327	539	0.134911	0.174405	-0.194635	0.75844	ETF1	protein_coding	ENSG00000120705.13	1.29881
1509	ENST00000360541.10	chr5	138507692	0	0.000199835	1.88889	221	117	5.55112e-16	2.04605	508	248	-0.0799238	1	0.115306	0	ETF1	protein_coding	ENSG00000120705.13	1.03284
1510	ENST00000532219.5	chr5	140528681	0	0	4.71018	303	64	4.44089e-16	3.60362	430	119	0.267788	0.262588	-0.386337	0.580726	ANKHD1-EIF4EBP3	protein_coding	ENSG00000254996.5	1.84945
1511	ENST00000532219.5	chr5	140496623	0	1.11022e-16	3.16089	216	68	2.22045e-16	4.44493	291	65	-0.340911	0.160861	0.49183	0.79355	ANKHD1-EIF4EBP3	protein_coding	ENSG00000254996.5	2.15216
1512	ENST00000532219.5	chr5	140497175	0	7.77156e-16	4.21243	205	48	0	3.17345	269	84	0.28322	0.394706	-0.4086	0.403726	ANKHD1-EIF4EBP3	protein_coding	ENSG00000254996.5	1.66605
1513	ENST00000532219.5	chr5	140402066	0	2.3426e-10	2.14074	468	218	0	3.02226	526	174	-0.344853	0.0102341	0.497518	1.98995	ANKHD1-EIF4EBP3	protein_coding	ENSG00000254996.5	1.59563
1514	ENST00000532219.5	chr5	140524167	0	5.10756e-09	2.05865	138	67	0	2.71723	241	88	-0.277565	0.28956	0.400442	0.538261	ANKHD1-EIF4EBP3	protein_coding	ENSG00000254996.5	1.44214
1515	ENST00000532219.5	chr5	140496805	0	1	1.42466	104	73	4.44089e-16	2.17337	264	121	-0.422347	0.0574224	0.609317	1.24092	ANKHD1-EIF4EBP3	protein_coding	ENSG00000254996.5	1.11993
1516	ENST00000532219.5	chr5	140526305	0	1	0.960784	49	51	6.72018e-13	2.51727	159	63	-0.963182	0.000327269	1.38958	3.4851	ANKHD1-EIF4EBP3	protein_coding	ENSG00000254996.5	1.33186
1517	ENST00000343796.6	chr5	143400565	0	0	4.35147	203	46	6.66134e-16	3.96392	200	50	0.0932824	1	-0.134578	0	NR3C1	protein_coding	ENSG00000113580.15	1.98693
1518	ENST00000343796.6	chr5	143400752	0	2.22045e-16	8.38558	113	13	3.85673e-11	2.81035	108	38	1.09321	0.00247347	-1.57716	2.60669	NR3C1	protein_coding	ENSG00000113580.15	1.49075
1519	ENST00000343796.6	chr5	143400102	0	4.44089e-16	4.59727	163	35	9.99201e-16	4.13418	147	35	0.106172	1	-0.153175	0	NR3C1	protein_coding	ENSG00000113580.15	2.0476
1520	ENST00000343796.6	chr5	143314134	0	3.89067e-11	3.62081	75	20	0.00175707	2.54324	40	15	0.35326	0.871057	-0.509646	0.0599535	NR3C1	protein_coding	ENSG00000113580.15	1.34667
1521	ENST00000343796.6	chr5	143399947	0	1.28121e-10	2.13794	128	59	0.000191098	3.54545	78	22	-0.505823	0.208639	0.729749	0.680604	NR3C1	protein_coding	ENSG00000113580.15	1.82597
1522	ENST00000343796.6	chr5	143400324	0	4.62465e-10	2.59713	106	40	5.73314e-09	2.29772	104	45	0.122493	1	-0.176719	0	NR3C1	protein_coding	ENSG00000113580.15	1.2002
1523	ENST00000343796.6	chr5	143404395	0	1	1.6	32	20	1.74637e-07	3.00167	52	17	-0.629164	0.243431	0.907692	0.613624	NR3C1	protein_coding	ENSG00000113580.15	1.58576
1524	ENST00000435817.7	chr5	141651367	0	0	3.78002	126	33	1.41732e-08	2.16194	95	43	0.558721	0.0963002	-0.806064	1.01637	FCHSD1	protein_coding	ENSG00000197948.11	1.11233
1525	ENST00000435817.7	chr5	141639630	0	1	1.8	90	50	7.64944e-14	2.46081	144	58	-0.312702	0.393683	0.451134	0.404853	FCHSD1	protein_coding	ENSG00000197948.11	1.29913
1526	ENST00000432126.7	chr5	141939855	0	0	10.4919	191	18	1.81304e-10	2.64717	194	73	1.37711	4.19865e-07	-1.98675	6.37689	DELE1	protein_coding	ENSG00000081791.9	1.40445
1527	ENST00000507279.5	chr5	140566706	0	0	3.85322	774	200	4.44089e-16	3.4206	1006	294	0.119094	0.518192	-0.171816	0.28551	ENSG00000283155	lncRNA	ENSG00000283155.1	1.77425
1528	ENST00000507279.5	chr5	140566977	0	8.88178e-16	3.4501	525	152	1.11022e-15	2.95022	724	245	0.156524	0.398034	-0.225816	0.40008	ENSG00000283155	lncRNA	ENSG00000283155.1	1.56082
1529	ENST00000507279.5	chr5	140564544	0	4.29656e-14	2.79982	134	47	4.44089e-16	3.17398	199	62	-0.12543	1	0.180957	0	ENSG00000283155	lncRNA	ENSG00000283155.1	1.66629
1530	ENST00000507279.5	chr5	140567239	0	1	1.7125	137	80	8.88178e-16	2.27847	297	130	-0.28555	0.222176	0.411961	0.653302	ENSG00000283155	lncRNA	ENSG00000283155.1	1.18807
1531	ENST00000309241.10	chr5	149833663	0	0	12.9811	74	5	2.94542e-13	4.79481	101	21	0.995956	0.0773056	-1.43686	1.11179	PPARGC1B	protein_coding	ENSG00000155846.17	2.26147
1532	ENST00000309241.10	chr5	149836690	0	6.66134e-16	4.8505	91	18	2.22045e-16	3.59122	171	47	0.30059	0.769811	-0.433659	0.113616	PPARGC1B	protein_coding	ENSG00000155846.17	1.84447
1533	ENST00000309241.10	chr5	149833514	0	3.16192e-13	29.2556	86	2	4.44089e-16	3.29823	143	43	2.18269	2.08275e-05	-3.14895	4.68136	PPARGC1B	protein_coding	ENSG00000155846.17	1.72169
1534	ENST00000309241.10	chr5	149847652	0	7.66841e-08	4.85031	42	8	4.85086e-05	3.08717	57	18	0.451788	0.773915	-0.651792	0.111307	PPARGC1B	protein_coding	ENSG00000155846.17	1.62628
1535	ENST00000309241.10	chr5	149836906	0	1.47872e-07	4.24262	64	15	2.93443e-12	4.03326	108	26	0.0506056	1	-0.0730084	0	PPARGC1B	protein_coding	ENSG00000155846.17	2.01195
1536	ENST00000309241.10	chr5	149833343	0	1.34707e-06	2.01489	80	39	0.000178796	2.91176	99	34	-0.368193	0.438141	0.53119	0.358386	PPARGC1B	protein_coding	ENSG00000155846.17	1.54189
1537	ENST00000309241.10	chr5	149832841	0	5.8267e-06	4.54031	54	11	1.39612e-09	4.09327	106	25	0.103651	1	-0.149537	0	PPARGC1B	protein_coding	ENSG00000155846.17	2.03325
1538	ENST00000309241.10	chr5	149833128	0	1	0.8	12	15	1.33152e-09	2.95243	79	26	-1.30577	0.00655232	1.88383	2.1836	PPARGC1B	protein_coding	ENSG00000155846.17	1.5619
1539	ENST00000309241.10	chr5	149832914	0	1	1.3	26	20	8.31769e-08	2.34009	101	43	-0.587824	0.223958	0.84805	0.649832	PPARGC1B	protein_coding	ENSG00000155846.17	1.22656
1540	ENST00000309241.10	chr5	149835346	0	1	0.777778	21	27	2.31756e-07	2.36602	70	29	-1.11252	0.00488096	1.60503	2.31149	PPARGC1B	protein_coding	ENSG00000155846.17	1.24246
1541	ENST00000309241.10	chr5	149834691	0	1	0.761905	16	21	6.5694e-07	2.85792	51	17	-1.32203	0.00384091	1.90729	2.41557	PPARGC1B	protein_coding	ENSG00000155846.17	1.51497
1542	ENST00000394370.7	chr5	148427817	0	0	5.82133	148	25	1.03251e-14	3.34828	147	43	0.553081	0.124415	-0.797927	0.905127	FBXO38	protein_coding	ENSG00000145868.17	1.74342
1543	ENST00000394370.7	chr5	148427581	0	3.33067e-16	11.4086	215	18	8.88178e-16	3.27019	195	59	1.24952	7.65923e-06	-1.80268	5.11582	FBXO38	protein_coding	ENSG00000145868.17	1.70937
1544	ENST00000661952.1	chr5	149551237	0	0	2.00579	1178	587	-5.33129e-12	2.0852	930	446	-0.038829	1	0.0560184	0	CSNK1A1	protein_coding	ENSG00000113712.19	1.06019
1545	ENST00000661952.1	chr5	149499161	0	5.083e-05	2.1691	54	24	2.99702e-07	2.501	69	27	-0.14238	1	0.205411	0	CSNK1A1	protein_coding	ENSG00000113712.19	1.32251
1546	ENST00000446148.6	chr5	150895468	0	0	3.79429	127	33	2.22045e-16	4.65882	133	28	-0.205267	0.9718	0.296137	0.0124233	ZNF300	protein_coding	ENSG00000145908.13	2.21997
1547	ENST00000446148.6	chr5	150895705	0	4.44089e-16	3.62842	195	53	1.11022e-16	3.6194	192	53	0.00248829	1	-0.00358985	0	ZNF300	protein_coding	ENSG00000145908.13	1.85575
1548	ENST00000446148.6	chr5	150896212	0	0.000665081	2.5268	64	25	7.58676e-06	2.03813	76	37	0.214923	1	-0.310068	0	ZNF300	protein_coding	ENSG00000145908.13	1.02724
1549	ENST00000446148.6	chr5	150895706	0	0.00276551	2.27778	123	54	4.44089e-16	2.52483	189	74	-0.102973	1	0.148559	0	ZNF300	protein_coding	ENSG00000145908.13	1.33619
1550	ENST00000446148.6	chr5	150896829	0	1	0.734694	36	49	2.44249e-15	3.88318	101	26	-1.66496	1.09572e-07	2.40202	6.9603	ZNF300	protein_coding	ENSG00000145908.13	1.95724
1551	ENST00000446148.6	chr5	150895244	0	1	0.677419	21	31	1.20791e-07	4.28053	46	10	-1.84354	3.00708e-05	2.65967	4.52185	ZNF300	protein_coding	ENSG00000145908.13	2.09779
1552	ENST00000285896.11	chr5	154875441	0	0	3.04734	395	129	3.33067e-16	3.27202	434	132	-0.0711365	1	0.102628	0	CNOT8	protein_coding	ENSG00000155508.14	1.71018
1553	ENST00000285896.11	chr5	154858719	0	2.22045e-16	2.23302	298	133	2.4995e-07	2.04839	254	124	0.0863004	1	-0.124505	0	CNOT8	protein_coding	ENSG00000155508.14	1.03449
1554	ENST00000261797.7	chr5	150553754	0	0	4.25925	157	36	2.5291e-11	3.89073	168	43	0.0904952	1	-0.130557	0	NDST1	protein_coding	ENSG00000070614.15	1.96004
1555	ENST00000261797.7	chr5	150553355	0	1.11022e-16	5.84622	485	82	0	6.78961	480	70	-0.149597	0.870225	0.215823	0.0603685	NDST1	protein_coding	ENSG00000070614.15	2.76333
1556	ENST00000261797.7	chr5	150555529	0	5.55112e-16	2.63926	154	58	2.22045e-16	2.63295	200	75	0.00239702	1	-0.00345817	0	NDST1	protein_coding	ENSG00000070614.15	1.39668
1557	ENST00000261797.7	chr5	150521045	0	8.88178e-16	6.01154	250	41	4.44089e-16	3.75138	315	83	0.471556	0.0562769	-0.680312	1.24967	NDST1	protein_coding	ENSG00000070614.15	1.90742
1558	ENST00000261797.7	chr5	150528127	0	1.3897e-07	5.09913	100	19	3.25385e-11	3.96099	152	38	0.252576	0.918997	-0.36439	0.0366858	NDST1	protein_coding	ENSG00000070614.15	1.98586
1559	ENST00000261797.7	chr5	150521511	0	0.000361947	2.13542	79	36	8.5005e-07	2.14232	121	56	-0.00322505	1	0.00465277	0	NDST1	protein_coding	ENSG00000070614.15	1.09918
1560	ENST00000261797.7	chr5	150554716	0	1	0.486486	18	37	6.46646e-06	2.51267	99	39	-1.64189	2.10417e-06	2.36875	5.67692	NDST1	protein_coding	ENSG00000070614.15	1.32922
1561	ENST00000518297.6	chr5	154756126	0	0	2.86049	557	194	3.33067e-16	2.89305	1013	350	-0.0113192	1	0.0163302	0	LARP1	protein_coding	ENSG00000155506.19	1.53259
1562	ENST00000518297.6	chr5	154815774	0	1.11022e-16	2.40501	389	161	0	2.57155	687	267	-0.066956	1	0.0965971	0	LARP1	protein_coding	ENSG00000155506.19	1.36264
1563	ENST00000518297.6	chr5	154755567	0	2.22045e-16	3.7294	454	121	6.66134e-16	2.87477	928	322	0.260275	0.0693827	-0.375497	1.15875	LARP1	protein_coding	ENSG00000155506.19	1.52345
1564	ENST00000518297.6	chr5	154755879	0	2.22045e-16	2.32389	533	229	1.11022e-16	2.47811	1114	449	-0.0642544	1	0.0926995	0	LARP1	protein_coding	ENSG00000155506.19	1.30924
1565	ENST00000518297.6	chr5	154802297	0	7.77156e-16	2.43521	449	184	1.22125e-15	2.07506	716	345	0.160042	0.289098	-0.230891	0.538955	LARP1	protein_coding	ENSG00000155506.19	1.05315
1566	ENST00000518297.6	chr5	154815395	0	8.88178e-16	2.56152	303	118	2.22045e-16	2.92908	680	232	-0.134089	0.633993	0.19345	0.197915	LARP1	protein_coding	ENSG00000155506.19	1.55045
1567	ENST00000518297.6	chr5	154814058	0	8.88178e-16	3.01361	537	178	3.33067e-16	2.48387	921	370	0.193319	0.151777	-0.2789	0.818793	LARP1	protein_coding	ENSG00000155506.19	1.31259
1568	ENST00000518297.6	chr5	154815161	0	2.31374e-05	2.235	145	64	2.24124e-05	1.86331	259	139	0.181889	0.644168	-0.26241	0.191001	LARP1	protein_coding	ENSG00000155506.19	0.897867
1569	ENST00000518297.6	chr5	154815809	0	5.38614e-12	2.57843	263	102	8.88178e-16	2.49943	697	278	0.031119	1	-0.0448953	0	LARP1	protein_coding	ENSG00000155506.19	1.3216
1570	ENST00000509143.1	chr5	163443762	0	0	2.10437	742	352	0.000174881	1.47989	515	348	0.35205	0.000427918	-0.507901	3.36864	CCNG1	protein_coding	ENSG00000113328.19	0.565485
1571	ENST00000292599.4	chr5	179774014	0	0	4.06675	126	30	8.88178e-16	3.32948	134	40	0.200029	0.854906	-0.288581	0.0680814	MAML1	protein_coding	ENSG00000161021.13	1.7353
1572	ENST00000292599.4	chr5	179774163	0	1.11022e-16	3.27146	141	43	3.77631e-12	3.91881	113	28	-0.180553	1	0.260482	0	MAML1	protein_coding	ENSG00000161021.13	1.97041
1573	ENST00000292599.4	chr5	179766604	0	1.11022e-16	3.61265	165	45	0	4.51647	134	29	-0.22329	0.877571	0.322139	0.0567179	MAML1	protein_coding	ENSG00000161021.13	2.1752
1574	ENST00000292599.4	chr5	179774776	0	2.22045e-16	4.59993	137	29	1.47394e-11	2.8049	98	34	0.494671	0.183663	-0.71366	0.735979	MAML1	protein_coding	ENSG00000161021.13	1.48795
1575	ENST00000292599.4	chr5	179765845	0	3.33067e-16	8.29646	216	26	6.66134e-16	3.42765	176	51	0.883954	0.00162873	-1.27528	2.78815	MAML1	protein_coding	ENSG00000161021.13	1.77722
1576	ENST00000292599.4	chr5	179765639	0	8.10463e-15	4.46244	134	30	5.55112e-16	4.70636	116	24	-0.0532185	1	0.0767781	0	MAML1	protein_coding	ENSG00000161021.13	2.23461
1577	ENST00000292599.4	chr5	179765490	0	1.00364e-13	3.36702	101	29	1.6236e-10	2.54319	98	38	0.280607	0.660004	-0.40483	0.180453	MAML1	protein_coding	ENSG00000161021.13	1.34664
1578	ENST00000292599.4	chr5	179766604	0	2.46416e-09	3.125	150	48	8.88178e-16	2.94577	151	51	0.0590624	1	-0.0852091	0	MAML1	protein_coding	ENSG00000161021.13	1.55865
1579	ENST00000292599.4	chr5	179774668	0	0.0796879	2.5	80	32	3.7132e-06	3.76119	70	18	-0.408445	0.514929	0.589262	0.288253	MAML1	protein_coding	ENSG00000161021.13	1.91119
1580	ENST00000261942.7	chr5	176509806	0	0	5.68009	173	30	4.44089e-16	3.12304	227	72	0.59816	0.0273074	-0.862963	1.56372	FAF2	protein_coding	ENSG00000113194.13	1.64295
1581	ENST00000261942.7	chr5	176506945	0	2.22045e-16	3.14347	160	50	0	3.70056	225	60	-0.163155	1	0.235384	0	FAF2	protein_coding	ENSG00000113194.13	1.88774
1582	ENST00000261942.7	chr5	176507419	0	4.44089e-16	2.91921	164	56	5.55112e-16	4.35539	349	80	-0.400102	0.0871106	0.577225	1.05993	FAF2	protein_coding	ENSG00000113194.13	2.1228
1583	ENST00000261942.7	chr5	176500022	0	1	1	58	58	2.22888e-12	2.45099	152	62	-0.896493	0.000432871	1.29337	3.36364	FAF2	protein_coding	ENSG00000113194.13	1.29337
1584	ENST00000261942.7	chr5	176509347	0	1	1.09375	35	32	0.000179302	2.93198	85	28	-0.986065	0.00437906	1.42259	2.35862	FAF2	protein_coding	ENSG00000113194.13	1.55187
1585	ENST00000503039.1	chr5	177064734	0	0	2.74238	152	55	6.11844e-13	2.70589	145	53	0.0133929	1	-0.0193219	0	ZNF346	protein_coding	ENSG00000113761.12	1.4361
1586	ENST00000503039.1	chr5	177064814	0	2.22489e-13	3.06379	135	44	1.86817e-12	2.29237	141	61	0.290065	0.509724	-0.418475	0.292665	ZNF346	protein_coding	ENSG00000113761.12	1.19684
1587	ENST00000503039.1	chr5	177044408	0	1	1.13514	42	37	0.0441875	2.03229	61	30	-0.582411	0.174743	0.840242	0.757599	ZNF346	protein_coding	ENSG00000113761.12	1.02311
1588	ENST00000332598.7	chr5	177592293	0	0	2.15315	6101	2833	0	1.65344	2333	1411	0.264076	2.01075e-10	-0.380981	9.69664	TMED9	protein_coding	ENSG00000184840.12	0.725468
1589	ENST00000332598.7	chr5	177595529	0	0	3.59697	3262	906	4.44089e-16	2.7579	2656	963	0.265621	1.13844e-06	-0.38321	5.94369	TMED9	protein_coding	ENSG00000184840.12	1.46357
1590	ENST00000358344.8	chr5	178204966	0	0	2.65235	5121	1930	0	3.21266	7398	2302	-0.19165	1.95404e-07	0.276493	6.70907	HNRNPAB	protein_coding	ENSG00000197451.12	1.68377
1591	ENST00000358344.8	chr5	178204601	0	1.33227e-15	3.12719	1733	554	2.22045e-16	2.39532	2183	911	0.26662	4.40721e-05	-0.384652	4.35584	HNRNPAB	protein_coding	ENSG00000197451.12	1.26022
1592	ENST00000358344.8	chr5	178205861	0	1.77636e-15	2.04738	1852	904	0	2.13657	2744	1284	-0.0426398	0.855719	0.0615162	0.067669	HNRNPAB	protein_coding	ENSG00000197451.12	1.0953
1593	ENST00000443967.5	chr5	176238610	0	0	2.10111	249	118	0	4.28272	271	63	-0.712123	0.000144751	1.02738	3.83938	SIMC1	protein_coding	ENSG00000170085.18	2.09853
1594	ENST00000443967.5	chr5	176289673	0	2.22045e-16	2.39315	205	85	0	3.87832	236	60	-0.482792	0.0265567	0.696522	1.57583	SIMC1	protein_coding	ENSG00000170085.18	1.95543
1595	ENST00000443967.5	chr5	176289847	0	2.22045e-16	5.14549	146	28	2.22045e-16	4.96009	176	35	0.0366964	1	-0.0529418	0	SIMC1	protein_coding	ENSG00000170085.18	2.31037
1596	ENST00000443967.5	chr5	176295093	0	8.03246e-12	2.64399	106	40	3.55938e-13	2.7139	120	44	-0.0260987	1	0.0376524	0	SIMC1	protein_coding	ENSG00000170085.18	1.44037
1597	ENST00000443967.5	chr5	176290936	0	7.47395e-07	2.64608	55	20	1.65767e-07	2.31039	76	32	0.135665	1	-0.195724	0	SIMC1	protein_coding	ENSG00000170085.18	1.20813
1598	ENST00000443967.5	chr5	176345390	0	2.69528e-05	2.56363	73	28	6.53255e-13	3.07929	109	35	-0.183276	1	0.264412	0	SIMC1	protein_coding	ENSG00000170085.18	1.6226
1599	ENST00000506377.5	chr5	180850932	0	0	3.61265	277	76	3.33067e-16	2.11385	216	102	0.535932	0.00455886	-0.773186	2.34114	ZFP62	protein_coding	ENSG00000196670.14	1.07987
1600	ENST00000506377.5	chr5	180851220	0	0	6.39716	259	40	4.44089e-16	3.55207	247	69	0.588324	0.0171617	-0.848772	1.76544	ZFP62	protein_coding	ENSG00000196670.14	1.82866
1601	ENST00000506377.5	chr5	180850155	0	4.44089e-16	5.94232	306	51	2.22045e-16	4.06722	301	74	0.379141	0.126915	-0.546985	0.896487	ZFP62	protein_coding	ENSG00000196670.14	2.02404
1602	ENST00000506377.5	chr5	180849896	0	1.44329e-15	3.83474	136	35	3.74343e-09	2.00486	125	62	0.648524	0.0185651	-0.935623	1.7313	ZFP62	protein_coding	ENSG00000196670.14	1.0035
1603	ENST00000506377.5	chr5	180850763	0	8.65974e-15	2.7343	154	56	1.22125e-15	2.87507	262	91	-0.0502021	1	0.0724263	0	ZFP62	protein_coding	ENSG00000196670.14	1.5236
1604	ENST00000506377.5	chr5	180849814	0	2.15161e-13	2.6524	125	47	1.621e-06	2.24958	80	35	0.164721	1	-0.237642	0	ZFP62	protein_coding	ENSG00000196670.14	1.16966
1605	ENST00000506377.5	chr5	180850526	0	4.09523e-09	5.88747	78	13	1.09753e-07	2.32973	87	37	0.927073	0.0205237	-1.33748	1.68774	ZFP62	protein_coding	ENSG00000196670.14	1.22016
1606	ENST00000506377.5	chr5	180847974	0	1.6254e-08	2.91165	123	42	1.0426e-09	2.20085	124	56	0.279873	0.572999	-0.403772	0.241846	ZFP62	protein_coding	ENSG00000196670.14	1.13806
1607	ENST00000506377.5	chr5	180849198	0	5.84553e-06	2.72851	76	27	4.98185e-06	3.18529	85	26	-0.154785	1	0.223308	0	ZFP62	protein_coding	ENSG00000196670.14	1.67142
1608	ENST00000506377.5	chr5	180849461	0	9.30639e-05	2.03142	51	25	1.23234e-07	2.22464	84	37	-0.0908605	1	0.131084	0	ZFP62	protein_coding	ENSG00000196670.14	1.15357
1609	ENST00000506377.5	chr5	180850576	0	0.153536	2.78261	64	23	0.00151561	3.12161	115	36	-0.114958	1	0.16585	0	ZFP62	protein_coding	ENSG00000196670.14	1.64229
1610	ENST00000691286.1	chr5	180830137	0	0	3.37095	236	70	0	3.14531	261	82	0.0692828	1	-0.0999539	0	HEIH	lncRNA	ENSG00000278970.3	1.6532
1611	ENST00000691286.1	chr5	180830219	0	5.55112e-16	5.11027	216	42	6.66134e-16	3.17331	211	66	0.476475	0.0657906	-0.687409	1.18184	HEIH	lncRNA	ENSG00000278970.3	1.66599
1612	ENST00000511331.5	chr5	181257225	0	0	8.00337	371	46	4.44089e-16	3.49238	248	71	0.829278	9.7246e-05	-1.1964	4.01213	CTC-338M12.4	lncRNA	ENSG00000233937.8	1.80421
1613	ENST00000511331.5	chr5	181246679	0	0	4.40447	335	76	0	2.24535	365	162	0.673761	4.59691e-05	-0.972031	4.33753	CTC-338M12.4	lncRNA	ENSG00000233937.8	1.16694
1614	ENST00000511331.5	chr5	181246802	0	2.22045e-16	4.4209	277	62	0.000244375	2.01075	187	93	0.787835	5.55408e-05	-1.13661	4.25539	CTC-338M12.4	lncRNA	ENSG00000233937.8	1.00774
1615	ENST00000511331.5	chr5	181247930	0	2.22045e-16	7.75963	128	16	4.89673e-07	4.67672	82	17	0.506339	0.391578	-0.730492	0.407182	CTC-338M12.4	lncRNA	ENSG00000233937.8	2.2255
1616	ENST00000511331.5	chr5	181247013	0	4.44089e-16	9.41998	407	43	6.66134e-16	5.82982	389	66	0.479846	0.051548	-0.692271	1.28779	CTC-338M12.4	lncRNA	ENSG00000233937.8	2.54345
1617	ENST00000511331.5	chr5	181260567	0	6.66134e-16	2.21883	261	117	2.22045e-16	3.16948	226	71	-0.356588	0.0956963	0.514448	1.0191	CTC-338M12.4	lncRNA	ENSG00000233937.8	1.66425
1618	ENST00000511331.5	chr5	181256762	0	1.58762e-14	5.04851	101	20	0.00316406	2.04	153	75	0.906144	0.0033242	-1.30729	2.47831	CTC-338M12.4	lncRNA	ENSG00000233937.8	1.02857
1619	ENST00000511331.5	chr5	181260071	0	1.58262e-12	2.30594	138	59	1.07376e-11	2.74577	141	51	-0.174571	1	0.251853	0	CTC-338M12.4	lncRNA	ENSG00000233937.8	1.45721
1620	ENST00000511331.5	chr5	181256041	0	1.48866e-11	5.45633	110	20	1.67234e-09	2.56863	100	38	0.753403	0.039017	-1.08693	1.40875	CTC-338M12.4	lncRNA	ENSG00000233937.8	1.361
1621	ENST00000511331.5	chr5	181256999	0	3.33871e-08	2.78418	82	29	0.00959058	1.93902	159	82	0.361768	0.357186	-0.521921	0.447105	CTC-338M12.4	lncRNA	ENSG00000233937.8	0.955331
1622	ENST00000511331.5	chr5	181256475	0	3.45337e-07	3.54529	50	14	4.27547e-13	5.35289	77	14	-0.412015	0.621505	0.594412	0.206556	CTC-338M12.4	lncRNA	ENSG00000233937.8	2.42032
1623	ENST00000511331.5	chr5	181247727	0	1.75299e-06	5.00328	40	7	3.36276e-05	2.5283	134	53	0.682546	0.200771	-0.984706	0.697298	CTC-338M12.4	lncRNA	ENSG00000233937.8	1.33817
1624	ENST00000264938.8	chr5	471365	0	1.11022e-16	6.73263	283	42	3.33067e-16	3.16562	346	109	0.754618	0.000242797	-1.08868	3.61476	SLC9A3	protein_coding	ENSG00000066230.12	1.66249
1625	ENST00000264938.8	chr5	472050	0	1.11022e-16	3.56911	160	44	0.000297994	2.24615	146	65	0.463096	0.0719086	-0.668107	1.14322	SLC9A3	protein_coding	ENSG00000066230.12	1.16746
1626	ENST00000264938.8	chr5	480414	0	2.22045e-16	4.39076	117	26	8.31769e-08	2.16432	100	46	0.707399	0.021476	-1.02056	1.66805	SLC9A3	protein_coding	ENSG00000066230.12	1.11391
1627	ENST00000264938.8	chr5	471535	0	4.44089e-16	3.47586	225	64	3.33067e-16	3.5375	265	74	-0.0175772	1	0.0253586	0	SLC9A3	protein_coding	ENSG00000066230.12	1.82273
1628	ENST00000264938.8	chr5	472880	0	6.66134e-16	5.24405	418	79	4.44089e-16	3.23959	419	129	0.481646	0.00507199	-0.694868	2.29482	SLC9A3	protein_coding	ENSG00000066230.12	1.69581
1629	ENST00000264938.8	chr5	471170	0	6.66134e-16	4.74102	457	96	6.66134e-16	5.25538	503	95	-0.102999	1	0.148597	0	SLC9A3	protein_coding	ENSG00000066230.12	2.3938
1630	ENST00000264938.8	chr5	480669	0	4.13003e-13	7.07461	61	8	9.35918e-14	4.18714	87	20	0.524493	0.615966	-0.756684	0.210443	SLC9A3	protein_coding	ENSG00000066230.12	2.06597
1631	ENST00000264938.8	chr5	477036	0	1.98852e-11	3.14167	86	27	4.44089e-16	11.6958	80	6	-1.31447	0.00486979	1.89638	2.31249	SLC9A3	protein_coding	ENSG00000066230.12	3.54791
1632	ENST00000264938.8	chr5	479998	0	2.89164e-11	5.05357	70	13	1.63403e-07	5.67877	62	10	-0.116641	1	0.168277	0	SLC9A3	protein_coding	ENSG00000066230.12	2.50558
1633	ENST00000264938.8	chr5	479717	0	4.52821e-09	3.14768	63	20	1.3572e-06	2.86128	48	16	0.0953961	1	-0.137627	0	SLC9A3	protein_coding	ENSG00000066230.12	1.51666
1634	ENST00000264938.8	chr5	474861	0	3.19745e-08	3.54816	69	19	0.000129181	2.29638	44	19	0.435096	0.532685	-0.62771	0.273529	SLC9A3	protein_coding	ENSG00000066230.12	1.19936
1635	ENST00000264938.8	chr5	477901	0	5.70093e-06	3.53014	52	14	7.81819e-06	2.48837	55	22	0.349709	0.702828	-0.504523	0.153151	SLC9A3	protein_coding	ENSG00000066230.12	1.3152
1636	ENST00000264938.8	chr5	477402	0	6.09443e-06	3.05087	40	13	0.000146643	2.03414	49	24	0.405353	0.877437	-0.584801	0.0567841	SLC9A3	protein_coding	ENSG00000066230.12	1.02442
1637	ENST00000264938.8	chr5	474203	0	0.000513759	2.80316	53	18	1.61707e-05	2.38436	65	27	0.161817	1	-0.233453	0	SLC9A3	protein_coding	ENSG00000066230.12	1.2536
1638	ENST00000264938.8	chr5	472499	0	0.355821	1.93333	116	60	2.22045e-16	2.26324	269	118	-0.157553	0.767129	0.227301	0.115132	SLC9A3	protein_coding	ENSG00000066230.12	1.17839
1639	ENST00000264938.8	chr5	472333	0	1	1.48611	107	72	8.88178e-16	2.28394	231	101	-0.429741	0.0637575	0.619985	1.19547	SLC9A3	protein_coding	ENSG00000066230.12	1.19153
1640	ENST00000264938.8	chr5	472880	0	-5.38614e-12	4.39394	290	66	8.88178e-16	3.97512	527	132	0.100172	1	-0.144518	0	SLC9A3	protein_coding	ENSG00000066230.12	1.991
1641	ENST00000264938.8	chr5	479360	0	1	2.3	46	20	4.45197e-08	4.19348	45	10	-0.600622	0.310235	0.866515	0.508309	SLC9A3	protein_coding	ENSG00000066230.12	2.06815
1642	ENST00000264938.8	chr5	475050	0	1	1.88	47	25	0.000381265	4.45318	44	9	-0.862346	0.0933131	1.2441	1.03006	SLC9A3	protein_coding	ENSG00000066230.12	2.15484
1643	ENST00000504374.5	chr5	6599811	0	1.11022e-16	5.98496	956	159	4.44089e-16	4.46815	1043	233	0.292275	0.0187614	-0.421663	1.72674	NSUN2	protein_coding	ENSG00000037474.15	2.15968
1644	ENST00000504374.5	chr5	6600068	0	2.22045e-16	2.96211	1325	447	6.66134e-16	2.98948	1490	498	-0.00919797	1	0.0132699	0	NSUN2	protein_coding	ENSG00000037474.15	1.57989
1645	ENST00000284268.8	chr5	14871588	0	1.11022e-16	6.6356	100	15	4.5628e-09	5.0188	80	15	0.279258	1	-0.402884	0	ANKH	protein_coding	ENSG00000154122.14	2.32734
1646	ENST00000284268.8	chr5	14714472	0	1.11022e-16	8.44627	87	10	7.19388e-11	3.26958	87	26	0.949063	0.0402935	-1.36921	1.39477	ANKH	protein_coding	ENSG00000154122.14	1.70911
1647	ENST00000284268.8	chr5	14711211	0	4.07579e-08	2.35727	80	33	2.0439e-08	2.24975	91	40	0.0466829	1	-0.0673492	0	ANKH	protein_coding	ENSG00000154122.14	1.16976
1648	ENST00000284268.8	chr5	14713563	0	1.53203e-06	2.8068	55	19	0	4.68162	129	27	-0.5116	0.332091	0.738083	0.478743	ANKH	protein_coding	ENSG00000154122.14	2.22701
1649	ENST00000284268.8	chr5	14713660	0	2.04013e-05	2.96376	50	16	4.96492e-13	4.41118	90	20	-0.397682	0.698914	0.573734	0.155577	ANKH	protein_coding	ENSG00000154122.14	2.14116
1650	ENST00000284268.8	chr5	14714319	0	1	0.791667	19	24	3.60147e-09	3.68029	79	21	-1.53661	0.000187165	2.21685	3.72778	ANKH	protein_coding	ENSG00000154122.14	1.87982
1651	ENST00000284268.8	chr5	14710851	0	1	1.28571	36	28	1.77047e-06	2.49967	54	21	-0.664843	0.158964	0.959166	0.7987	ANKH	protein_coding	ENSG00000154122.14	1.32174
1652	ENST00000284268.8	chr5	14712927	0	1	0.833333	20	24	3.1564e-06	2.41686	64	26	-1.06479	0.0107161	1.53617	1.96996	ANKH	protein_coding	ENSG00000154122.14	1.27313
1653	ENST00000284268.8	chr5	14713155	0	1	1.71429	36	21	1.02003e-05	2.37945	54	22	-0.327872	0.725417	0.47302	0.139413	ANKH	protein_coding	ENSG00000154122.14	1.25063
1654	ENST00000284268.8	chr5	14714092	0	1	0.558824	19	34	2.94624e-05	2.47022	46	18	-1.48623	0.000418881	2.14418	3.37791	ANKH	protein_coding	ENSG00000154122.14	1.30464
1655	ENST00000284268.8	chr5	14713027	0	1	1	26	26	3.68353e-05	2.8942	59	20	-1.06271	0.0115963	1.53316	1.93568	ANKH	protein_coding	ENSG00000154122.14	1.53316
1656	ENST00000282516.13	chr5	36976025	0	1.11022e-16	4.43872	145	32	4.44089e-16	3.94793	268	67	0.117176	1	-0.16905	0	NIPBL	protein_coding	ENSG00000164190.19	1.98109
1657	ENST00000282516.13	chr5	36986044	0	2.22045e-16	2.62211	178	67	0	2.5859	222	85	0.0139072	1	-0.0200638	0	NIPBL	protein_coding	ENSG00000164190.19	1.37066
1658	ENST00000282516.13	chr5	36985785	0	2.22045e-16	4.0496	342	84	2.22045e-16	3.07788	403	130	0.274379	0.204881	-0.395846	0.688498	NIPBL	protein_coding	ENSG00000164190.19	1.62193
1659	ENST00000282516.13	chr5	37064859	0	3.33067e-16	3.92887	221	56	0	6.67801	257	38	-0.530469	0.0498347	0.765305	1.30247	NIPBL	protein_coding	ENSG00000164190.19	2.73942
1660	ENST00000282516.13	chr5	37064753	0	4.44089e-16	8.27765	273	32	2.22045e-16	2.67907	254	94	1.12809	2.37401e-07	-1.62749	6.62452	NIPBL	protein_coding	ENSG00000164190.19	1.42173
1661	ENST00000282516.13	chr5	36985186	0	9.99201e-16	3.69943	220	59	0	3.92576	288	73	-0.0593821	1	0.0856702	0	NIPBL	protein_coding	ENSG00000164190.19	1.97297
1662	ENST00000282516.13	chr5	36976250	0	1.29008e-07	2.15981	121	56	4.44089e-16	2.80469	217	77	-0.261274	0.417854	0.376938	0.378976	NIPBL	protein_coding	ENSG00000164190.19	1.48784
1663	ENST00000282516.13	chr5	36985390	0	1	1.38889	125	90	5.55112e-16	2.53504	310	122	-0.601706	0.00149075	0.868078	2.82659	NIPBL	protein_coding	ENSG00000164190.19	1.34201
1664	ENST00000282516.13	chr5	36984806	0	1	1.92308	100	52	1.31436e-06	2.15015	184	85	-0.111611	1	0.161021	0	NIPBL	protein_coding	ENSG00000164190.19	1.10444
1665	ENST00000296603.5	chr5	36151719	0	1.11022e-16	3.38119	157	46	0.0336237	2.01538	131	65	0.517419	0.0525982	-0.746477	1.27903	LMBRD2	protein_coding	ENSG00000164187.7	1.01106
1666	ENST00000515338.1	chr5	43556969	0	1.11022e-16	2.61299	443	169	1.11022e-15	2.21541	504	227	0.16506	0.374336	-0.238131	0.426739	PAIP1	protein_coding	ENSG00000172239.14	1.14757
1667	ENST00000515338.1	chr5	43556843	0	1.33227e-15	2.11732	616	290	2.06949e-10	2.37394	88	37	-0.114396	1	0.165038	0	PAIP1	protein_coding	ENSG00000172239.14	1.24728
1668	ENST00000509384.5	chr5	90519135	0	1.11022e-16	2.91697	382	130	3.33067e-16	4.45294	373	83	-0.423017	0.0168398	0.610285	1.77366	LYSMD3	protein_coding	ENSG00000176018.13	2.15476
1669	ENST00000502503.1	chr5	93683183	0	1.11022e-16	2.01287	1646	817	9.98452e-07	1.45859	722	495	0.322094	1.921e-05	-0.464684	4.71647	FAM172A	protein_coding	ENSG00000113391.19	0.54457
1670	ENST00000296754.7	chr5	96776004	0	1	1.55224	104	67	2.72005e-14	2.0051	210	104	-0.255996	0.397491	0.369324	0.400672	ERAP1	protein_coding	ENSG00000164307.13	1.00367
1671	ENST00000614616.5	chr5	98856441	0	1.11022e-16	4.55695	215	47	0	4.30388	390	90	0.0571372	1	-0.0824316	0	CHD1	protein_coding	ENSG00000153922.11	2.10564
1672	ENST00000614616.5	chr5	98928591	0	9.66005e-13	2.53194	131	51	9.09717e-13	2.13526	207	96	0.170396	0.838835	-0.24583	0.0763235	CHD1	protein_coding	ENSG00000153922.11	1.09441
1673	ENST00000614616.5	chr5	98856243	0	2.06312e-06	2.36327	64	27	1.22948e-06	2.93189	62	21	-0.2156	1	0.311045	0	CHD1	protein_coding	ENSG00000153922.11	1.55183
1674	ENST00000614616.5	chr5	98901063	0	1	1.30769	34	26	2.3002e-05	2.06433	101	48	-0.456544	0.312634	0.658654	0.504964	CHD1	protein_coding	ENSG00000153922.11	1.04568
1675	ENST00000361189.7	chr5	109378413	0	1.11022e-16	2.835	362	127	4.44089e-16	2.42997	377	155	0.154163	0.529409	-0.222411	0.276209	PJA2	protein_coding	ENSG00000198961.10	1.28094
1676	ENST00000361189.7	chr5	109378973	0	3.33067e-16	2.19578	272	123	3.33067e-16	2.17148	303	139	0.0111287	1	-0.0160553	0	PJA2	protein_coding	ENSG00000198961.10	1.11868
1677	ENST00000324170.7	chr5	132998599	0	1.11022e-16	3.138	143	45	1.65739e-11	3.13256	160	51	0.00173494	1	-0.00250298	0	ZCCHC10	protein_coding	ENSG00000155329.12	1.64734
1678	ENST00000324170.7	chr5	133006844	0	1	1.01754	58	57	8.70677e-10	2.25539	115	50	-0.795933	0.00261297	1.14829	2.58286	ZCCHC10	protein_coding	ENSG00000155329.12	1.17338
1679	ENST00000398844.7	chr5	134661280	0	1.11022e-16	2.98228	193	64	2.22045e-16	3.30243	288	87	-0.101973	1	0.147116	0	SEC24A	protein_coding	ENSG00000113615.13	1.72353
1680	ENST00000239906.10	chr5	138347039	0	1.11022e-16	4.89885	736	150	2.22045e-16	4.86785	724	148	0.00634852	1	-0.00915898	0	FAM53C	protein_coding	ENSG00000120709.11	2.28328
1681	ENST00000239906.10	chr5	138346906	0	7.77156e-16	3.88072	1039	267	9.99201e-16	4.19238	1013	241	-0.0772478	0.916044	0.111445	0.0380837	FAM53C	protein_coding	ENSG00000120709.11	2.06777
1682	ENST00000239906.10	chr5	138345163	0	9.99201e-16	2.05297	320	155	0	2.98593	432	144	-0.374624	0.0150143	0.540468	1.82349	FAM53C	protein_coding	ENSG00000120709.11	1.57818
1683	ENST00000647433.1	chr5	141516804	0	1.11022e-16	4.97049	910	183	6.66134e-16	4.14174	1416	341	0.182402	0.164591	-0.263151	0.783594	DIAPH1	protein_coding	ENSG00000131504.18	2.05024
1684	ENST00000394520.7	chr5	141987868	0	1.11022e-16	3.03026	282	93	6.66134e-16	2.60874	267	102	0.149781	0.813543	-0.216089	0.0896193	RNF14	protein_coding	ENSG00000013561.18	1.38335
1685	ENST00000394520.7	chr5	141978475	0	2.22045e-16	2.72111	351	128	2.22045e-16	2.67561	434	162	0.0168603	1	-0.0243243	0	RNF14	protein_coding	ENSG00000013561.18	1.41987
1686	ENST00000331327.5	chr5	140114821	0	1.11022e-16	4.41612	471	106	2.22045e-16	3.55681	549	154	0.216397	0.25236	-0.312195	0.59798	PURA	protein_coding	ENSG00000185129.8	1.83058
1687	ENST00000331327.5	chr5	140114343	0	2.22045e-16	3.85945	273	70	6.66134e-16	2.81538	221	78	0.315429	0.186793	-0.455068	0.728641	PURA	protein_coding	ENSG00000185129.8	1.49333
1688	ENST00000331327.5	chr5	140114192	0	4.44089e-16	2.59797	328	126	0.00548683	1.91111	172	90	0.307047	0.129331	-0.442975	0.888299	PURA	protein_coding	ENSG00000185129.8	0.934412
1689	ENST00000331327.5	chr5	140115168	0	8.87068e-14	2.54865	183	71	5.27245e-13	2.03166	185	91	0.226713	0.446767	-0.327078	0.349919	PURA	protein_coding	ENSG00000185129.8	1.02266
1690	ENST00000331327.5	chr5	140115345	0	1.161e-11	3.40266	97	28	1.54302e-10	3.29032	125	37	0.0335721	1	-0.0484343	0	PURA	protein_coding	ENSG00000185129.8	1.71823
1691	ENST00000331327.5	chr5	140115034	0	2.98198e-11	2.13593	169	79	5.2091e-05	2.4386	139	57	-0.132523	1	0.19119	0	PURA	protein_coding	ENSG00000185129.8	1.28605
1692	ENST00000518802.5	chr5	159158304	0	1.11022e-16	4.71457	468	99	2.22045e-16	7.60287	405	53	-0.477868	0.0213147	0.689418	1.67132	RNF145	protein_coding	ENSG00000145860.12	2.92654
1693	ENST00000518802.5	chr5	159158840	0	3.33067e-16	4.01409	431	107	4.44089e-16	4.47723	391	87	-0.109193	1	0.157533	0	RNF145	protein_coding	ENSG00000145860.12	2.16261
1694	ENST00000518802.5	chr5	159209461	0	7.77156e-16	3.77063	478	126	3.33067e-16	2.25893	480	212	0.51235	0.00013361	-0.739165	3.87416	RNF145	protein_coding	ENSG00000145860.12	1.17564
1695	ENST00000265085.10	chr5	173888774	0	1.11022e-16	4.45086	150	33	2.02061e-14	2.56337	147	57	0.551776	0.0476432	-0.796044	1.322	CPEB4	protein_coding	ENSG00000113742.14	1.35804
1696	ENST00000265085.10	chr5	173888447	0	1	1.61842	123	76	0	2.12814	251	117	-0.273796	0.278659	0.395004	0.554927	CPEB4	protein_coding	ENSG00000113742.14	1.08959
1697	ENST00000265085.10	chr5	173889640	0	1	1.57895	30	19	5.17885e-05	2.058	72	34	-0.264977	0.95087	0.382281	0.0218786	CPEB4	protein_coding	ENSG00000113742.14	1.04124
1698	ENST00000506025.1	chr5	177497547	0	1.11022e-16	3.36202	839	249	2.22045e-16	2.61303	756	289	0.252031	0.0255062	-0.363604	1.59335	PDLIM7-AS1	lncRNA	ENSG00000248996.1	1.38573
1699	ENST00000506025.1	chr5	177496471	0	4.44089e-16	2.11238	891	421	6.66134e-16	2.07029	867	418	0.0201286	1	-0.0290394	0	PDLIM7-AS1	lncRNA	ENSG00000248996.1	1.04983
1700	ENST00000514747.6	chr5	177554319	0	1.11022e-16	2.11388	278	131	2.31681e-12	2.36129	185	78	-0.110685	1	0.159685	0	FAM193B	protein_coding	ENSG00000146067.16	1.23957
1701	ENST00000514747.6	chr5	177524763	0	4.44089e-16	3.7609	409	108	0	4.01023	342	85	-0.0641906	1	0.0926075	0	FAM193B	protein_coding	ENSG00000146067.16	2.00368
1702	ENST00000514747.6	chr5	177524380	0	4.44089e-16	3.19864	623	194	2.22045e-16	3.58213	576	160	-0.113234	0.729968	0.163361	0.136696	FAM193B	protein_coding	ENSG00000146067.16	1.84082
1703	ENST00000514747.6	chr5	177525057	0	5.55112e-16	5.04545	347	68	4.19908e-07	2.27273	200	88	0.797506	2.84575e-05	-1.15056	4.5458	FAM193B	protein_coding	ENSG00000146067.16	1.18442
1704	ENST00000514747.6	chr5	177554001	0	1.35125e-12	2.03877	191	93	1.71329e-10	2.08945	158	75	-0.0245565	1	0.0354275	0	FAM193B	protein_coding	ENSG00000146067.16	1.06312
1705	ENST00000514747.6	chr5	177524774	0	5.38614e-12	2.98936	281	94	0	3.53323	430	121	-0.167153	0.540183	0.24115	0.267459	FAM193B	protein_coding	ENSG00000146067.16	1.82099
1706	ENST00000298564.14	chr5	176657621	0	1.11022e-16	2.79777	329	117	4.44089e-16	2.89753	422	145	-0.0350343	1	0.0505438	0	TSPAN17	protein_coding	ENSG00000048140.18	1.53482
1707	ENST00000298564.14	chr5	176657994	0	1.11022e-15	5.0737	526	103	3.33067e-16	3.09009	557	180	0.495868	0.000605263	-0.715387	3.21806	TSPAN17	protein_coding	ENSG00000048140.18	1.62765
1708	ENST00000298564.14	chr5	176658617	0	8.40406e-12	2.37528	231	97	0.00053548	2.15493	153	71	0.0973561	1	-0.140455	0	TSPAN17	protein_coding	ENSG00000048140.18	1.10764
1709	ENST00000298564.14	chr5	176656937	0	1.46946e-07	2.33532	104	44	2.86617e-11	2.33045	192	82	0.00209007	1	-0.00301533	0	TSPAN17	protein_coding	ENSG00000048140.18	1.22061
1710	ENST00000298564.14	chr5	176657025	0	5.53122e-07	5.02915	93	18	0.000830421	2.40096	124	51	0.739384	0.0344754	-1.06671	1.46249	TSPAN17	protein_coding	ENSG00000048140.18	1.26361
1711	ENST00000298564.14	chr5	176657226	0	1.22938e-05	2.1308	81	38	0.00168292	1.97701	172	87	0.0749106	1	-0.108073	0	TSPAN17	protein_coding	ENSG00000048140.18	0.983321
1712	ENST00000651233.1	chr5	180834499	0	1.11022e-16	6.47682	202	31	6.66134e-16	3.83684	149	38	0.52358	0.133322	-0.755366	0.875098	LINC00847	lncRNA	ENSG00000245060.8	1.93992
1713	ENST00000651233.1	chr5	180831133	0	3.33067e-16	3.84862	316	82	5.55112e-16	2.9905	272	90	0.252274	0.335817	-0.363954	0.473897	LINC00847	lncRNA	ENSG00000245060.8	1.58039
1714	ENST00000651233.1	chr5	180834830	0	3.33067e-16	2.95561	299	101	5.55112e-16	3.57291	224	62	-0.189675	0.639453	0.273643	0.194192	LINC00847	lncRNA	ENSG00000245060.8	1.8371
1715	ENST00000651233.1	chr5	180835186	0	8.88178e-16	2.59792	169	65	0	4.44183	140	31	-0.536354	0.0689813	0.773795	1.16127	LINC00847	lncRNA	ENSG00000245060.8	2.15115
1716	ENST00000651233.1	chr5	180835466	0	3.598e-07	6.08113	62	10	8.42492e-05	2.00517	53	26	1.10946	0.0178297	-1.60062	1.74886	LINC00847	lncRNA	ENSG00000245060.8	1.00372
1717	ENST00000651233.1	chr5	180831013	0	5.57343e-05	2.34921	148	63	5.43121e-13	2.42869	169	69	-0.033275	1	0.0480057	0	LINC00847	lncRNA	ENSG00000245060.8	1.28018
1718	ENST00000651233.1	chr5	180835023	0	0.0460515	2.91304	67	23	9.96463e-11	2.67678	103	38	0.0845833	1	-0.122028	0	LINC00847	lncRNA	ENSG00000245060.8	1.4205
1719	ENST00000651233.1	chr5	180835417	0	1	2.29412	39	17	0.00641105	2.78407	41	14	-0.193564	1	0.279254	0	LINC00847	lncRNA	ENSG00000245060.8	1.47719
1720	ENST00000296824.4	chr5	205756	0	2.22045e-16	3.55708	270	75	8.88178e-16	2.82068	278	98	0.231961	0.385762	-0.334649	0.41368	CCDC127	protein_coding	ENSG00000164366.4	1.49604
1721	ENST00000296824.4	chr5	205174	0	4.44089e-16	2.52294	183	72	0	3.85164	223	57	-0.423073	0.0706556	0.610366	1.15085	CCDC127	protein_coding	ENSG00000164366.4	1.94547
1722	ENST00000296824.4	chr5	205378	0	4.44089e-16	3.74331	356	95	2.22045e-16	3.66081	238	65	0.022285	1	-0.0321504	0	CCDC127	protein_coding	ENSG00000164366.4	1.87216
1723	ENST00000230859.8	chr5	6754876	0	2.22045e-16	3.52124	179	50	6.66134e-16	4.36499	213	48	-0.214801	0.74029	0.309893	0.130598	TENT4A	protein_coding	ENSG00000112941.14	2.12598
1724	ENST00000230859.8	chr5	6755255	0	1.49325e-13	3.90335	93	23	6.13978e-10	2.54369	99	38	0.428218	0.380521	-0.617789	0.419621	TENT4A	protein_coding	ENSG00000112941.14	1.34692
1725	ENST00000230859.8	chr5	6755108	0	4.30203e-09	3.24166	70	21	4.25862e-08	2.41601	92	38	0.293968	0.726326	-0.424106	0.138868	TENT4A	protein_coding	ENSG00000112941.14	1.27263
1726	ENST00000230859.8	chr5	6714036	0	1.09015e-06	2.39462	62	25	2.41457e-08	2.58364	72	27	-0.0759743	1	0.109608	0	TENT4A	protein_coding	ENSG00000112941.14	1.3694
1727	ENST00000230859.8	chr5	6713676	0	5.30477e-05	2.64304	67	25	1.34537e-12	4.10823	83	20	-0.441063	0.485547	0.636319	0.313768	TENT4A	protein_coding	ENSG00000112941.14	2.03852
1728	ENST00000230859.8	chr5	6756782	0	1	1.88235	32	17	0.000218375	2.63762	69	26	-0.337353	0.708927	0.486698	0.149398	TENT4A	protein_coding	ENSG00000112941.14	1.39924
1729	ENST00000502209.2	chr5	12565194	0	2.22045e-16	7.03723	108	15	2.68741e-12	4.119	80	19	0.535604	0.400689	-0.772713	0.397192	ENSG00000248783	lncRNA	ENSG00000248783.1	2.0423
1730	ENST00000502209.2	chr5	12565551	0	6.66134e-16	5.59039	228	40	8.88178e-16	4.59498	158	34	0.196084	0.892813	-0.28289	0.0492397	ENSG00000248783	lncRNA	ENSG00000248783.1	2.20006
1731	ENST00000502209.2	chr5	12564615	0	6.66134e-16	9.10671	195	21	1.11022e-16	5.27133	168	31	0.546729	0.162634	-0.788764	0.78879	ENSG00000248783	lncRNA	ENSG00000248783.1	2.39817
1732	ENST00000502209.2	chr5	12564346	0	6.66134e-16	4.79505	134	27	5.0678e-11	2.78778	100	35	0.542338	0.131878	-0.782428	0.879828	ENSG00000248783	lncRNA	ENSG00000248783.1	1.47912
1733	ENST00000502209.2	chr5	12566465	0	0.0010251	4.46454	48	10	1.85419e-05	7.79263	53	6	-0.557012	0.636149	0.803598	0.196441	ENSG00000248783	lncRNA	ENSG00000248783.1	2.96211
1734	ENST00000502209.2	chr5	12565709	0	1.53153e-06	3.69231	96	26	2.75755e-11	2.3918	115	48	0.434203	0.279177	-0.626423	0.554121	ENSG00000248783	lncRNA	ENSG00000248783.1	1.2581
1735	ENST00000502209.2	chr5	12565090	0	1	3.23077	42	13	1.59422e-06	3.22854	61	18	0.000690833	1	-0.000996662	0	ENSG00000248783	lncRNA	ENSG00000248783.1	1.69088
1736	ENST00000308683.3	chr5	16465358	0	2.22045e-16	2.46008	539	219	1.66533e-15	2.65036	528	199	-0.0745039	1	0.107486	0	ZNF622	protein_coding	ENSG00000173545.5	1.40619
1737	ENST00000308683.3	chr5	16465508	0	5.4623e-14	2.08341	293	140	2.69979e-05	2.11111	190	90	-0.0132101	1	0.0190582	0	ZNF622	protein_coding	ENSG00000173545.5	1.078
1738	ENST00000325366.14	chr5	31538489	0	2.22045e-16	3.77062	224	59	1.11022e-16	4.06027	370	91	-0.0740106	1	0.106775	0	C5orf22	protein_coding	ENSG00000082213.18	2.02158
1739	ENST00000511525.1	chr5	43476341	0	2.22045e-16	11.709	220	18	4.44089e-16	3.70439	141	38	1.15084	0.000179557	-1.66031	3.7458	TMEM267	protein_coding	ENSG00000151881.15	1.88924
1740	ENST00000511525.1	chr5	43453963	0	3.33067e-16	3.29109	150	45	2.22045e-16	3.98592	235	58	-0.191549	0.863878	0.276347	0.0635476	TMEM267	protein_coding	ENSG00000151881.15	1.99491
1741	ENST00000511525.1	chr5	43453804	0	8.88178e-16	3.4725	120	34	5.16376e-12	2.2837	140	61	0.419076	0.188271	-0.604599	0.725217	TMEM267	protein_coding	ENSG00000151881.15	1.19137
1742	ENST00000511525.1	chr5	43483768	0	3.89067e-11	5.08135	75	14	4.4502e-09	2.90242	74	25	0.56003	0.315878	-0.807953	0.50048	TMEM267	protein_coding	ENSG00000151881.15	1.53726
1743	ENST00000399503.4	chr5	56881962	0	4.98268e-13	8.23892	56	6	3.59336e-08	6.21646	55	8	0.281669	1	-0.406363	0	MAP3K1	protein_coding	ENSG00000095015.6	2.63609
1744	ENST00000399503.4	chr5	56882320	0	1	0.9375	15	16	3.66374e-15	7.29843	75	10	-2.0522	4.22705e-05	2.9607	4.37396	MAP3K1	protein_coding	ENSG00000095015.6	2.86759
1745	ENST00000399503.4	chr5	56815990	0	1	1.72727	19	11	0.000573223	2.39864	48	20	-0.32836	0.996181	0.473723	0.00166171	MAP3K1	protein_coding	ENSG00000095015.6	1.26222
1746	ENST00000507416.1	chr5	61159964	0	2.22045e-16	3.66879	1011	275	0	2.98686	406	135	0.205639	0.196105	-0.296675	0.707511	SMIM15	protein_coding	ENSG00000188725.8	1.57863
1747	ENST00000507416.1	chr5	61160147	0	5.55112e-16	4.08086	364	89	8.88178e-16	2.73216	836	305	0.401213	0.00763515	-0.578828	2.11718	SMIM15	protein_coding	ENSG00000188725.8	1.45004
1748	ENST00000507416.1	chr5	61161127	0	0.0358078	1.56818	276	176	1.22125e-15	2.35222	516	219	-0.405444	0.00250823	0.584932	2.60063	SMIM15	protein_coding	ENSG00000188725.8	1.23403
1749	ENST00000261308.10	chr5	65572066	0	2.22045e-16	4.00451	168	41	4.44089e-16	3.17317	184	57	0.232692	0.727637	-0.335704	0.138085	PPWD1	protein_coding	ENSG00000113593.12	1.66592
1750	ENST00000515804.1	chr5	73565278	0	2.22045e-16	4.06153	118	29	4.35152e-12	2.45774	123	50	0.50232	0.143472	-0.724694	0.843233	ANKRA2	protein_coding	ENSG00000164331.10	1.29733
1751	ENST00000515804.1	chr5	73562769	0	1	1.51111	68	45	0	4.51061	146	32	-1.09359	0.000157247	1.57771	3.80342	ANKRA2	protein_coding	ENSG00000164331.10	2.17332
1752	ENST00000254037.6	chr5	81304792	0	4.44089e-16	2.03817	379	185	6.56032e-06	3.51688	51	14	-0.545523	0.191389	0.787024	0.718084	ZCCHC9	protein_coding	ENSG00000131732.12	1.8143
1753	ENST00000254037.6	chr5	81305038	0	1.11022e-15	2.35725	455	193	0.0016219	1.86111	201	108	0.236323	0.238189	-0.340941	0.623079	ZCCHC9	protein_coding	ENSG00000131732.12	0.896164
1754	ENST00000504578.2	chr5	97167660	0	2.22045e-16	4.33723	262	60	0	5.27742	259	49	-0.196201	0.807294	0.283058	0.0929682	LIX1-AS1	lncRNA	ENSG00000251513.2	2.39983
1755	ENST00000504578.2	chr5	97167908	0	0.00187305	2.19355	136	62	7.77156e-16	2.65274	220	82	-0.190074	0.634382	0.274219	0.197649	LIX1-AS1	lncRNA	ENSG00000251513.2	1.40749
1756	ENST00000504578.2	chr5	97103059	0	1	1.92857	27	14	4.99185e-05	2.39595	42	17	-0.217001	1	0.313066	0	LIX1-AS1	lncRNA	ENSG00000251513.2	1.2606
1757	ENST00000389063.3	chr5	112984384	0	2.22045e-16	5.81971	138	23	7.77156e-16	5.80882	104	17	0.00187288	1	-0.00270199	0	DCP2	protein_coding	ENSG00000172795.17	2.53824
1758	ENST00000389063.3	chr5	112984185	0	8.10978e-08	2.13418	117	54	3.19744e-14	2.76582	140	50	-0.259253	0.59886	0.374023	0.222675	DCP2	protein_coding	ENSG00000172795.17	1.46771
1759	ENST00000504771.3	chr5	119393624	0	2.22045e-16	2.70196	488	180	4.44089e-16	2.86662	478	166	-0.0591588	1	0.0853481	0	TNFAIP8	protein_coding	ENSG00000145779.8	1.51935
1760	ENST00000504771.3	chr5	119393228	0	2.22045e-16	2.15275	244	113	2.22045e-16	3.09803	270	87	-0.36402	0.0757002	0.52517	1.1209	TNFAIP8	protein_coding	ENSG00000145779.8	1.63135
1761	ENST00000504771.3	chr5	119393367	0	4.44089e-16	4.5394	337	74	2.22045e-16	2.22701	264	118	0.712135	6.73495e-05	-1.02739	4.17167	TNFAIP8	protein_coding	ENSG00000145779.8	1.15511
1762	ENST00000200652.4	chr5	132294557	0	2.22045e-16	5.32874	121	22	5.60994e-09	4.05813	94	23	0.272394	0.839406	-0.392982	0.076028	SLC22A4	protein_coding	ENSG00000197208.6	2.02081
1763	ENST00000200652.4	chr5	132294990	0	8.88178e-16	4.99177	93	18	0	5.65536	121	21	-0.124814	1	0.180068	0	SLC22A4	protein_coding	ENSG00000197208.6	2.49962
1764	ENST00000200652.4	chr5	132295373	0	5.40679e-14	7.16505	62	8	5.65215e-12	4.94486	65	13	0.370866	0.99571	-0.535047	0.00186701	SLC22A4	protein_coding	ENSG00000197208.6	2.30593
1765	ENST00000200652.4	chr5	132302616	0	7.66346e-11	5.82453	51	8	3.9641e-07	3.7111	51	13	0.450749	0.734667	-0.650293	0.13391	SLC22A4	protein_coding	ENSG00000197208.6	1.89185
1766	ENST00000200652.4	chr5	132296513	0	1	1.33333	32	24	1.3907e-07	4.83884	43	8	-1.28899	0.00750143	1.85962	2.12486	SLC22A4	protein_coding	ENSG00000197208.6	2.27466
1767	ENST00000200652.4	chr5	132296273	0	1	1.45455	48	33	0.000224168	2.15838	40	18	-0.394665	0.589512	0.569381	0.229507	SLC22A4	protein_coding	ENSG00000197208.6	1.10995
1768	ENST00000395003.5	chr5	134578838	0	2.22045e-16	5.25549	165	31	5.31797e-14	4.0519	127	31	0.260085	0.810924	-0.375224	0.0910198	JADE2	protein_coding	ENSG00000043143.22	2.0186
1769	ENST00000395003.5	chr5	134579115	0	1.13276e-12	5.56216	106	19	2.22045e-16	7.51592	164	21	-0.301037	0.63218	0.434305	0.199159	JADE2	protein_coding	ENSG00000043143.22	2.90995
1770	ENST00000395003.5	chr5	134566259	0	2.6978e-10	4.15095	63	15	6.66134e-16	4.56222	96	21	-0.0944721	1	0.136294	0	JADE2	protein_coding	ENSG00000043143.22	2.18974
1771	ENST00000395003.5	chr5	134578900	0	0.0569434	2.7037	73	27	2.83662e-13	2.3127	151	65	0.156208	1	-0.225361	0	JADE2	protein_coding	ENSG00000043143.22	1.20958
1772	ENST00000395003.5	chr5	134580946	0	1	3.2	32	10	3.18471e-07	3.36977	54	16	-0.051694	1	0.0745787	0	JADE2	protein_coding	ENSG00000043143.22	1.75265
1773	ENST00000395003.5	chr5	134579360	0	1	1.2381	26	21	1.22948e-06	2.35818	62	26	-0.644316	0.190972	0.929551	0.719031	JADE2	protein_coding	ENSG00000043143.22	1.23767
1774	ENST00000395003.5	chr5	134579552	0	1	3.08333	37	12	1.37825e-06	4.215	57	13	-0.312638	1	0.451041	0	JADE2	protein_coding	ENSG00000043143.22	2.07553
1775	ENST00000395003.5	chr5	134552164	0	1	0.52381	11	21	9.58385e-06	2.04586	64	31	-1.36245	0.00422064	1.9656	2.37462	JADE2	protein_coding	ENSG00000043143.22	1.03271
1776	ENST00000395003.5	chr5	134581106	0	1	1.625	26	16	3.15135e-05	2.83706	43	15	-0.557259	0.417211	0.803956	0.379645	JADE2	protein_coding	ENSG00000043143.22	1.5044
1777	ENST00000395003.5	chr5	134566561	0	1	1.85714	26	14	0.000272704	2.20359	55	24	-0.171048	1	0.24677	0	JADE2	protein_coding	ENSG00000043143.22	1.13986
1778	ENST00000239938.5	chr5	138468059	0	2.22045e-16	3.79956	1354	356	8.88178e-16	3.46074	2035	588	0.093405	0.457494	-0.134755	0.339615	EGR1	protein_coding	ENSG00000120738.8	1.79108
1779	ENST00000239938.5	chr5	138467073	0	8.88178e-16	3.36269	1126	334	6.66134e-16	2.36075	1532	648	0.353763	9.76888e-06	-0.510373	5.01016	EGR1	protein_coding	ENSG00000120738.8	1.23924
1780	ENST00000513970.5	chr5	138285705	0	2.22045e-16	2.31927	329	141	2.22045e-16	2.20203	380	172	0.0518738	1	-0.0748381	0	CDC25C	protein_coding	ENSG00000158402.21	1.13883
1781	ENST00000504897.2	chr5	140669585	0	2.22045e-16	4.15605	509	122	9.99201e-16	3.24918	496	152	0.246162	0.154919	-0.355137	0.809896	WDR55	protein_coding	ENSG00000120314.19	1.70007
1782	ENST00000504897.2	chr5	140671595	0	2.22045e-16	4.17052	118	28	2.35312e-12	2.91931	132	45	0.356695	0.468628	-0.514602	0.329172	WDR55	protein_coding	ENSG00000120314.19	1.54563
1783	ENST00000504897.2	chr5	140672876	0	3.10862e-15	4.91726	105	21	1.4743e-09	2.9289	110	37	0.518122	0.216539	-0.747492	0.664463	WDR55	protein_coding	ENSG00000120314.19	1.55036
1784	ENST00000504897.2	chr5	140672977	0	1.9873e-14	3.58221	105	29	0.0355387	2.30233	99	43	0.442061	0.2712	-0.63776	0.56671	WDR55	protein_coding	ENSG00000120314.19	1.20309
1785	ENST00000504897.2	chr5	140671732	0	1.65756e-13	3.89801	100	25	1.13144e-10	2.21312	123	55	0.566064	0.098217	-0.816657	1.00781	WDR55	protein_coding	ENSG00000120314.19	1.14608
1786	ENST00000504897.2	chr5	140671300	0	3.01432e-10	2.04475	152	74	4.3764e-11	2.00924	177	88	0.0175184	1	-0.0252737	0	WDR55	protein_coding	ENSG00000120314.19	1.00665
1787	ENST00000504897.2	chr5	140672746	0	2.7123e-09	2.72001	89	32	7.24441e-08	2.18541	88	40	0.218832	0.979096	-0.315708	0.00917462	WDR55	protein_coding	ENSG00000120314.19	1.1279
1788	ENST00000274712.8	chr5	140700876	0	2.22045e-16	2.22204	707	318	4.03319e-06	1.72906	351	203	0.250847	0.0503032	-0.361895	1.2984	ZMAT2	protein_coding	ENSG00000146007.11	0.789991
1789	ENST00000274712.8	chr5	140700472	0	3.33067e-16	3.7163	293	78	1.11022e-16	2.31145	194	83	0.474855	0.0209371	-0.685071	1.67908	ZMAT2	protein_coding	ENSG00000146007.11	1.2088
1790	ENST00000274712.8	chr5	140705632	0	0.000339981	1.5265	432	283	1.55431e-15	2.00298	612	305	-0.271655	0.01891	0.391915	1.72331	ZMAT2	protein_coding	ENSG00000146007.11	1.00214
1791	ENST00000507621.1	chr5	149368681	0	2.22045e-16	6.69112	255	38	0	3.89182	219	56	0.541902	0.0383046	-0.7818	1.41675	PCYOX1L	protein_coding	ENSG00000145882.11	1.96045
1792	ENST00000507621.1	chr5	149369043	0	4.31877e-14	2.88399	117	40	1.33226e-08	2.58037	92	35	0.111239	1	-0.160484	0	PCYOX1L	protein_coding	ENSG00000145882.11	1.36758
1793	ENST00000507621.1	chr5	149369436	0	1	1.48485	49	33	5.64881e-13	2.63966	125	47	-0.575336	0.091435	0.830034	1.03889	PCYOX1L	protein_coding	ENSG00000145882.11	1.40035
1794	ENST00000507621.1	chr5	149369316	0	1	1.03279	63	61	1.07381e-12	2.53411	128	50	-0.89758	0.000574963	1.29493	3.24036	PCYOX1L	protein_coding	ENSG00000145882.11	1.34148
1795	ENST00000323668.11	chr5	150398380	0	2.22045e-16	2.00352	285	142	4.44089e-16	2.17437	296	136	-0.0818333	1	0.118061	0	TCOF1	protein_coding	ENSG00000070814.22	1.1206
1796	ENST00000613459.4	chr5	150052189	0	1.77636e-15	4.27611	663	155	8.88178e-16	3.60666	620	171	0.170261	0.388019	-0.245635	0.411147	HMGXB3	protein_coding	ENSG00000113716.13	1.85066
1797	ENST00000613459.4	chr5	150010294	0	1.90954e-07	2.20274	106	48	4.44089e-16	2.87181	214	74	-0.26524	0.448092	0.382661	0.348633	HMGXB3	protein_coding	ENSG00000113716.13	1.52196
1798	ENST00000613459.4	chr5	150027098	0	1	1.75	35	20	3.79663e-05	2.24451	90	40	-0.248869	1	0.359043	0	HMGXB3	protein_coding	ENSG00000113716.13	1.1664
1799	ENST00000231572.8	chr5	168486524	0	2.22045e-16	3.26693	388	118	0	2.61706	391	149	0.2218	0.240114	-0.319989	0.619583	RARS1	protein_coding	ENSG00000113643.9	1.38795
1800	ENST00000231572.8	chr5	168488621	0	3.33067e-16	2.96631	373	125	4.44089e-16	2.0361	365	179	0.376284	0.0129518	-0.542862	1.88767	RARS1	protein_coding	ENSG00000113643.9	1.02581
1801	ENST00000351486.10	chr5	173164123	0	2.22045e-16	4.86453	390	80	6.66134e-16	3.88691	274	70	0.224356	0.474797	-0.323678	0.323492	BNIP1	protein_coding	ENSG00000113734.18	1.95862
1802	ENST00000519374.6	chr5	173034749	0	2.22045e-16	2.37754	653	274	4.44089e-16	2.70662	612	226	-0.129632	0.490773	0.18702	0.309119	ATP6V0E1	protein_coding	ENSG00000113732.9	1.43649
1803	ENST00000513063.5	chr5	177307861	0	2.22045e-16	2.07457	252	121	3.33067e-16	2.05942	238	115	0.00732805	1	-0.0105721	0	MXD3	protein_coding	ENSG00000213347.11	1.04224
1804	ENST00000513063.5	chr5	177307496	0	6.43929e-15	3.08706	202	65	2.22045e-16	3.59155	217	60	-0.151362	0.959134	0.218369	0.0181209	MXD3	protein_coding	ENSG00000213347.11	1.8446
1805	ENST00000513063.5	chr5	177310445	0	0.205292	1.69524	178	105	1.08802e-14	2.12833	228	107	-0.227513	0.40774	0.328231	0.389617	MXD3	protein_coding	ENSG00000213347.11	1.08972
1806	ENST00000513063.5	chr5	177312590	0	1	1.41667	102	72	5.66745e-05	2.31601	50	21	-0.491541	0.22988	0.709144	0.638499	MXD3	protein_coding	ENSG00000213347.11	1.21164
1807	ENST00000439151.7	chr5	177295285	0	2.22045e-16	3.82941	176	45	4.44089e-16	5.07713	214	42	-0.282036	0.580242	0.406892	0.236391	NSD1	protein_coding	ENSG00000165671.22	2.34401
1808	ENST00000439151.7	chr5	177211859	0	2.22045e-16	4.99769	173	34	4.44089e-16	4.03234	178	44	0.21463	0.776239	-0.309645	0.110005	NSD1	protein_coding	ENSG00000165671.22	2.01162
1809	ENST00000439151.7	chr5	177209929	0	8.88178e-16	3.41534	172	50	4.44089e-16	3.27368	247	75	0.0423626	1	-0.0611163	0	NSD1	protein_coding	ENSG00000165671.22	1.71091
1810	ENST00000439151.7	chr5	177294328	0	1.4877e-14	2.52308	145	57	0	2.17398	209	96	0.148923	0.983761	-0.21485	0.00711061	NSD1	protein_coding	ENSG00000165671.22	1.12034
1811	ENST00000439151.7	chr5	177294528	0	4.10018e-11	2.11603	142	67	9.99638e-06	2	226	113	0.0563953	1	-0.0813612	0	NSD1	protein_coding	ENSG00000165671.22	1
1812	ENST00000439151.7	chr5	177294191	0	3.09443e-10	3.6472	110	30	4.44089e-16	3.37745	240	71	0.0768389	1	-0.110855	0	NSD1	protein_coding	ENSG00000165671.22	1.75593
1813	ENST00000439151.7	chr5	177293979	0	1.0158e-09	4.24654	72	16	3.9968e-15	2.76001	137	49	0.430871	0.358663	-0.621615	0.445314	NSD1	protein_coding	ENSG00000165671.22	1.46467
1814	ENST00000439151.7	chr5	177295629	0	1.04622e-09	3.52058	81	23	3.14843e-06	3.1785	94	29	0.102214	1	-0.147464	0	NSD1	protein_coding	ENSG00000165671.22	1.66835
1815	ENST00000439151.7	chr5	177294981	0	4.10379e-08	3.41805	88	25	3.02309e-05	2.0896	123	58	0.492098	0.173515	-0.709948	0.760663	NSD1	protein_coding	ENSG00000165671.22	1.06323
1816	ENST00000439151.7	chr5	177294707	0	1.14729e-07	4.48238	81	18	2.22045e-16	4.59462	136	29	-0.0247321	1	0.0356808	0	NSD1	protein_coding	ENSG00000165671.22	2.19995
1817	ENST00000439151.7	chr5	177211487	0	2.61795e-07	2.3998	71	29	1.33227e-14	2.61238	139	53	-0.0848781	1	0.122453	0	NSD1	protein_coding	ENSG00000165671.22	1.38536
1818	ENST00000439151.7	chr5	177211205	0	3.79454e-07	2.4511	65	26	5.02134e-10	3.59704	98	27	-0.383575	0.542147	0.553382	0.265883	NSD1	protein_coding	ENSG00000165671.22	1.84681
1819	ENST00000439151.7	chr5	177294778	0	4.69231e-07	2.1831	77	35	3.14546e-09	2.84746	168	59	-0.265679	0.618129	0.383294	0.208921	NSD1	protein_coding	ENSG00000165671.22	1.50967
1820	ENST00000439151.7	chr5	177210949	0	2.4997e-05	5.13334	50	9	1.93428e-09	2.39969	95	39	0.760418	0.108256	-1.09705	0.965548	NSD1	protein_coding	ENSG00000165671.22	1.26285
1821	ENST00000439151.7	chr5	177269775	0	1	1.23656	115	93	1.35153e-09	2.00665	125	62	-0.484133	0.0477438	0.698456	1.32108	NSD1	protein_coding	ENSG00000165671.22	1.00479
1822	ENST00000439151.7	chr5	177212000	0	1	1.39362	131	94	1.49588e-08	3.30418	108	32	-0.863287	0.00060829	1.24546	3.21589	NSD1	protein_coding	ENSG00000165671.22	1.72429
1823	ENST00000439151.7	chr5	177273691	0	1	1.26374	115	91	8.96273e-07	2.42775	96	39	-0.652892	0.0129551	0.941924	1.88756	NSD1	protein_coding	ENSG00000165671.22	1.27962
1824	ENST00000439151.7	chr5	177210258	0	1	1.08247	105	97	0.000106012	2.00123	55	27	-0.614511	0.0525569	0.886552	1.27937	NSD1	protein_coding	ENSG00000165671.22	1.00088
1825	ENST00000439151.7	chr5	177210949	0	1	1.46835	116	79	0.000248291	2.61347	77	29	-0.576538	0.0675185	0.831768	1.17058	NSD1	protein_coding	ENSG00000165671.22	1.38597
1826	ENST00000308158.10	chr5	178231816	0	2.22045e-16	5.52104	207	37	2.22045e-16	3.30016	180	54	0.514595	0.0746538	-0.742404	1.12695	PHYKPL	protein_coding	ENSG00000175309.15	1.72254
1827	ENST00000308158.10	chr5	178232076	0	2.22045e-16	6.45735	295	45	0	5.30089	256	48	0.197343	0.75004	-0.284706	0.124916	PHYKPL	protein_coding	ENSG00000175309.15	2.40624
1828	ENST00000308158.10	chr5	178231954	0	3.29984e-07	2.00763	263	131	6.66134e-16	6.39503	206	32	-1.15856	5.41044e-08	1.67145	7.26677	PHYKPL	protein_coding	ENSG00000175309.15	2.67695
1829	ENST00000308158.10	chr5	178230050	0	0.779306	1.5748	200	127	6.41709e-14	2.34111	166	70	-0.396494	0.0523807	0.57202	1.28083	PHYKPL	protein_coding	ENSG00000175309.15	1.22719
1830	ENST00000308158.10	chr5	178230984	0	1	1.28777	179	139	3.31986e-07	2.71973	57	20	-0.74762	0.013804	1.07859	1.85999	PHYKPL	protein_coding	ENSG00000175309.15	1.44346
1831	ENST00000274605.6	chr5	178121861	0	2.22045e-16	5.88144	376	63	2.22045e-16	5.66326	320	56	0.0378004	1	-0.0545344	0	N4BP3	protein_coding	ENSG00000145911.6	2.50163
1832	ENST00000274605.6	chr5	178121333	0	3.30544e-11	3.52339	98	27	2.57865e-09	2.61655	100	38	0.297567	0.64584	-0.429299	0.189875	N4BP3	protein_coding	ENSG00000145911.6	1.38767
1833	ENST00000274605.6	chr5	178119798	0	1	0.977273	43	44	2.16569e-07	2.2463	84	37	-0.832274	0.0088699	1.20072	2.05208	N4BP3	protein_coding	ENSG00000145911.6	1.16755
1834	ENST00000313386.9	chr5	178142708	0	2.22045e-16	2.03299	226	111	0.00583305	1.73643	224	129	0.157674	0.679113	-0.227476	0.168058	RMND5B	protein_coding	ENSG00000145916.19	0.796128
1835	ENST00000313386.9	chr5	178148168	0	2.22045e-16	3.11583	362	116	4.44089e-16	2.89622	581	200	0.0730879	1	-0.105444	0	RMND5B	protein_coding	ENSG00000145916.19	1.53417
1836	ENST00000313386.9	chr5	178131116	0	1.35642e-10	2.33551	111	47	5.46251e-06	2.25203	115	51	0.0363959	1	-0.0525081	0	RMND5B	protein_coding	ENSG00000145916.19	1.17123
1837	ENST00000521116.5	chr5	179623632	0	2.22045e-16	2.3492	451	191	5.99585e-06	1.58305	467	295	0.394719	0.000978189	-0.569459	3.00958	HNRNPH1	protein_coding	ENSG00000169045.17	0.662708
1838	ENST00000510171.3	chr5	177516933	0	2.22045e-16	3.80168	506	133	0	3.34874	453	135	0.126857	0.741778	-0.183016	0.129726	DDX41	protein_coding	ENSG00000183258.12	1.74362
1839	ENST00000510171.3	chr5	177516796	0	2.22045e-16	3.10504	1077	346	4.44089e-16	2.8815	1038	360	0.0747153	0.770935	-0.107791	0.112982	DDX41	protein_coding	ENSG00000183258.12	1.52682
1840	ENST00000327705.14	chr5	181055996	0	2.22045e-16	3.22139	136	42	5.55112e-16	4.16763	93	22	-0.257537	0.950697	0.371547	0.0219581	BTNL9	protein_coding	ENSG00000165810.17	2.05923
1841	ENST00000327705.14	chr5	181059895	0	2.22045e-16	7.13702	978	137	7.77156e-16	3.64687	533	146	0.671425	7.25343e-07	-0.968661	6.13946	BTNL9	protein_coding	ENSG00000165810.17	1.86666
1842	ENST00000327705.14	chr5	181060086	0	4.44089e-16	4.09815	679	165	8.88178e-16	4.1891	820	195	-0.02195	1	0.0316671	0	BTNL9	protein_coding	ENSG00000165810.17	2.06664
1843	ENST00000327705.14	chr5	181060478	0	6.66134e-16	2.565	450	175	4.44089e-16	2.10256	414	196	0.198803	0.243245	-0.286812	0.613957	BTNL9	protein_coding	ENSG00000165810.17	1.07214
1844	ENST00000327705.14	chr5	181059279	0	8.88178e-16	7.4113	509	68	1.11022e-16	4.30841	489	113	0.542436	0.00192914	-0.78257	2.71464	BTNL9	protein_coding	ENSG00000165810.17	2.10716
1845	ENST00000327705.14	chr5	181059594	0	0.000155813	1.81752	249	137	1.2582e-11	3.10854	247	79	-0.536681	0.00290517	0.774267	2.53683	BTNL9	protein_coding	ENSG00000165810.17	1.63624
1846	ENST00000327705.14	chr5	181058928	0	2.35967e-08	2.13333	256	120	0.000447826	3.06305	41	13	-0.361725	0.707939	0.521858	0.150004	BTNL9	protein_coding	ENSG00000165810.17	1.61497
1847	ENST00000230895.11	chr5	10680271	0	3.33067e-16	3.1179	2587	829	8.88178e-16	2.54809	2723	1068	0.201817	0.000355322	-0.29116	3.44938	DAP	protein_coding	ENSG00000112977.16	1.34942
1848	ENST00000265073.9	chr5	32585606	0	3.33067e-16	2.21859	1581	712	0	1.94321	787	405	0.132531	0.157666	-0.191202	0.802261	SUB1	protein_coding	ENSG00000113387.12	0.958442
1849	ENST00000502271.5	chr5	53886561	0	1	1.73684	66	38	0.000321136	2.47548	126	50	-0.354364	0.374459	0.511239	0.426596	ARL15	protein_coding	ENSG00000185305.12	1.30771
1850	ENST00000506902.1	chr5	61162730	0	3.33067e-16	6.45443	148	22	1.76525e-14	4.89678	103	21	0.276189	0.66405	-0.398457	0.177799	SMIM15-AS1	lncRNA	ENSG00000251279.2	2.29183
1851	ENST00000506902.1	chr5	61162922	0	0.00108662	3.82353	65	17	0.000504746	2.71476	42	15	0.342469	0.867767	-0.494078	0.0615968	SMIM15-AS1	lncRNA	ENSG00000251279.2	1.44083
1852	ENST00000394976.4	chr5	134855200	0	3.33067e-16	3.50345	380	108	5.55112e-16	3.16613	415	131	0.101237	1	-0.146055	0	C5orf24	protein_coding	ENSG00000181904.9	1.66272
1853	ENST00000394976.4	chr5	134857407	0	6.66134e-16	2.5173	188	74	1.11022e-16	2.74655	190	69	-0.0871582	1	0.125743	0	C5orf24	protein_coding	ENSG00000181904.9	1.45762
1854	ENST00000504352.1	chr5	134905387	0	3.33067e-16	6.68589	194	29	7.77156e-14	2.32414	154	66	1.05665	3.69312e-05	-1.52443	4.43261	PCBD2	protein_coding	ENSG00000132570.15	1.21669
1855	ENST00000504352.1	chr5	134905204	0	4.44089e-16	2.25972	227	100	1.10689e-13	2.11379	177	83	0.0667576	1	-0.0963109	0	PCBD2	protein_coding	ENSG00000132570.15	1.07983
1856	ENST00000481195.6	chr5	134197696	0	3.33067e-16	2.4745	931	376	-1.06626e-11	1.83082	606	331	0.301278	0.002162	-0.434652	2.66514	PPP2CA	protein_coding	ENSG00000113575.10	0.872487
1857	ENST00000313368.8	chr5	141320234	0	3.33067e-16	3.45177	1054	305	1.11022e-15	3.27661	947	289	0.0520784	1	-0.0751333	0	TAF7	protein_coding	ENSG00000178913.9	1.7122
1858	ENST00000313368.8	chr5	141320522	0	8.88178e-16	2.4531	735	299	2.22045e-16	2.08403	668	320	0.163047	0.183732	-0.235228	0.735815	TAF7	protein_coding	ENSG00000178913.9	1.05938
1859	ENST00000313368.8	chr5	141319894	0	9.99201e-16	2.54308	603	237	3.33067e-16	2.76725	618	223	-0.0844761	0.889857	0.121873	0.0506797	TAF7	protein_coding	ENSG00000178913.9	1.46845
1860	ENST00000313368.8	chr5	141319155	0	1.11022e-15	2.64884	1607	606	0	3.21089	1170	364	-0.192423	0.0248271	0.277608	1.60507	TAF7	protein_coding	ENSG00000178913.9	1.68297
1861	ENST00000313368.8	chr5	141318653	0	1.80587e-11	2.30468	130	56	7.61669e-12	2.02298	161	79	0.130368	1	-0.188082	0	TAF7	protein_coding	ENSG00000178913.9	1.01648
1862	ENST00000524289.1	chr5	157138856	0	3.33067e-16	6.2603	201	32	2.22045e-16	5.34238	157	29	0.158557	1	-0.228749	0	MED7	protein_coding	ENSG00000155868.8	2.41748
1863	ENST00000524289.1	chr5	157139134	0	2.19088e-08	3.05414	93	30	6.12493e-11	3.81123	92	24	-0.221454	1	0.31949	0	MED7	protein_coding	ENSG00000155868.8	1.93025
1864	ENST00000524289.1	chr5	157139332	0	1	2.47619	52	21	0.000117875	2.46138	55	22	0.00599916	1	-0.00865496	0	MED7	protein_coding	ENSG00000155868.8	1.29947
1865	ENST00000303991.5	chr5	176597102	0	3.33067e-16	6.06902	79	13	1.11022e-16	3.09626	156	50	0.673002	0.139366	-0.970936	0.855842	GPRIN1	protein_coding	ENSG00000169258.7	1.63053
1866	ENST00000303991.5	chr5	176598705	0	6.66134e-16	7.83523	78	9	8.9484e-14	3.12071	113	36	0.92057	0.0240705	-1.3281	1.61852	GPRIN1	protein_coding	ENSG00000169258.7	1.64187
1867	ENST00000303991.5	chr5	176598138	0	2.10942e-15	9.04809	77	8	0	4.69261	116	24	0.656565	0.359637	-0.947223	0.444136	GPRIN1	protein_coding	ENSG00000169258.7	2.23039
1868	ENST00000303991.5	chr5	176598493	0	2.82174e-12	6.01144	61	10	2.09488e-12	3.92959	89	22	0.425128	0.877844	-0.61333	0.0565826	GPRIN1	protein_coding	ENSG00000169258.7	1.97438
1869	ENST00000303991.5	chr5	176597550	0	2.11267e-07	5.09625	60	11	8.25398e-10	4.22871	94	22	0.186608	1	-0.269218	0	GPRIN1	protein_coding	ENSG00000169258.7	2.08022
1870	ENST00000303991.5	chr5	176598898	0	0.000162308	4.02034	42	10	0.000504746	2.28719	42	18	0.564044	0.575873	-0.813743	0.239673	GPRIN1	protein_coding	ENSG00000169258.7	1.19358
1871	ENST00000303991.5	chr5	176599635	0	1	1.15789	22	19	8.65479e-10	2.72762	85	31	-0.856825	0.0467625	1.23614	1.3301	GPRIN1	protein_coding	ENSG00000169258.7	1.44764
1872	ENST00000303991.5	chr5	176597469	0	1	2.31818	51	22	5.60994e-09	2.33526	94	40	-0.00733992	1	0.0105893	0	GPRIN1	protein_coding	ENSG00000169258.7	1.22358
1873	ENST00000303991.5	chr5	176599209	0	1	1.5	21	14	1.07149e-06	2.61985	58	22	-0.557651	0.410423	0.80452	0.386768	GPRIN1	protein_coding	ENSG00000169258.7	1.38948
1874	ENST00000303991.5	chr5	176598331	0	1	1.41667	17	12	7.43739e-05	4.00816	51	12	-1.04003	0.058594	1.50044	1.23215	GPRIN1	protein_coding	ENSG00000169258.7	2.00294
1875	ENST00000303991.5	chr5	176596462	0	1	1.5	21	14	0.00405349	3.1545	55	17	-0.743366	0.244221	1.07245	0.612217	GPRIN1	protein_coding	ENSG00000169258.7	1.65741
1876	ENST00000510047.5	chr5	10227525	0	4.44089e-16	4.91771	228	46	1.33198e-08	2.36074	148	62	0.733866	0.00205707	-1.05874	2.68675	ATPSCKMT	protein_coding	ENSG00000150756.14	1.23924
1877	ENST00000265109.8	chr5	34823807	0	4.44089e-16	2.42029	219	90	8.88178e-16	2.43426	194	79	-0.0057563	1	0.00830458	0	RAI14	protein_coding	ENSG00000039560.14	1.28348
1878	ENST00000265109.8	chr5	34824074	0	5.55112e-16	3.05013	184	60	3.89078e-12	2.23223	168	75	0.312181	0.264155	-0.450382	0.578141	RAI14	protein_coding	ENSG00000039560.14	1.15849
1879	ENST00000265109.8	chr5	34823291	0	8.88178e-16	2.12038	221	104	0	3.07843	264	85	-0.372821	0.0651833	0.537868	1.18586	RAI14	protein_coding	ENSG00000039560.14	1.62219
1880	ENST00000503422.1	chr5	33467824	0	4.44089e-16	2.09587	1364	650	4.44089e-16	2.16201	1747	808	-0.031072	1	0.0448275	0	TARS1	protein_coding	ENSG00000113407.14	1.11238
1881	ENST00000503152.2	chr5	43039827	0	4.44089e-16	3.85701	139	36	3.33067e-16	5.60613	174	31	-0.373968	0.367023	0.539522	0.435306	ENSG00000177738	lncRNA	ENSG00000177738.5	2.48701
1882	ENST00000503152.2	chr5	43044732	0	6.66134e-16	8.80156	96	10	3.65635e-08	3.25557	62	19	0.994562	0.0329586	-1.43485	1.48203	ENSG00000177738	lncRNA	ENSG00000177738.5	1.70291
1883	ENST00000503152.2	chr5	43044535	0	9.01718e-10	4.90672	53	10	4.73921e-12	5.09199	70	13	-0.0370635	1	0.0534713	0	ENSG00000177738	lncRNA	ENSG00000177738.5	2.34823
1884	ENST00000503152.2	chr5	43040095	0	1	1.83333	33	18	4.45197e-08	5.76604	46	7	-1.14585	0.0284559	1.65311	1.54583	ENSG00000177738	lncRNA	ENSG00000177738.5	2.52758
1885	ENST00000503152.2	chr5	43042893	0	1	1.47619	31	21	1.3907e-07	4.78101	44	9	-1.17519	0.0238187	1.69544	1.62308	ENSG00000177738	lncRNA	ENSG00000177738.5	2.25732
1886	ENST00000256441.5	chr5	69217846	0	4.44089e-16	2.00479	418	208	0.000366083	1.725	276	160	0.150314	0.532626	-0.216857	0.273578	MRPS36	protein_coding	ENSG00000134056.12	0.786596
1887	ENST00000690195.1	chr5	69129623	0	4.44089e-16	3.19603	248	77	2.22045e-16	3.01124	299	99	0.0595562	1	-0.0859214	0	ENSG00000248664	lncRNA	ENSG00000248664.2	1.59036
1888	ENST00000319211.5	chr5	76732418	0	4.44089e-16	5.35283	145	27	2.36922e-13	3.52692	191	54	0.4172	0.271424	-0.601893	0.566351	F2R	protein_coding	ENSG00000181104.7	1.81841
1889	ENST00000319211.5	chr5	76734471	0	4.44089e-16	3.99647	187	46	2.22045e-16	6.13368	281	45	-0.428384	0.131839	0.618028	0.879956	F2R	protein_coding	ENSG00000181104.7	2.61675
1890	ENST00000319211.5	chr5	76733533	0	0.0361479	2.14602	45	20	4.30185e-06	2.22809	98	43	-0.0375313	1	0.0541463	0	F2R	protein_coding	ENSG00000181104.7	1.15581
1891	ENST00000421004.4	chr5	78359793	0	4.44089e-16	5.5438	185	33	8.88178e-16	2.7568	202	73	0.698611	0.00602254	-1.00788	2.22022	SCAMP1-AS1	lncRNA	ENSG00000245556.4	1.46299
1892	ENST00000514253.2	chr5	82254308	0	4.44089e-16	6.55989	188	28	5.55112e-16	3.476	179	51	0.635091	0.0278392	-0.916243	1.55534	ATG10	protein_coding	ENSG00000152348.16	1.79743
1893	ENST00000514253.2	chr5	82254518	0	8.37567e-05	3.34598	48	14	5.02183e-09	2.36941	90	37	0.345117	0.796456	-0.497899	0.0988385	ATG10	protein_coding	ENSG00000152348.16	1.24453
1894	ENST00000424173.6	chr5	88722693	0	4.44089e-16	2.11563	226	106	6.66134e-16	2.14958	332	154	-0.015922	1	0.0229706	0	MEF2C	protein_coding	ENSG00000081189.16	1.10406
1895	ENST00000424173.6	chr5	88883092	0	1.74323e-09	2.01203	125	62	2.22045e-16	2.18373	218	99	-0.081891	1	0.118144	0	MEF2C	protein_coding	ENSG00000081189.16	1.1268
1896	ENST00000693314.1	chr5	108728152	0	4.44089e-16	4.37454	180	41	1.11022e-16	3.98567	160	40	0.093096	1	-0.134309	0	ENSG00000289260	lncRNA	ENSG00000289260.1	1.99482
1897	ENST00000693314.1	chr5	108727957	0	1	1.50746	101	67	2.4647e-14	2.98031	148	49	-0.681599	0.00504762	0.983339	2.29691	ENSG00000289260	lncRNA	ENSG00000289260.1	1.57546
1898	ENST00000440118.1	chr5	132825994	0	4.44089e-16	8.47717	184	21	4.44089e-16	3.22659	224	69	0.965951	0.000326778	-1.39357	3.48575	SHROOM1	protein_coding	ENSG00000164403.15	1.69001
1899	ENST00000440118.1	chr5	132825508	0	8.88178e-16	4.71971	170	36	1.11022e-15	5.85277	325	55	-0.215167	0.689495	0.310421	0.161469	SHROOM1	protein_coding	ENSG00000164403.15	2.54912
1900	ENST00000440118.1	chr5	132829851	0	2.22156e-13	5.59191	80	14	1.4434e-12	3.26996	112	34	0.536542	0.291979	-0.774067	0.534649	SHROOM1	protein_coding	ENSG00000164403.15	1.70927
1901	ENST00000440118.1	chr5	132829710	0	1	1.65909	73	44	1.68459e-08	3.85223	83	21	-0.842383	0.0113292	1.2153	1.9458	SHROOM1	protein_coding	ENSG00000164403.15	1.94569
1902	ENST00000510461.6	chr5	131671610	0	4.44089e-16	3.21242	130	40	1.86817e-12	2.36791	141	59	0.305018	0.485219	-0.440048	0.314062	FNIP1	protein_coding	ENSG00000217128.13	1.24361
1903	ENST00000510461.6	chr5	131672095	0	3.47818e-09	2.17118	104	47	1.39788e-12	3.64611	109	29	-0.518388	0.128148	0.747875	0.892288	FNIP1	protein_coding	ENSG00000217128.13	1.86636
1904	ENST00000510461.6	chr5	131671963	0	9.1278e-09	2.09828	103	49	0.000676676	2.84438	97	34	-0.304226	0.599831	0.438905	0.221971	FNIP1	protein_coding	ENSG00000217128.13	1.50811
1905	ENST00000510461.6	chr5	131672354	0	0.000316912	2.36744	78	32	2.22045e-16	3.24542	143	44	-0.315437	0.560805	0.455079	0.251188	FNIP1	protein_coding	ENSG00000217128.13	1.69841
1906	ENST00000657350.1	chr5	139511166	0	4.44089e-16	3.59206	404	112	2.22045e-16	2.32365	337	145	0.435586	0.00607256	-0.628418	2.21663	ENSG00000286403	lncRNA	ENSG00000286403.1	1.21639
1907	ENST00000657350.1	chr5	139503648	0	1	1.7619	111	63	0	2.17952	216	99	-0.212708	0.636972	0.306873	0.195879	ENSG00000286403	lncRNA	ENSG00000286403.1	1.12401
1908	ENST00000431330.7	chr5	140674303	0	4.44089e-16	4.22621	812	192	3.33067e-16	2.86479	859	299	0.38881	0.000431344	-0.560935	3.36518	HARS1	protein_coding	ENSG00000170445.16	1.51843
1909	ENST00000431330.7	chr5	140674698	0	1.11022e-15	2.5397	534	210	-5.33129e-12	1.93274	431	223	0.27311	0.0412223	-0.394014	1.38487	HARS1	protein_coding	ENSG00000170445.16	0.950644
1910	ENST00000666403.1	chr5	140401048	0	4.44089e-16	5.41499	292	53	2.4869e-14	2.19462	178	81	0.903161	1.0367e-05	-1.30299	4.98435	ANKHD1-DT	lncRNA	ENSG00000249637.3	1.13397
1911	ENST00000666403.1	chr5	140400824	0	8.88178e-16	4.47372	225	50	6.66134e-16	5.72277	194	33	-0.246233	0.678676	0.355239	0.168337	ANKHD1-DT	lncRNA	ENSG00000249637.3	2.51671
1912	ENST00000666403.1	chr5	140401221	0	1	1.83333	55	30	0.000783453	2.60343	58	22	-0.350693	0.648972	0.505943	0.187774	ANKHD1-DT	lncRNA	ENSG00000249637.3	1.38041
1913	ENST00000253814.6	chr5	142108850	0	4.44089e-16	3.47882	373	107	2.22045e-16	2.06887	347	167	0.519689	0.000781407	-0.749753	3.10712	NDFIP1	protein_coding	ENSG00000131507.11	1.04885
1914	ENST00000521295.1	chr5	149351209	0	4.44089e-16	10.8454	118	10	2.22045e-16	7.50934	146	19	0.367596	0.693119	-0.53033	0.159192	GRPEL2-AS1	lncRNA	ENSG00000253618.1	2.90869
1915	ENST00000521295.1	chr5	149351090	0	1.11022e-15	6.16982	176	28	4.44089e-16	4.42885	219	49	0.33153	0.430286	-0.478297	0.366243	GRPEL2-AS1	lncRNA	ENSG00000253618.1	2.14693
1916	ENST00000521295.1	chr5	149354323	0	1	1.2	24	20	0.000423788	2.0411	55	26	-0.531169	0.366292	0.766314	0.436172	GRPEL2-AS1	lncRNA	ENSG00000253618.1	1.02935
1917	ENST00000285873.8	chr5	154891508	0	4.44089e-16	6.70144	158	23	4.44089e-16	5.46886	180	32	0.203252	1	-0.293231	0	GEMIN5	protein_coding	ENSG00000082516.9	2.45124
1918	ENST00000285873.8	chr5	154887949	0	4.10783e-15	3.98723	96	24	1.11022e-16	4.09782	129	31	-0.0273578	1	0.039469	0	GEMIN5	protein_coding	ENSG00000082516.9	2.03485
1919	ENST00000285873.8	chr5	154891399	0	2.56017e-13	3.28583	157	47	1.41158e-11	2.00824	176	87	0.492362	0.0376759	-0.710328	1.42394	GEMIN5	protein_coding	ENSG00000082516.9	1.00593
1920	ENST00000285873.8	chr5	154888177	0	0.000662553	4.4301	68	15	0.00102068	2.53003	71	28	0.560191	0.251315	-0.808185	0.599782	GEMIN5	protein_coding	ENSG00000082516.9	1.33916
1921	ENST00000648745.1	chr5	150795715	0	4.44089e-16	5.57664	517	92	0	2.83005	457	161	0.678292	4.5955e-06	-0.978568	5.33767	SMIM3	protein_coding	ENSG00000256235.3	1.50083
1922	ENST00000648745.1	chr5	150796038	0	1	1.90196	97	51	5.13928e-08	2.12491	241	113	-0.110844	1	0.159914	0	SMIM3	protein_coding	ENSG00000256235.3	1.0874
1923	ENST00000231198.12	chr5	157739598	0	4.44089e-16	3.35673	309	92	4.44089e-16	3.21649	287	89	0.0426773	1	-0.0615703	0	THG1L	protein_coding	ENSG00000113272.14	1.68549
1924	ENST00000231198.12	chr5	157740020	0	1.12477e-12	3.99087	78	19	1.90353e-07	2.9502	91	30	0.302134	0.848658	-0.435887	0.0712672	THG1L	protein_coding	ENSG00000113272.14	1.56082
1925	ENST00000231198.12	chr5	157740229	0	1	1.92857	27	14	6.52349e-05	2.13576	74	34	-0.102041	1	0.147214	0	THG1L	protein_coding	ENSG00000113272.14	1.09475
1926	ENST00000411809.7	chr5	157787778	0	4.44089e-16	6.60831	929	140	4.44089e-16	4.32464	1005	232	0.423998	0.000563391	-0.6117	3.24919	CLINT1	protein_coding	ENSG00000113282.14	2.11258
1927	ENST00000176763.10	chr5	172093596	0	4.44089e-16	7.69565	85	11	3.66374e-15	4.92525	97	19	0.44628	0.884034	-0.643846	0.0535311	STK10	protein_coding	ENSG00000072786.13	2.3002
1928	ENST00000176763.10	chr5	172093759	0	1	1.76923	23	13	0.000381265	4.04723	44	10	-0.827489	0.190192	1.19381	0.720807	STK10	protein_coding	ENSG00000072786.13	2.01694
1929	ENST00000176763.10	chr5	172187919	0	1	1.55	31	20	0.000593175	2.62417	40	15	-0.526509	0.458817	0.759592	0.33836	STK10	protein_coding	ENSG00000072786.13	1.39186
1930	ENST00000355235.8	chr5	179863955	0	4.44089e-16	5.67526	967	170	8.88178e-16	5.34747	1054	197	0.0594927	1	-0.0858298	0	TBC1D9B	protein_coding	ENSG00000197226.13	2.41886
1931	ENST00000355235.8	chr5	179863537	0	6.66134e-16	6.32986	463	73	2.22045e-16	4.42055	431	97	0.359014	0.0750636	-0.517947	1.12457	TBC1D9B	protein_coding	ENSG00000197226.13	2.14423
1932	ENST00000355235.8	chr5	179862922	0	1	1.48101	117	79	3.33067e-16	2.16703	209	96	-0.380629	0.090703	0.549132	1.04238	TBC1D9B	protein_coding	ENSG00000197226.13	1.11572
1933	ENST00000355235.8	chr5	179869788	0	1	1.57831	131	83	5.55112e-16	2.63609	271	102	-0.51294	0.00891926	0.740016	2.04967	TBC1D9B	protein_coding	ENSG00000197226.13	1.3984
1934	ENST00000355235.8	chr5	179867813	0	0.0210194	1.725	207	120	9.99201e-16	2.23534	354	158	-0.259164	0.169748	0.373895	0.770196	TBC1D9B	protein_coding	ENSG00000197226.13	1.16049
1935	ENST00000355235.8	chr5	179871860	0	1	1.25	110	88	0.000668812	2.18876	40	18	-0.560192	0.199959	0.808186	0.69906	TBC1D9B	protein_coding	ENSG00000197226.13	1.13011
1936	ENST00000355235.8	chr5	179867202	0	0.241987	1.64407	194	118	0.0027289	2.24953	40	17	-0.313546	0.611852	0.452351	0.213354	TBC1D9B	protein_coding	ENSG00000197226.13	1.16962
1937	ENST00000323249.8	chr5	177455670	0	4.44089e-16	3.8072	129	33	8.07555e-09	2.86101	137	47	0.285719	0.623692	-0.412206	0.20503	PRR7	protein_coding	ENSG00000131188.12	1.51652
1938	ENST00000323249.8	chr5	177456149	0	5.55112e-16	18.2389	211	11	1.11022e-16	7.44105	110	14	0.896546	0.0722536	-1.29344	1.14114	PRR7	protein_coding	ENSG00000131188.12	2.89551
1939	ENST00000323249.8	chr5	177455802	0	6.58818e-09	2.48421	150	60	0.000340088	2.04651	176	86	0.193818	0.740136	-0.27962	0.130688	PRR7	protein_coding	ENSG00000131188.12	1.03317
1940	ENST00000514533.1	chr5	176389570	0	4.44089e-16	2.38406	1189	498	0	1.94395	659	339	0.204081	0.0356763	-0.294426	1.44762	ARL10	protein_coding	ENSG00000175414.7	0.958993
1941	ENST00000514533.1	chr5	176384140	0	8.88178e-16	2.44866	712	290	1.11022e-16	2.39659	838	349	0.0214906	1	-0.0310044	0	ARL10	protein_coding	ENSG00000175414.7	1.26099
1942	ENST00000510734.5	chr5	176416416	0	4.44089e-16	2.51531	911	362	1.55431e-15	2.3282	762	327	0.0772981	0.828729	-0.111518	0.0815875	CLTB	protein_coding	ENSG00000175416.16	1.21922
1943	ENST00000351937.9	chr5	181224285	0	4.44089e-16	3.49129	850	243	0	3.00833	727	241	0.148884	0.321412	-0.214794	0.492938	TRIM41	protein_coding	ENSG00000146063.20	1.58896
1944	ENST00000351937.9	chr5	181234614	0	4.44089e-16	4.5089	389	86	5.55112e-16	3.09869	371	119	0.375072	0.0457632	-0.541114	1.33948	TRIM41	protein_coding	ENSG00000146063.20	1.63166
1945	ENST00000351937.9	chr5	181224400	0	6.66134e-16	4.0931	779	190	3.33067e-16	3.99284	690	172	0.024801	1	-0.0357803	0	TRIM41	protein_coding	ENSG00000146063.20	1.99741
1946	ENST00000351937.9	chr5	181223928	0	2.69307e-12	1.85433	471	254	4.44089e-16	3.391	496	146	-0.603601	1.51533e-06	0.870812	5.81949	TRIM41	protein_coding	ENSG00000146063.20	1.76171
1947	ENST00000305138.8	chr5	69414203	0	5.55112e-16	2.11679	476	224	8.53007e-10	1.9661	348	177	0.0738465	1	-0.106538	0	RAD17	protein_coding	ENSG00000152942.19	0.975338
1948	ENST00000305138.8	chr5	69414598	0	1	1.52381	128	84	4.93161e-13	2.02122	193	95	-0.282488	0.267223	0.407544	0.573126	RAD17	protein_coding	ENSG00000152942.19	1.01523
1949	ENST00000513175.1	chr5	98929361	0	5.55112e-16	9.09017	115	12	3.5526e-12	4.30574	104	24	0.747246	0.104823	-1.07805	0.979542	CHD1-DT	lncRNA	ENSG00000248489.3	2.10626
1950	ENST00000507191.1	chr5	133959696	0	5.55112e-16	6.78561	840	123	3.33067e-16	5.3409	837	156	0.23941	0.142	-0.345395	0.84771	C5orf15	protein_coding	ENSG00000113583.8	2.41708
1951	ENST00000297156.4	chr5	134738773	0	5.55112e-16	2.20225	805	365	3.11633e-07	1.82609	336	184	0.187305	0.184215	-0.270224	0.734675	CAMLG	protein_coding	ENSG00000164615.6	0.868755
1952	ENST00000297156.4	chr5	134741199	0	6.66134e-16	5.17582	1584	306	2.22045e-16	4.86867	1232	253	0.0611768	1	-0.0882594	0	CAMLG	protein_coding	ENSG00000164615.6	2.28353
1953	ENST00000297156.4	chr5	134750914	0	1.33227e-15	3.41099	359	105	0.00661611	1.77119	209	118	0.655353	8.77213e-05	-0.945475	4.05689	CAMLG	protein_coding	ENSG00000164615.6	0.824716
1954	ENST00000302764.9	chr5	163457054	0	8.88178e-16	2.47437	484	195	0	2.36532	428	180	0.0450737	1	-0.0650276	0	NUDCD2	protein_coding	ENSG00000170584.11	1.24204
1955	ENST00000307063.9	chr5	160093037	0	5.55112e-16	4.22401	117	27	2.49431e-07	4.14306	85	20	0.0193506	1	-0.027917	0	PWWP2A	protein_coding	ENSG00000170234.13	2.0507
1956	ENST00000307063.9	chr5	160119128	0	8.88178e-16	3.92537	176	44	8.11018e-13	2.11215	168	79	0.619755	0.00932104	-0.894118	2.03054	PWWP2A	protein_coding	ENSG00000170234.13	1.07871
1957	ENST00000307063.9	chr5	160093848	0	2.38698e-13	3.1538	116	36	6.04694e-12	2.97029	109	36	0.0599484	1	-0.0864873	0	PWWP2A	protein_coding	ENSG00000170234.13	1.5706
1958	ENST00000307063.9	chr5	160093626	0	4.11507e-10	5.57246	78	13	1.88738e-15	3.58177	108	30	0.44198	0.470856	-0.637643	0.327112	PWWP2A	protein_coding	ENSG00000170234.13	1.84067
1959	ENST00000475622.5	chr5	1463667	0	6.10623e-15	4.65981	110	23	5.55112e-16	3.87918	163	42	0.183351	1	-0.264519	0	LPCAT1	protein_coding	ENSG00000153395.10	1.95575
1960	ENST00000475622.5	chr5	1462042	0	3.25965e-06	3.43928	79	22	1.8141e-13	3.21882	110	34	0.0662467	1	-0.0955738	0	LPCAT1	protein_coding	ENSG00000153395.10	1.68653
1961	ENST00000475622.5	chr5	1461899	0	1	1.65789	63	38	1.6476e-06	2.27555	76	33	-0.316675	0.625658	0.456865	0.203663	LPCAT1	protein_coding	ENSG00000153395.10	1.18622
1962	ENST00000281623.8	chr5	41925405	0	6.66134e-16	2.68286	331	123	6.50106e-11	4.54921	59	12	-0.528069	0.225437	0.761842	0.646975	FBXO4	protein_coding	ENSG00000151876.13	2.18561
1963	ENST00000281623.8	chr5	41926040	0	6.88338e-14	4.55272	75	16	0	4.76833	110	23	-0.0462701	1	0.0667536	0	FBXO4	protein_coding	ENSG00000151876.13	2.25348
1964	ENST00000281623.8	chr5	41925766	0	2.85805e-12	2.87854	105	36	1.11022e-16	3.57652	195	54	-0.217106	0.775438	0.313218	0.110453	FBXO4	protein_coding	ENSG00000151876.13	1.83856
1965	ENST00000433297.2	chr5	43298721	0	6.66134e-16	3.39879	747	219	6.66134e-16	2.53919	692	272	0.291577	0.0113416	-0.420656	1.94532	HMGCS1	protein_coding	ENSG00000112972.15	1.34437
1966	ENST00000655801.1	chr5	54401777	0	6.66134e-16	3.07529	565	183	1.44329e-15	2.8077	608	216	0.0910326	0.903472	-0.131332	0.0440855	LINC01033	lncRNA	ENSG00000249069.8	1.48939
1967	ENST00000655801.1	chr5	54365253	0	1.4694e-10	8.25268	43	5	1.28454e-07	2.59147	64	24	1.15831	0.0696388	-1.67109	1.15715	LINC01033	lncRNA	ENSG00000249069.8	1.37377
1968	ENST00000655801.1	chr5	54361949	0	1.00359e-09	3.90854	66	16	1.3982e-11	3.71873	77	20	0.0497814	1	-0.0718194	0	LINC01033	lncRNA	ENSG00000249069.8	1.89481
1969	ENST00000655801.1	chr5	54366062	0	2.70968e-09	3.2003	75	23	1.09896e-06	2.16939	77	35	0.3888	0.454015	-0.56092	0.34293	LINC01033	lncRNA	ENSG00000249069.8	1.11729
1970	ENST00000655801.1	chr5	54380892	0	3.89275e-08	3.19529	62	19	1.28454e-07	2.6929	65	24	0.171058	1	-0.246784	0	LINC01033	lncRNA	ENSG00000249069.8	1.42916
1971	ENST00000655801.1	chr5	54365825	0	1	0.687075	101	147	5.62484e-08	3.49374	58	16	-1.62629	3.78319e-08	2.34623	7.42214	LINC01033	lncRNA	ENSG00000249069.8	1.80477
1972	ENST00000655801.1	chr5	54382513	0	1	0.709459	105	148	8.99901e-07	4.72131	44	9	-1.89534	7.63999e-08	2.73439	7.11691	LINC01033	lncRNA	ENSG00000249069.8	2.23919
1973	ENST00000655801.1	chr5	54362262	0	1	0.741935	115	155	1.40958e-06	2.88417	51	17	-1.35773	4.2188e-06	1.95879	5.37481	LINC01033	lncRNA	ENSG00000249069.8	1.52815
1974	ENST00000655801.1	chr5	54364921	0	1	0.739726	108	146	0.00110026	2.56141	41	16	-1.24203	0.00016339	1.79188	3.78678	LINC01033	lncRNA	ENSG00000249069.8	1.35694
1975	ENST00000237853.9	chr5	95898504	0	6.66134e-16	4.31602	132	30	8.88178e-16	3.58092	168	46	0.186714	1	-0.269371	0	ELL2	protein_coding	ENSG00000118985.16	1.84033
1976	ENST00000237853.9	chr5	95961750	0	8.88178e-16	2.51606	163	64	0	2.75072	204	74	-0.0891669	1	0.128641	0	ELL2	protein_coding	ENSG00000118985.16	1.45981
1977	ENST00000237853.9	chr5	95898721	0	1	1.03704	28	27	6.35676e-07	2.0351	84	41	-0.674175	0.097374	0.972629	1.01156	ELL2	protein_coding	ENSG00000118985.16	1.0251
1978	ENST00000237853.9	chr5	95898631	0	1	1.52	38	25	7.08415e-05	2.42206	95	39	-0.46591	0.300481	0.672166	0.522183	ELL2	protein_coding	ENSG00000118985.16	1.27624
1979	ENST00000504247.1	chr5	112922165	0	6.66134e-16	3.27552	538	164	2.22045e-16	2.93539	575	195	0.109637	0.792891	-0.158173	0.100786	REEP5	protein_coding	ENSG00000129625.13	1.55355
1980	ENST00000506997.2	chr5	112867568	0	6.66134e-16	2.87942	1300	451	-2.66565e-11	2.173	515	237	0.281484	0.00684392	-0.406095	2.1647	SRP19	protein_coding	ENSG00000153037.15	1.11969
1981	ENST00000422040.2	chr5	141618885	0	6.66134e-16	3.2832	1177	358	0	2.28198	1841	806	0.363775	1.31085e-06	-0.524817	5.88245	ENSG00000228737	lncRNA	ENSG00000228737.2	1.19028
1982	ENST00000679501.2	chr5	146470707	0	6.66134e-16	2.03483	281	138	2.22045e-16	2.76043	354	128	-0.304972	0.0819021	0.439981	1.0867	TCERG1	protein_coding	ENSG00000113649.13	1.46489
1983	ENST00000679501.2	chr5	146510141	0	1	1.17949	92	78	4.17199e-05	2.21354	48	21	-0.629513	0.0659163	0.908196	1.18101	TCERG1	protein_coding	ENSG00000113649.13	1.14636
1984	ENST00000674174.1	chr5	146114193	0	6.66134e-16	2.74602	841	306	0	2.76178	1153	417	-0.00572541	1	0.00826002	0	LARS1	protein_coding	ENSG00000133706.19	1.4656
1985	ENST00000352433.10	chr5	160421872	0	6.66134e-16	2.66167	270	101	0	2.65649	216	81	0.00194829	1	-0.00281079	0	PTTG1	protein_coding	ENSG00000164611.13	1.40952
1986	ENST00000352433.10	chr5	160421872	0	1.23881e-10	3.15385	164	52	8.88178e-16	2.99187	330	110	0.0527247	1	-0.0760657	0	PTTG1	protein_coding	ENSG00000164611.13	1.58105
1987	ENST00000296953.6	chr5	173091314	0	6.66134e-16	3.34058	141	42	0.0428187	2.07465	47	22	0.476353	0.303612	-0.687232	0.517681	CREBRF	protein_coding	ENSG00000164463.12	1.05286
1988	ENST00000296953.6	chr5	173091049	0	7.88258e-15	4.20825	118	28	0.000145537	2.2646	41	18	0.61965	0.204991	-0.893966	0.688265	CREBRF	protein_coding	ENSG00000164463.12	1.17925
1989	ENST00000296953.6	chr5	173090434	0	4.24345e-11	3.70543	73	19	5.82383e-06	4.3123	42	9	-0.151673	1	0.218818	0	CREBRF	protein_coding	ENSG00000164463.12	2.10846
1990	ENST00000505818.1	chr5	1798596	0	7.77156e-16	3.45638	1169	338	1.55431e-15	3.24596	876	269	0.0628115	1	-0.0906179	0	MRPL36	protein_coding	ENSG00000171421.13	1.69865
1991	ENST00000282572.5	chr5	55231494	0	7.77156e-16	8.47208	127	14	6.66134e-16	4.71536	96	20	0.58595	0.210508	-0.845347	0.676731	CCNO	protein_coding	ENSG00000152669.9	2.23737
1992	ENST00000314940.7	chr5	137752960	0	7.77156e-16	2.04887	980	478	5.78445e-10	1.58065	686	434	0.259456	0.00369063	-0.374316	2.4329	HNRNPA0	protein_coding	ENSG00000177733.7	0.660514
1993	ENST00000314940.7	chr5	137753865	0	8.88178e-16	4.07773	2315	567	0	3.09369	2520	814	0.276176	1.58812e-05	-0.398437	4.79912	HNRNPA0	protein_coding	ENSG00000177733.7	1.62933
1994	ENST00000297109.11	chr5	154446401	0	7.77156e-16	4.08776	526	128	0	3.30408	536	162	0.21284	0.225469	-0.307064	0.646913	SAP30L	protein_coding	ENSG00000164576.12	1.72425
1995	ENST00000297109.11	chr5	154446042	0	6.77236e-15	5.28306	130	24	2.64501e-09	4.83611	119	24	0.0883954	1	-0.127528	0	SAP30L	protein_coding	ENSG00000164576.12	2.27385
1996	ENST00000297109.11	chr5	154455987	0	9.88098e-15	2.24269	175	78	0.00648493	2	152	76	0.114527	1	-0.165228	0	SAP30L	protein_coding	ENSG00000164576.12	1
1997	ENST00000513029.5	chr5	176537149	0	7.77156e-16	5.60981	413	73	0	3.22739	340	105	0.552843	0.00233048	-0.797583	2.63255	RNF44	protein_coding	ENSG00000146083.12	1.69037
1998	ENST00000296658.4	chr5	10286135	0	8.88178e-16	3.1544	183	58	8.88178e-16	3.31348	154	46	-0.0491993	1	0.0709796	0	CMBL	protein_coding	ENSG00000164237.9	1.72835
[truncated: 18,412 more rows]
