# Supplementary material for: METTL16-mediated inhibition of MXD4 promotes leukemia through activation of the MYC-MAX axis
Source: Oncogene. 2025 Sep 14;44(43):4159–72. doi: 10.1038/s41388-025-03563-1 (PMC12537489; doi:10.1038/s41388-025-03563-1)
Supplement: Supplementary file 4 — Primers list [file 41388_2025_3563_MOESM4_ESM.xlsx]

## Sheet: RT-qPCR
	Fw			Rv
hHPRT1	CTGAGGATTTGGAAAGGGTGT			CACACAGAGGGCTACAATGT
ckHPRT1	CAACCTTGACTGGAAAGAATGT			GGCACTTCAAATCCAACAAA
ALU	ACGCCTGTAATCCCAGGACTT			TCGCCCAGGCTGGCTGGGTGCA
METTL 16	CGGCCCATTAGTAGCACGAT			TGACCACACTACGACTCCCT
MXD4	TAAAGACTCTGCGCCTAGGG			ACGCAACAACAGCTAGGAAA
SRM	ATGCCTTCGACGTGATCATC			CCTTGAGGGCTGTCTTCATG
CDC25A	CCTTTACCCTCTTTGCTGCA			TGGGAGGTAGGTTTAAGGCA
CCNB1	AGCAAGCAGTCAGACCAAAA			GTCTCCTGCAACAACCTGAA
ODC1	AGAGCACATCCCAAAGCAAA			ATTTAGCTCTTTCGCCCGTT
LDHA	AAGAGGCCCGTTTGAAGAAG			AAGGACAACATGCACAACCT
CCNE1	TTATTGCACCATCCAGAGGC			GGTGTTGCTCAAGAAAGTGC

## Sheet: Chip-qPCR
	Fw			Rv
R1	GAAGGGCAGGGCTTCTCAG			GCGAGTTAGATAAAGCCCCG
R2	GAGTCTCCTCCCCACCTTC			GCATTATAAAGGGCCGGTGG
R3	CAGGACAAGGATGCGGTTTG			AATTAACTACGCGCGCCTAC
R4	TCATAACGCGCTCTCCAAGT			GAAGGGTATTAATGGGCGCG
